# Supplementary material for: Dose-dependent responses to canonical Wnt transcriptional complexes in the regulation of mammalian nephron progenitors
Source: Development. 2024 Sep 30;151(18):dev202279. doi: 10.1242/dev.202279 (PMC11463962; doi:10.1242/dev.202279)
Supplement: Table S1. Data table including bulk mRNA Seq, sc-RNA-seq, ChIP analyses and intersections [file develop-151-202279-TableS1.xlsx]

## Sheet: metatable
Table 1
Bugacov et al., 2024
GEO accession number (GSE231753) for bulk mRNA Seq (Bugacov et al., 2024)
GEO accession number(GSE232606) for bulk mRNA Seq in corresponding paper (Der et al., 2024)
GEO accession number (GSE232482) for mouse p0 scRNA-seq kidney data (Kim et al., 2024)
GEO accession number (GSE139280) for human fetal kidney scRNA-seq Data (Lindstrom et al., 2021)
NPC: nephron progenitor cells, GO: gene ontology, QKO: quadruple knockout, KO; Knock out, CTRL; Control
Table 1.1 = Table 1 , tab 1
Tab number
1	Table S1.1	Low CHIR vs. high CHIR wild type NPC DeSeq2 analysis
2	Table S1.2	Low CHIR vs. no CHIR wild type NPC DeSeq2 analysis
3	Table S1.3	GO terms associated with genes DOWN regulated in low CHIR vs. high CHIR in wild type NPCs
4	Table S1.4	GO terms associated with genes UP regulated in low chir vs. high CHIR in wild type NPCs
5	Table S1.5	GO terms associated with genes DOWN regulated in low chir vs no CHIR in wildtype NPCs (terms associated with the absence of CHIR)
6	Table S1.6	GO terms associated with genes UP regulated in low chir vs no CHIR in wildtype NPCs (terms associated with the presence of low CHIR)
7	Table S1.7	Low CHIR β-catenin c/c NPC KO vs. CTRLs (cre mediated removal) DeSeq2 analysis
8	Table S1.8	Low CHIR Cas9 NPC KO vs. Controls DeSeq2 analysis
9	Table S1.9	Cas9 and Cre intersection of genes DOWN regulated in β-catenin KO vs. CTRL in low CHIR intersected with ChIP data from Guo et al 2021
10	Table S1.10	Cas9 and Cre intersection of genes UP regulated in β-catenin KO vs. CTRL in low CHIR
11	Table S1.11	GO terms associated with Cas9 and Cre intersection of genes DOWN regulated in β-catenin KO vs. CTRL in low CHIR
12	Table S1.12	GO terms associated with Cas9 and Cre intersection of genes UP regulated in β-catenin KO vs. CTRL in low CHIR
13	Table S1.13	Shared_non cell cycle annotated_0-1.25 CHIR and wt-CRE β-catenin
14	Table S1.14	Cell cycle stage annotation of cycle subset CRE removal
15	Table S1.15	Cell-cycle gene set 0-1.25 CHIR verus low CHIR Bcatenin-Cre
16	Table S1.16	ChIp Peak Data from Guo et al 2021 +/- 150 kb around Mycn TSS
17	Table S1.17	High CHIR β-catenin c/c NPC KO vs. CTRLs (cre mediated removal) Deseq2 analysis
18	Table S1.18	High CHIR β-catenin Cas9 NPC KO vs. CTRLs (Cas9 mediated removal) Deseq2 analysis
19	Table S1.19	Cas9 and Cre intersection of genes DOWN regulated in B-catenin KO vs CTRL in high CHIR
20	Table S1.20	Cas9 and Cre intersection of genes UP regulated in β-catenin KO vs. CTRL in high CHIR
21	Table S1.21	GO terms associated with Cas9 and Cre intersection of genes UP regulated in β-catenin KO vs. CTRL in high CHIR
22	Table S1.22	GO terms associated with Cas9 and Cre intersection of genes DOWN regulated in β-catenin KO vs. CTRL in high CHIR
23	Table S1.23	Low CHIR vs. High CHIR Control samples for Tcf/Lef KO Deseq2 analysis
24	Table S1.24	Low CHIR Tcf/Lef QKO vs. Controls Deseq2 analysis
25	Table S1.25	High CHIR Tcf/Lef QKO vs. Controls Deseq2 analysis
26	Table S1.26	Interection of genes lost in B-catenin removal and Tcf/Lef QKO removal in High CHIR with β-catenin ChIP association data of Guo et al., 2021.
27	Table S1.27	GO terms UP in high CHIR Tcf/Lef QKO vs. CTRLs
28	Table S1.28	GO terms DOWN in high CHIR Tcf/Lef QKO vs. CTRLs
29	Table S1.29	Union of β-catenin target genes in high CHIR with ChIP peaks from (Guo et al., 2021)
30	Table S1.30	Putative Wnt targets Table1.29 intersected with p0 single cell RNA Seq of p0 mouse nephron (Kim et al., 2024)
31	Table S1.31	Union of Table S1.30 with human fetal kidney single cell RNA Seq (Lindstrom et al., 2021)

## Sheet: Table S1.1
Table S1.1
Low CHIR vs high CHIR Wild Type NPC DeSeq2 analysis
Direction (+) = higher in low CHIR than high CHIR
log2fc absolute value > 1, padj < 0.05
ensembl_gene_id	chromosome_name	start_position	end_position	entrezgene_id	description	mgi_symbol	baseMean	log2FoldChange	lfcSE	stat	pvalue	padj	Mean_SW_1.25um_chir	1.25um_chir_rep1	1.25um_chir_rep2	1.25um_chir_rep3	Mean_SW_5um_chir	5um_chir_rep1	5um_chir_rep2	5um_chir_rep3
ENSMUSG00000048387	12	9620116	9631500	23967	odd-skipped related transcription factor 1 [Source:MGI Symbol;Acc:MGI:1344424]	Osr1	1291.6	12.0832	1.25923	9.59576	8.3303e-22	1.97419e-19	899.227	670.541	657.93	1369.21	0	0	0	0
ENSMUSG00000100345	17	86103646	86131472	NA	predicted gene 29418 [Source:MGI Symbol;Acc:MGI:5580124]	Gm29418	188.579	10.2856	1.20248	8.55365	1.19254e-17	1.62774e-15	258.379	212.23	270.857	292.051	0	0	0	0
ENSMUSG00000117422	17	86001057	86020456	NA	Riken cDNA CJ186046 gene [Source:MGI Symbol;Acc:MGI:5319478]	CJ186046Rik	633.83	9.00299	0.77131	11.6723	1.76503e-31	1.0017e-28	761.773	686.165	730.096	869.058	1.5135	2.23071	1.38319	0.926605
ENSMUSG00000085870	4	114537917	114544806	NA	predicted gene 12829 [Source:MGI Symbol;Acc:MGI:3650003]	Gm12829	49.6687	8.54885	1.22267	6.99196	2.71069e-12	1.98839e-10	77.3878	70.3092	90.9105	70.9435	0	0	0	0
ENSMUSG00000117501	17	86169544	86236035	NA	predicted gene, 30117 [Source:MGI Symbol;Acc:MGI:5589276]	Gm30117	41.9126	8.31035	1.33143	6.24167	4.32915e-10	2.30525e-08	65.6122	22.1344	82.4755	92.2266	0	0	0	0
ENSMUSG00000001076	15	98981967	98985698	239659	complement component 1, q subcomponent-like 4 [Source:MGI Symbol;Acc:MGI:3579909]	C1ql4	299.681	8.22227	0.865614	9.49877	2.12391e-21	4.62669e-19	334.968	342.432	346.772	315.699	1.38319	0	4.14958	0
ENSMUSG00000034919	4	106479629	106497386	230576	tetratricopeptide repeat domain 22 [Source:MGI Symbol;Acc:MGI:3045307]	Ttc22	86.1192	8.22101	1.22657	6.70241	2.05012e-11	1.32772e-09	62.0934	87.2355	55.2961	43.7485	0	0	0	0
ENSMUSG00000033007	1	75427080	75450987	241118	acid-sensing (proton-gated) ion channel family member 4 [Source:MGI Symbol;Acc:MGI:2652846]	Asic4	81.7235	7.81925	1.26519	6.18028	6.3989e-10	3.3333e-08	91.2004	69.0072	72.1661	132.428	0.371785	1.11536	0	0
ENSMUSG00000036144	12	37158539	37229533	17286	mesenchyme homeobox 2 [Source:MGI Symbol;Acc:MGI:103219]	Meox2	1460.12	7.62788	0.835063	9.1345	6.57116e-20	1.21123e-17	1593.27	1169.22	1475.19	2135.4	8.40312	4.46142	20.7479	0
ENSMUSG00000116706	16	50871493	50873367	NA	predicted gene, 32431 [Source:MGI Symbol;Acc:MGI:5591590]	Gm32431	33.7343	7.29287	1.28104	5.69291	1.24891e-08	5.00633e-07	32.6243	24.7384	18.7444	54.39	0	0	0	0
ENSMUSG00000043795	7	142044811	142060508	677289	proline rich 33 [Source:MGI Symbol;Acc:MGI:3642289]	Prr33	25.9413	7.07373	1.28396	5.5093	3.60274e-08	1.30583e-06	28.2388	40.3627	11.2467	33.107	0	0	0	0
ENSMUSG00000024810	19	29902514	29938118	77125	interleukin 33 [Source:MGI Symbol;Acc:MGI:1924375]	Il33	4625.35	6.81253	0.722712	9.42633	4.24671e-21	9.06777e-19	7313.57	3357.91	6290.63	12292.2	65.1883	117.112	63.627	14.8257
ENSMUSG00000041378	16	18595597	18597012	12741	claudin 5 [Source:MGI Symbol;Acc:MGI:1276112]	Cldn5	28.6906	6.6596	1.31571	5.06161	4.15728e-07	1.13489e-05	20.8007	20.8323	30.9283	10.6415	0	0	0	0
ENSMUSG00000040569	4	14502430	14621805	208890	solute carrier family 26, member 7 [Source:MGI Symbol;Acc:MGI:2384791]	Slc26a7	144.162	6.64294	1.07859	6.15889	7.32563e-10	3.76154e-08	74.1848	76.8193	44.0494	101.686	0.680654	1.11536	0	0.926605
ENSMUSG00000031613	8	56747620	56774078	15446	hydroxyprostaglandin dehydrogenase 15 (NAD) [Source:MGI Symbol;Acc:MGI:108085]	Hpgd	1534.15	6.63726	0.746265	8.89398	5.89597e-19	9.34945e-17	987.699	548.151	761.962	1652.98	9.54408	2.23071	1.38319	25.0183
ENSMUSG00000006642	5	31126006	31134362	69852	transcription factor 23 [Source:MGI Symbol;Acc:MGI:1934960]	Tcf23	15.4483	6.62365	1.30742	5.06618	4.05879e-07	1.1094e-05	20.5881	19.5303	10.3094	31.9246	0	0	0	0
ENSMUSG00000096596	4	42612121	42613253	100504239	predicted gene 10591 [Source:MGI Symbol;Acc:MGI:3711256]	Gm10591	27.7551	6.45188	1.25804	5.12852	2.92028e-07	8.2541e-06	18.4646	24.7384	9.37222	21.2831	0	0	0	0
ENSMUSG00000073878	4	42114817	42115917	100504346	predicted gene 13304 [Source:MGI Symbol;Acc:MGI:3710514]	Gm13304	28.1674	6.45038	1.25962	5.1209	3.04075e-07	8.56095e-06	18.4247	23.4364	9.37222	22.4655	0	0	0	0
ENSMUSG00000095675	4	42255693	42256825	100042493	chemokine (C-C motif) ligand 21B (leucine) [Source:MGI Symbol;Acc:MGI:1349182]	Ccl21b	28.1506	6.45037	1.25955	5.12115	3.03679e-07	8.56095e-06	18.4247	23.4364	9.37222	22.4655	0	0	0	0
ENSMUSG00000094065	4	41903610	41904743	100862177	chemokine (C-C motif) ligand 21D [Source:MGI Symbol;Acc:MGI:5434896]	Ccl21d	27.584	6.41933	1.27106	5.05036	4.40975e-07	1.19473e-05	17.9907	22.1344	9.37222	22.4655	0	0	0	0
ENSMUSG00000021903	14	31750946	31784154	78754	polypeptide N-acetylgalactosaminyltransferase 15 [Source:MGI Symbol;Acc:MGI:1926004]	Galnt15	8.76685	6.34537	1.38303	4.58803	4.47453e-06	9.26082e-05	16.863	19.5303	16.87	14.1887	0	0	0	0
ENSMUSG00000066141	4	71673880	71676202	NA	predicted gene 11232 [Source:MGI Symbol;Acc:MGI:3651439]	Gm11232	6.12837	6.30321	1.87964	3.35341	0.000798224	0.00826428	16.2827	7.81213	37.4889	3.54718	0	0	0	0
ENSMUSG00000063388	18	60574837	60576052	NA	cDNA sequence BC023105 [Source:MGI Symbol;Acc:MGI:2384767]	BC023105	13.1824	6.23119	1.30223	4.785	1.70984e-06	3.93957e-05	30.2035	22.1344	36.5517	31.9246	0.371785	1.11536	0	0
ENSMUSG00000083618	11	120656136	120658191	NA	predicted gene 11771 [Source:MGI Symbol;Acc:MGI:3652201]	Gm11771	33.4101	6.22557	1.33902	4.64936	3.32968e-06	7.13087e-05	15.762	23.4364	3.74889	20.1007	0	0	0	0
ENSMUSG00000054072	18	60509099	60525706	60440	interferon inducible GTPase 1 [Source:MGI Symbol;Acc:MGI:1926259]	Iigp1	200.755	6.20749	0.474607	13.0792	4.32739e-39	3.33302e-36	416.923	358.056	483.607	409.108	5.92371	6.69214	8.29917	2.77982
ENSMUSG00000026532	1	174000342	174076016	20739	spectrin alpha, erythrocytic 1 [Source:MGI Symbol;Acc:MGI:98385]	Spta1	30.9066	6.19824	1.27483	4.86201	1.16201e-06	2.82524e-05	15.1688	13.0202	15.9328	16.5535	0	0	0	0
ENSMUSG00000001493	11	101768336	101785200	17285	mesenchyme homeobox 1 [Source:MGI Symbol;Acc:MGI:103220]	Meox1	56.6396	6.17443	1.10395	5.59302	2.23158e-08	8.54819e-07	53.7925	39.0607	70.2917	52.0253	0.83285	1.11536	1.38319	0
ENSMUSG00000074115	7	46389921	46392404	20208	serum amyloid A 1 [Source:MGI Symbol;Acc:MGI:98221]	Saa1	12.8193	6.15485	1.30677	4.70997	2.47759e-06	5.50276e-05	14.831	11.7182	10.3094	22.4655	0	0	0	0
ENSMUSG00000049946	8	59364789	59367332	234290	cDNA sequence BC030500 [Source:MGI Symbol;Acc:MGI:2447770]	BC030500	95.0573	6.08067	1.2112	5.02037	5.15716e-07	1.37308e-05	77.729	39.0607	53.4217	140.705	1.20464	2.23071	1.38319	0
ENSMUSG00000103751	1	130401480	130403050	NA	predicted gene, 37283 [Source:MGI Symbol;Acc:MGI:5610511]	Gm37283	9.57758	6.0392	1.39508	4.32894	1.49829e-05	0.000274762	13.7429	14.3222	5.62333	21.2831	0	0	0	0
ENSMUSG00000022309	15	42288119	42540373	11600	angiopoietin 1 [Source:MGI Symbol;Acc:MGI:108448]	Angpt1	36.4576	6.0125	1.20908	4.9728	6.59919e-07	1.71528e-05	47.929	48.1748	68.4172	27.195	0.743571	2.23071	0	0
ENSMUSG00000049241	5	124014799	124018083	243270	hydrocarboxylic acid receptor 1 [Source:MGI Symbol;Acc:MGI:2441671]	Hcar1	153.666	6.00546	0.571844	10.5019	8.46469e-26	2.89761e-23	239.293	190.095	233.368	294.416	3.77058	6.69214	2.76639	1.85321
ENSMUSG00000050370	19	34451178	34452564	12642	cholesterol 25-hydroxylase [Source:MGI Symbol;Acc:MGI:1333869]	Ch25h	967.497	5.93446	0.314981	18.8407	3.50482e-79	1.5117e-75	948.069	825.482	825.693	1193.03	15.3225	20.0764	11.0656	14.8257
ENSMUSG00000021388	13	49697919	49721041	66695	asporin [Source:MGI Symbol;Acc:MGI:1913945]	Aspn	18.0974	5.92977	1.26829	4.67539	2.93396e-06	6.39775e-05	45.1642	29.9465	93.7222	11.8239	0.743571	2.23071	0	0
ENSMUSG00000086825	1	130357518	130364928	NA	predicted gene 15675 [Source:MGI Symbol;Acc:MGI:3783117]	Gm15675	7.98167	5.92712	1.35935	4.36026	1.29906e-05	0.000241097	12.7055	19.5303	10.3094	8.27675	0	0	0	0
ENSMUSG00000055409	7	49624612	50516356	338352	NEL-like 1 [Source:MGI Symbol;Acc:MGI:2443902]	Nell1	1778	5.87767	0.29349	20.0268	3.21703e-89	2.31261e-85	2552.01	2255.1	2676.71	2724.23	43.7046	28.9993	56.711	45.4036
ENSMUSG00000110874	10	45683658	45728379	320363	RIKEN cDNA D030045P18 gene [Source:MGI Symbol;Acc:MGI:2443891]	D030045P18Rik	11.777	5.83642	1.67761	3.47901	0.000503268	0.00566761	11.8734	23.4364	12.1839	0	0	0	0	0
ENSMUSG00000113764	12	37099216	37197148	NA	predicted gene, 48617 [Source:MGI Symbol;Acc:MGI:6098210]	Gm48617	13.674	5.81172	1.42729	4.07186	4.66393e-05	0.000735789	11.7323	13.0202	5.62333	16.5535	0	0	0	0
ENSMUSG00000046500	6	96808164	97037374	320701	TAFA chemokine like family member 4 [Source:MGI Symbol;Acc:MGI:2444563]	Tafa4	215.309	5.76679	1.39568	4.13188	3.59815e-05	0.000590096	39.5357	15.6243	13.1211	89.8618	0.680654	1.11536	0	0.926605
ENSMUSG00000041700	X	144073355	144132085	237091	lipoma HMGIC fusion partner-like 1 [Source:MGI Symbol;Acc:MGI:1891214]	Lhfpl1	10.8545	5.76209	1.30782	4.40586	1.05365e-05	0.000200026	11.2819	14.3222	11.2467	8.27675	0	0	0	0
ENSMUSG00000046178	6	8948431	9249032	18231	neurexophilin 1 [Source:MGI Symbol;Acc:MGI:107492]	Nxph1	208.882	5.65245	1.89508	2.98269	0.00285725	0.0231565	93.8488	33.8526	65.6055	182.088	1.85893	5.57678	0	0
ENSMUSG00000061535	5	43672881	43776145	109323	C1q and tumor necrosis factor related protein 7 [Source:MGI Symbol;Acc:MGI:1925911]	C1qtnf7	154.156	5.60474	0.697853	8.03141	9.63595e-16	1.07118e-13	107.002	71.6112	86.2244	163.17	2.04196	3.34607	0	2.77982
ENSMUSG00000032015	9	43035234	43121666	18988	POU domain, class 2, transcription factor 3 [Source:MGI Symbol;Acc:MGI:102565]	Pou2f3	4.33829	5.60387	1.54074	3.63712	0.000275703	0.00342557	10.0675	2.60404	7.49778	20.1007	0	0	0	0
ENSMUSG00000020357	11	49500090	49543566	14257	FMS-like tyrosine kinase 4 [Source:MGI Symbol;Acc:MGI:95561]	Flt4	404.483	5.55727	0.335943	16.5423	1.81909e-61	4.90382e-58	570.466	516.903	582.015	612.479	11.877	5.57678	12.4488	17.6055
ENSMUSG00000036587	2	25313279	25316386	14347	fucosyltransferase 7 [Source:MGI Symbol;Acc:MGI:107692]	Fut7	21.2932	5.5149	1.1422	4.82831	1.37698e-06	3.25614e-05	33.2834	29.9465	35.6144	34.2894	0.617737	0	0	1.85321
ENSMUSG00000085653	1	75344855	75351664	100503248	predicted gene 15179 [Source:MGI Symbol;Acc:MGI:3705125]	Gm15179	5.11348	5.49144	1.56419	3.51073	0.000446879	0.0051372	9.31714	6.51011	8.435	13.0063	0	0	0	0
ENSMUSG00000093460	17	85908079	85926066	100043902	SIX homeobox 3, opposite strand 1 [Source:MGI Symbol;Acc:MGI:1925118]	Six3os1	5.91866	5.41891	1.59397	3.39964	0.000674758	0.00722534	8.78889	2.60404	13.1211	10.6415	0	0	0	0
ENSMUSG00000024134	17	85991705	85995702	20472	sine oculis-related homeobox 2 [Source:MGI Symbol;Acc:MGI:102778]	Six2	2275.42	5.41844	0.20101	26.9561	4.83563e-160	1.04285e-155	2888.37	2691.28	2941	3032.84	67.9779	60.2292	78.8421	64.8624
ENSMUSG00000029410	5	92374538	92404137	19023	protein phosphatase, EF hand calcium-binding domain 2 [Source:MGI Symbol;Acc:MGI:1342304]	Ppef2	29.8272	5.4157	0.929031	5.8294	5.56257e-09	2.40888e-07	48.3323	42.9667	39.3633	62.6668	1.29392	1.11536	2.76639	0
ENSMUSG00000026751	2	38582668	38604554	26423	nuclear receptor subfamily 5, group A, member 1 [Source:MGI Symbol;Acc:MGI:1346833]	Nr5a1	5.66362	5.38505	1.50586	3.57606	0.000348811	0.00416526	8.59612	6.51011	12.1839	7.09435	0	0	0	0
ENSMUSG00000068697	14	20699175	20706608	59011	myozenin 1 [Source:MGI Symbol;Acc:MGI:1929471]	Myoz1	8.10235	5.36253	1.43337	3.74121	0.000183137	0.00242899	8.52297	14.3222	11.2467	0	0	0	0	0
ENSMUSG00000025150	11	120620315	120622940	12409	carbonyl reductase 2 [Source:MGI Symbol;Acc:MGI:107200]	Cbr2	775.049	5.35426	0.436656	12.262	1.44943e-34	1.00834e-31	484.641	486.956	330.839	636.127	11.4042	13.3843	4.14958	16.6789
ENSMUSG00000025932	1	14239178	14380459	14048	EYA transcriptional coactivator and phosphatase 1 [Source:MGI Symbol;Acc:MGI:109344]	Eya1	2256.81	5.27995	0.237822	22.2013	3.33677e-109	3.59804e-105	3524.65	3286.3	3433.04	3854.6	90.4454	83.6517	85.7581	101.927
ENSMUSG00000003949	11	90227362	90281721	217082	hepatic leukemia factor [Source:MGI Symbol;Acc:MGI:96108]	Hlf	189.311	5.27514	0.587725	8.97552	2.82015e-19	4.67842e-17	196.106	135.41	121.839	331.07	5.45817	6.69214	9.68236	0
ENSMUSG00000044734	13	33026075	33035168	66222	serine (or cysteine) peptidase inhibitor, clade B, member 1a [Source:MGI Symbol;Acc:MGI:1913472]	Serpinb1a	10.9743	5.27248	1.45021	3.63565	0.000277277	0.00343467	15.5445	18.2283	22.4933	5.91196	0.308868	0	0	0.926605
ENSMUSG00000058589	10	89709371	90809162	77531	ankyrin repeat and sterile alpha motif domain containing 1B [Source:MGI Symbol;Acc:MGI:1924781]	Anks1b	60.2639	5.26982	0.655568	8.03856	9.0902e-16	1.02104e-13	113.001	147.128	143.395	48.4781	2.81189	3.34607	1.38319	3.70642
ENSMUSG00000068606	18	60401377	60406344	225594	predicted gene 4841 [Source:MGI Symbol;Acc:MGI:3643814]	Gm4841	3.02125	5.25796	1.60294	3.28019	0.00103739	0.0102625	7.94394	7.81213	6.56055	9.45914	0	0	0	0
ENSMUSG00000074971	2	110191262	110193528	67606	fin bud initiation factor homolog (zebrafish) [Source:MGI Symbol;Acc:MGI:1914856]	Fibin	238.606	5.24572	0.562783	9.32103	1.1522e-20	2.32227e-18	543.108	355.452	947.532	326.34	14.3753	27.8839	9.68236	5.55963
ENSMUSG00000103549	3	69862142	69863015	NA	predicted gene, 17895 [Source:MGI Symbol;Acc:MGI:5010080]	Gm17895	5.45812	5.22871	1.39019	3.76114	0.000169141	0.00226284	7.74062	6.51011	8.435	8.27675	0	0	0	0
ENSMUSG00000026147	1	24216691	24291765	12839	collagen, type IX, alpha 1 [Source:MGI Symbol;Acc:MGI:88465]	Col9a1	288.604	5.20244	1.02839	5.0588	4.21909e-07	1.14885e-05	500.812	470.03	541.714	490.693	13.3443	1.11536	0	38.9174
ENSMUSG00000056755	6	110622542	111544191	108073	glutamate receptor, metabotropic 7 [Source:MGI Symbol;Acc:MGI:1351344]	Grm7	5.93196	5.17634	1.68614	3.06994	0.00214104	0.0184621	7.55839	15.6243	4.68611	2.36478	0	0	0	0
ENSMUSG00000024500	18	42770497	43216192	72930	protein phosphatase 2, regulatory subunit B, beta [Source:MGI Symbol;Acc:MGI:1920180]	Ppp2r2b	34.7233	5.1578	1.16235	4.43738	9.10621e-06	0.000176446	26.9994	23.4364	14.9956	42.5661	0.83285	1.11536	1.38319	0
ENSMUSG00000022123	14	103750778	103850233	64929	sciellin [Source:MGI Symbol;Acc:MGI:1891228]	Scel	13.1357	5.15512	1.29496	3.9809	6.86544e-05	0.00103394	14.3008	10.4162	15.9328	16.5535	0.461065	0	1.38319	0
ENSMUSG00000027568	2	180141769	180186773	18216	neurotensin receptor 1 [Source:MGI Symbol;Acc:MGI:97386]	Ntsr1	55.8923	5.14267	0.827115	6.2176	5.04821e-10	2.66185e-08	52.7162	52.0809	37.4889	68.5788	1.53987	0	2.76639	1.85321
ENSMUSG00000085526	1	130390313	130484812	NA	predicted gene 16083 [Source:MGI Symbol;Acc:MGI:3802163]	Gm16083	6.0267	5.13979	1.40706	3.65285	0.000259343	0.00325516	7.39888	10.4162	4.68611	7.09435	0	0	0	0
ENSMUSG00000074987	2	104906883	104956855	329480	WT1 transcription factor, opposite strand [Source:MGI Symbol;Acc:MGI:2138884]	Wt1os	78.5493	5.12858	0.547902	9.3604	7.94318e-21	1.64714e-18	103.174	96.3496	116.216	96.9562	2.87481	4.46142	1.38319	2.77982
ENSMUSG00000071540	14	32381076	32407250	100504518	RIKEN cDNA 3425401B19 gene [Source:MGI Symbol;Acc:MGI:3588196]	3425401B19Rik	5.10314	5.12081	1.54277	3.31922	0.000902685	0.00910964	7.2374	7.81213	5.62333	8.27675	0	0	0	0
ENSMUSG00000037849	1	173296051	173318607	102639543	interferon activated gene 206 [Source:MGI Symbol;Acc:MGI:3646410]	Ifi206	14.1798	5.09692	1.58155	3.22274	0.00126972	0.0121648	7.07987	0	4.68611	16.5535	0	0	0	0
ENSMUSG00000074892	16	96037001	96121059	93961	UDP-Gal:betaGlcNAc beta 1,3-galactosyltransferase, polypeptide 5 [Source:MGI Symbol;Acc:MGI:2136878]	B3galt5	136.864	5.03359	0.597885	8.41899	3.79743e-17	4.96336e-15	136.333	148.43	79.6639	180.906	4.32092	5.57678	5.53278	1.85321
ENSMUSG00000007877	11	98274637	98275779	21393	titin-cap [Source:MGI Symbol;Acc:MGI:1330233]	Tcap	89.6878	5.00644	0.733745	6.82314	8.9074e-12	6.09832e-10	87.0825	131.504	59.9822	69.7611	2.95962	3.34607	5.53278	0
ENSMUSG00000104850	3	52946006	52949176	NA	predicted gene 42901 [Source:MGI Symbol;Acc:MGI:5663038]	Gm42901	3.02107	4.97851	1.70487	2.92017	0.00349843	0.0271588	6.56877	11.7182	5.62333	2.36478	0	0	0	0
ENSMUSG00000038112	9	39498692	39515699	244810	expressed sequence AW551984 [Source:MGI Symbol;Acc:MGI:2143322]	AW551984	431.46	4.97376	0.41375	12.0212	2.75024e-33	1.79732e-30	571.708	453.104	925.038	336.982	18.1767	32.3453	11.0656	11.1193
ENSMUSG00000061718	11	98239230	98248622	19049	protein phosphatase 1, regulatory inhibitor subunit 1B [Source:MGI Symbol;Acc:MGI:94860]	Ppp1r1b	229.496	4.94141	0.465398	10.6176	2.46835e-26	8.87207e-24	221.426	249.988	206.189	208.101	7.57922	3.34607	13.8319	5.55963
ENSMUSG00000019989	10	24648304	24718721	209558	ectonucleotide pyrophosphatase/phosphodiesterase 3 [Source:MGI Symbol;Acc:MGI:2143702]	Enpp3	4.27069	4.89715	1.74986	2.7986	0.00513253	0.0365911	6.26888	14.3222	0.937222	3.54718	0	0	0	0
ENSMUSG00000051159	X	101290987	101295787	12705	Cbp/p300-interacting transactivator with Glu/Asp-rich carboxy-terminal domain 1 [Source:MGI Symbol;Acc:MGI:108023]	Cited1	4853.42	4.87604	0.422916	11.5296	9.3618e-31	5.04742e-28	2743.18	1623.62	2102.19	4503.73	93.4386	76.9596	102.356	101
ENSMUSG00000052415	3	93349637	93356384	99681	trichohyalin [Source:MGI Symbol;Acc:MGI:2177944]	Tchh	4.64252	4.86984	1.6997	2.86511	0.00416867	0.0311941	6.00459	1.30202	8.435	8.27675	0	0	0	0
ENSMUSG00000085391	1	38274501	38285747	NA	predicted gene 16150 [Source:MGI Symbol;Acc:MGI:3801827]	Gm16150	3.69281	4.8617	1.55762	3.12123	0.001801	0.0160963	6.14728	13.0202	1.87444	3.54718	0	0	0	0
ENSMUSG00000026564	1	165925717	165955491	240892	dual specificity phosphatase 27 (putative) [Source:MGI Symbol;Acc:MGI:2685055]	Dusp27	25.2784	4.84396	1.37482	3.52336	0.000426117	0.00494474	11.6944	9.11415	4.68611	21.2831	0.371785	1.11536	0	0
ENSMUSG00000085980	4	45639744	45646111	100040557	predicted gene 12408 [Source:MGI Symbol;Acc:MGI:3649921]	Gm12408	2.66694	4.80188	1.66505	2.88392	0.0039276	0.0296994	5.73403	0	6.56055	10.6415	0	0	0	0
ENSMUSG00000026208	1	75336973	75345223	13346	desmin [Source:MGI Symbol;Acc:MGI:94885]	Des	9153.23	4.80117	0.333066	14.4151	4.15929e-47	5.27643e-44	11711.7	8780.83	11123.9	15230.4	420.219	526.448	408.042	326.165
ENSMUSG00000073375	17	67937959	67939718	240131	leucine rich repeat containing 30 [Source:MGI Symbol;Acc:MGI:2685172]	Lrrc30	3.05796	4.79702	1.69778	2.82546	0.00472129	0.034225	5.78642	3.90607	2.81167	10.6415	0	0	0	0
ENSMUSG00000018819	7	142014546	142048604	16985	lymphocyte specific 1 [Source:MGI Symbol;Acc:MGI:96832]	Lsp1	3882.8	4.76934	0.273307	17.4505	3.41404e-68	1.05182e-64	3490.22	3590.98	3284.03	3595.66	128.387	204.11	116.188	64.8624
ENSMUSG00000097534	8	47121843	47192550	100503498	predicted gene, 16675 [Source:MGI Symbol;Acc:MGI:4439599]	Gm16675	5.10133	4.71586	1.52151	3.09946	0.00193875	0.0170448	10.7055	23.4364	7.49778	1.18239	0.371785	1.11536	0	0
ENSMUSG00000025213	19	45063680	45067728	107250	Kazal-type serine peptidase inhibitor domain 1 [Source:MGI Symbol;Acc:MGI:2147606]	Kazald1	1423.08	4.70308	0.295849	15.8969	6.65828e-57	1.30539e-53	1103.73	964.798	861.307	1485.08	42.6462	40.1528	49.795	37.9908
ENSMUSG00000031963	9	23134372	23396496	73230	BMP-binding endothelial regulator [Source:MGI Symbol;Acc:MGI:1920480]	Bmper	5816.25	4.63946	0.445062	10.4243	1.92071e-25	6.37262e-23	5541.58	4239.38	5248.44	7136.92	221.536	127.151	89.9077	447.55
ENSMUSG00000036585	18	38971726	39062525	14164	fibroblast growth factor 1 [Source:MGI Symbol;Acc:MGI:95515]	Fgf1	1127.27	4.63361	0.653571	7.08968	1.34418e-12	1.03902e-10	732.752	364.566	633.562	1200.13	29.8511	32.3453	49.795	7.41284
ENSMUSG00000045915	11	68477847	68488792	276920	coiled-coil domain containing 42 [Source:MGI Symbol;Acc:MGI:3045254]	Ccdc42	15.1167	4.62862	1.35786	3.40876	0.000652596	0.00701056	9.94196	6.51011	10.3094	13.0063	0.371785	1.11536	0	0
ENSMUSG00000051506	14	32681504	32907465	545030	WD repeat and FYVE domain containing 4 [Source:MGI Symbol;Acc:MGI:3584510]	Wdfy4	7.0186	4.56757	1.44063	3.17054	0.00152158	0.0140504	9.54388	11.7182	12.1839	4.72957	0.308868	0	0	0.926605
ENSMUSG00000071177	12	103729853	103739851	20703	serine (or cysteine) peptidase inhibitor, clade A, member 1D [Source:MGI Symbol;Acc:MGI:891968]	Serpina1d	4.1938	4.4715	1.49339	2.9942	0.00275164	0.0224865	4.46991	0	7.49778	5.91196	0	0	0	0
ENSMUSG00000045680	10	22693180	22696073	21412	transcription factor 21 [Source:MGI Symbol;Acc:MGI:1202715]	Tcf21	5944.11	4.46935	0.554126	8.06559	7.28836e-16	8.40539e-14	8093.79	7366.84	8523.1	8391.44	365.694	595.6	438.473	63.0091
ENSMUSG00000111531	10	93153265	93158587	102635316	predicted gene, 32688 [Source:MGI Symbol;Acc:MGI:5591847]	Gm32688	3.79193	4.4667	1.5911	2.8073	0.0049958	0.0357877	4.606	1.30202	1.87444	10.6415	0	0	0	0
ENSMUSG00000037005	X	47197602	47225858	170745	X-prolyl aminopeptidase (aminopeptidase P) 2, membrane-bound [Source:MGI Symbol;Acc:MGI:2180001]	Xpnpep2	8.43902	4.45899	1.5517	2.87361	0.00405808	0.0304511	8.98989	10.4162	0	16.5535	0.308868	0	0	0.926605
ENSMUSG00000114490	13	60049047	60063636	NA	predicted gene, 19866 [Source:MGI Symbol;Acc:MGI:5012051]	Gm19866	7.11295	4.45762	1.34147	3.32292	0.00089079	0.00900828	9.01528	11.7182	4.68611	10.6415	0.308868	0	0	0.926605
ENSMUSG00000094686	4	42772860	42773993	18829	chemokine (C-C motif) ligand 21A (serine) [Source:MGI Symbol;Acc:MGI:1349183]	Ccl21a	19.918	4.44309	1.29535	3.43003	0.00060351	0.00657339	8.93553	9.11415	4.68611	13.0063	0.308868	0	0	0.926605
ENSMUSG00000007097	1	172099276	172125631	98660	ATPase, Na+/K+ transporting, alpha 2 polypeptide [Source:MGI Symbol;Acc:MGI:88106]	Atp1a2	139.088	4.44245	0.354824	12.5201	5.7932e-36	4.16454e-33	276.554	289.049	328.965	211.648	12.2371	14.4996	5.53278	16.6789
ENSMUSG00000102577	6	72612130	72615538	NA	predicted gene, 37969 [Source:MGI Symbol;Acc:MGI:5611197]	Gm37969	31.73	4.41706	0.836706	5.27911	1.29816e-07	4.05741e-06	32.4615	42.9667	22.4933	31.9246	1.6657	2.23071	2.76639	0
ENSMUSG00000105112	5	111126531	111127083	NA	predicted gene 42778 [Source:MGI Symbol;Acc:MGI:5662915]	Gm42778	9.78389	4.41415	1.34383	3.28474	0.00102075	0.0101245	8.8225	15.6243	3.74889	7.09435	0.308868	0	0	0.926605
ENSMUSG00000027870	3	98781837	98800555	56185	hydroxyacid oxidase 2 [Source:MGI Symbol;Acc:MGI:96012]	Hao2	9.66087	4.3638	1.4653	2.9781	0.00290041	0.0234008	8.43231	10.4162	1.87444	13.0063	0.371785	1.11536	0	0
ENSMUSG00000027875	3	98187751	98218054	15360	3-hydroxy-3-methylglutaryl-Coenzyme A synthase 2 [Source:MGI Symbol;Acc:MGI:101939]	Hmgcs2	50.7598	4.36222	1.0534	4.14108	3.4568e-05	0.00056995	22.6517	42.9667	8.435	16.5535	0.989522	1.11536	0	1.85321
ENSMUSG00000097558	19	34452208	34458946	NA	predicted gene, 26902 [Source:MGI Symbol;Acc:MGI:5477396]	Gm26902	80.127	4.36006	0.615517	7.08358	1.40482e-12	1.07434e-10	92.2404	79.4233	68.4172	128.881	4.54051	6.69214	4.14958	2.77982
ENSMUSG00000030468	7	43057628	43067782	243958	sialic acid binding Ig-like lectin G [Source:MGI Symbol;Acc:MGI:2443630]	Siglecg	15.1444	4.32943	1.41794	3.05333	0.00226313	0.0192153	3.91234	0	9.37222	2.36478	0	0	0	0
ENSMUSG00000024680	19	11592887	11601083	14126	membrane-spanning 4-domains, subfamily A, member 2 [Source:MGI Symbol;Acc:MGI:95495]	Ms4a2	62.6719	4.32698	0.964132	4.48795	7.19117e-06	0.000142935	22.6326	29.9465	13.1211	24.8302	1.11536	3.34607	0	0
ENSMUSG00000026288	1	87548034	87648229	16331	inositol polyphosphate-5-phosphatase D [Source:MGI Symbol;Acc:MGI:107357]	Inpp5d	11.395	4.27628	1.41877	3.01407	0.00257771	0.0213319	7.95449	13.0202	3.74889	7.09435	0.308868	0	0	0.926605
ENSMUSG00000086946	6	54222727	54256061	NA	predicted gene 15527 [Source:MGI Symbol;Acc:MGI:3782974]	Gm15527	6.16993	4.27326	1.4289	2.9906	0.00278428	0.0226674	7.91658	9.11415	2.81167	11.8239	0.308868	0	0	0.926605
ENSMUSG00000013611	15	36504208	36555718	66696	sorting nexin 31 [Source:MGI Symbol;Acc:MGI:1913946]	Snx31	25.6691	4.25981	1.1992	3.55222	0.000381993	0.00450906	13.9943	2.60404	12.1839	27.195	0.680654	1.11536	0	0.926605
ENSMUSG00000113771	13	70988570	71007728	102640479	predicted gene, 36529 [Source:MGI Symbol;Acc:MGI:5595688]	Gm36529	2.70167	4.24271	1.55131	2.73491	0.00623968	0.0428824	4.01712	7.81213	1.87444	2.36478	0	0	0	0
ENSMUSG00000027004	2	80242314	80277969	20378	frizzled-related protein [Source:MGI Symbol;Acc:MGI:892032]	Frzb	1723.11	4.22311	0.316869	13.3276	1.5991e-40	1.43693e-37	2203.97	2212.13	2029.09	2370.7	117.342	176.226	52.5614	123.238
ENSMUSG00000030713	7	43460718	43465783	23993	kallikrein related-peptidase 7 (chymotryptic, stratum corneum) [Source:MGI Symbol;Acc:MGI:1346336]	Klk7	4.16566	4.21608	1.55802	2.70604	0.006809	0.0456885	7.59826	16.9263	4.68611	1.18239	0.371785	1.11536	0	0
ENSMUSG00000114460	13	60479263	60481565	NA	predicted gene 10779 [Source:MGI Symbol;Acc:MGI:3642421]	Gm10779	6.01135	4.20241	1.49527	2.81047	0.00494687	0.0355495	3.85761	2.60404	1.87444	7.09435	0	0	0	0
ENSMUSG00000012428	5	8010457	8032213	117167	STEAP family member 4 [Source:MGI Symbol;Acc:MGI:1923560]	Steap4	89.502	4.10934	1.2863	3.1947	0.00139974	0.0131316	97.7742	225.25	29.0539	39.0189	5.74067	8.92285	8.29917	0
ENSMUSG00000069919	11	32233511	32234465	15122	hemoglobin alpha, adult chain 1 [Source:MGI Symbol;Acc:MGI:96015]	Hba-a1	7.86312	4.10385	1.39456	2.94275	0.00325311	0.0255673	7.0466	9.11415	3.74889	8.27675	0.371785	1.11536	0	0
ENSMUSG00000021806	14	19801333	19861855	18074	nidogen 2 [Source:MGI Symbol;Acc:MGI:1298229]	Nid2	4460.71	4.08614	0.284808	14.347	1.11256e-46	1.33297e-43	5987.68	5692.44	5384.34	6886.25	352.981	393.721	398.36	266.862
ENSMUSG00000016458	2	104956874	105003961	22431	WT1 transcription factor [Source:MGI Symbol;Acc:MGI:98968]	Wt1	1146.95	4.08412	0.215986	18.9092	9.58253e-80	5.16642e-76	1324.85	1522.06	1151.85	1300.63	78.9671	99.2667	88.5245	49.1101
ENSMUSG00000110397	8	56764339	56767944	NA	predicted gene 45540 [Source:MGI Symbol;Acc:MGI:5791376]	Gm45540	10.2263	4.08172	1.4674	2.78161	0.00540908	0.038092	3.62496	5.20809	0.937222	4.72957	0	0	0	0
ENSMUSG00000034227	11	116221530	116226225	15223	forkhead box J1 [Source:MGI Symbol;Acc:MGI:1347474]	Foxj1	17.2648	4.07138	1.07413	3.7904	0.000150402	0.00203469	19.9136	31.2485	13.1211	15.3711	1.38319	0	4.14958	0
ENSMUSG00000055210	4	114763479	114766070	17301	forkhead box D2 [Source:MGI Symbol;Acc:MGI:1347471]	Foxd2	43.5035	4.06686	0.680166	5.97921	2.24218e-09	1.04438e-07	36.7215	31.2485	32.8028	46.1133	1.91613	1.11536	0	4.63303
ENSMUSG00000008845	6	124281615	124307486	93671	CD163 antigen [Source:MGI Symbol;Acc:MGI:2135946]	Cd163	22.4281	4.03486	0.809784	4.98264	6.27235e-07	1.63963e-05	31.2412	39.0607	21.5561	33.107	2.06385	1.11536	4.14958	0.926605
ENSMUSG00000062515	3	10269148	10273636	11770	fatty acid binding protein 4, adipocyte [Source:MGI Symbol;Acc:MGI:88038]	Fabp4	21.6908	3.99769	1.17617	3.39891	0.000676542	0.00723725	18.0332	39.0607	10.3094	4.72957	1.11536	3.34607	0	0
ENSMUSG00000052957	13	60322219	60325179	14451	growth arrest specific 1 [Source:MGI Symbol;Acc:MGI:95655]	Gas1	2954.1	3.9672	0.404248	9.81377	9.82333e-23	2.55241e-20	3859.4	3390.46	3657.98	4529.75	247.477	310.069	361.014	71.3486
ENSMUSG00000075270	2	75819485	76169118	241489	phosphodiesterase 11A [Source:MGI Symbol;Acc:MGI:3036251]	Pde11a	28.1085	3.93049	0.913291	4.30366	1.67999e-05	0.000304715	28.1896	13.0202	11.2467	60.302	1.79601	4.46142	0	0.926605
ENSMUSG00000041301	6	18170686	18322767	12638	cystic fibrosis transmembrane conductance regulator [Source:MGI Symbol;Acc:MGI:88388]	Cftr	387.352	3.92754	0.341803	11.4907	1.46955e-30	7.54578e-28	385.499	404.929	327.091	424.479	24.3633	13.3843	12.4488	47.2569
ENSMUSG00000049404	3	67386305	67422856	109222	retinoic acid receptor responder (tazarotene induced) 1 [Source:MGI Symbol;Acc:MGI:1924461]	Rarres1	26.951	3.91164	0.897478	4.35847	1.30973e-05	0.00024287	38.4424	18.2283	35.6144	61.4844	2.50303	3.34607	1.38319	2.77982
ENSMUSG00000021846	14	48358280	48519032	93834	pellino 2 [Source:MGI Symbol;Acc:MGI:1891445]	Peli2	168.882	3.90237	0.398338	9.79665	1.16387e-22	2.95294e-20	174.019	161.451	180.884	179.724	11.931	6.69214	17.9815	11.1193
ENSMUSG00000021846	14	48358280	48519032	624367	pellino 2 [Source:MGI Symbol;Acc:MGI:1891445]	Peli2	168.882	3.90237	0.398338	9.79665	1.16387e-22	2.95294e-20	174.019	161.451	180.884	179.724	11.931	6.69214	17.9815	11.1193
ENSMUSG00000054988	3	20368637	20421341	11608	angiotensin II receptor, type 1b [Source:MGI Symbol;Acc:MGI:87965]	Agtr1b	14.4952	3.89703	0.958332	4.06647	4.77313e-05	0.000751367	22.0148	36.4566	22.4933	7.09435	1.42422	3.34607	0	0.926605
ENSMUSG00000024391	17	35347973	35351026	55938	apolipoprotein M [Source:MGI Symbol;Acc:MGI:1930124]	Apom	56.511	3.89376	0.708391	5.49663	3.87117e-08	1.39842e-06	74.0379	48.1748	62.7939	111.145	4.76458	7.80749	0	6.48624
ENSMUSG00000057329	1	106465908	106642004	12043	B cell leukemia/lymphoma 2 [Source:MGI Symbol;Acc:MGI:88138]	Bcl2	2407.09	3.8778	0.26592	14.5826	3.62526e-48	4.88639e-45	3489.4	3602.69	2926.94	3938.55	236.433	207.456	172.899	328.945
ENSMUSG00000022103	14	71127560	71217278	14586	glial cell line derived neurotrophic factor family receptor alpha 2 [Source:MGI Symbol;Acc:MGI:1195462]	Gfra2	208.338	3.86789	0.459978	8.40886	4.14004e-17	5.35622e-15	310.891	341.13	319.593	271.95	21.3194	33.4607	16.5983	13.8991
ENSMUSG00000036169	12	36364138	36368451	66042	sclerostin domain containing 1 [Source:MGI Symbol;Acc:MGI:1913292]	Sostdc1	93.2208	3.86051	0.703126	5.4905	4.008e-08	1.43821e-06	62.6868	119.786	32.8028	35.4718	4.5624	4.46142	8.29917	0.926605
ENSMUSG00000068522	15	51903503	51909118	239435	alanine and arginine rich domain containing protein [Source:MGI Symbol;Acc:MGI:2181621]	Aard	10.9795	3.83436	1.03488	3.70511	0.000211302	0.00274343	16.1644	9.11415	12.1839	27.195	1.231	0	2.76639	0.926605
ENSMUSG00000049128	3	92478209	92481042	16447	involucrin [Source:MGI Symbol;Acc:MGI:96626]	Ivl	42.0974	3.82702	0.74916	5.10841	3.24876e-07	9.0712e-06	37.3193	54.6849	20.6189	36.6542	2.6025	7.80749	0	0
ENSMUSG00000029335	5	99002274	99032255	110075	bone morphogenetic protein 3 [Source:MGI Symbol;Acc:MGI:88179]	Bmp3	34.1888	3.8199	0.758786	5.03422	4.79795e-07	1.28858e-05	42.1227	65.1011	23.4306	37.8366	2.96409	3.34607	2.76639	2.77982
ENSMUSG00000026870	2	34764408	34782144	77996	cutA divalent cation tolerance homolog-like [Source:MGI Symbol;Acc:MGI:1925246]	Cutal	1225.23	3.80918	0.288685	13.1949	9.38464e-40	8.09557e-37	2276.42	1973.86	2750.75	2104.66	163.208	180.688	208.862	100.073
ENSMUSG00000026873	2	34783769	34804038	74016	PHD finger protein 19 [Source:MGI Symbol;Acc:MGI:1921266]	Phf19	170.516	3.80313	0.423352	8.98338	2.62582e-19	4.38979e-17	374.757	309.881	412.378	402.013	26.2849	39.0375	5.53278	34.2844
ENSMUSG00000046958	7	29258004	29281594	NA	RIKEN cDNA 4930432E11 gene [Source:MGI Symbol;Acc:MGI:3045259]	4930432E11Rik	5.60572	3.78882	1.4014	2.7036	0.00685922	0.0459004	10.08	5.20809	3.74889	21.2831	0.680654	1.11536	0	0.926605
ENSMUSG00000110340	8	104070510	104074166	69794	RIKEN cDNA 1600027J07 gene [Source:MGI Symbol;Acc:MGI:1917044]	1600027J07Rik	120.378	3.77199	0.54515	6.91917	4.54307e-12	3.21232e-10	89.5106	110.672	88.0989	69.7611	6.31463	13.3843	0	5.55963
ENSMUSG00000075394	15	102927366	102945278	15423	homeobox C4 [Source:MGI Symbol;Acc:MGI:96195]	Hoxc4	162.728	3.75987	0.389363	9.65648	4.61469e-22	1.13091e-19	238.199	244.78	287.727	182.088	18.0536	22.3071	23.5143	8.33945
ENSMUSG00000033022	18	46846260	46861462	12583	cysteine dioxygenase 1, cytosolic [Source:MGI Symbol;Acc:MGI:105925]	Cdo1	461.59	3.74688	0.325475	11.512	1.1474e-30	6.03535e-28	506.59	466.124	546.4	507.246	37.7732	68.0367	24.8975	20.3853
ENSMUSG00000047161	18	15584981	15893214	71367	carbohydrate (N-acetylgalactosamine 4-0) sulfotransferase 9 [Source:MGI Symbol;Acc:MGI:1918617]	Chst9	32.6357	3.73397	0.8324	4.48579	7.26443e-06	0.000144126	91.6244	92.4435	116.216	66.214	6.54915	1.11536	0	18.5321
ENSMUSG00000026360	1	143875076	143879899	19735	regulator of G-protein signaling 2 [Source:MGI Symbol;Acc:MGI:1098271]	Rgs2	1888.67	3.72538	0.427682	8.71063	3.02202e-18	4.37402e-16	1571.73	1173.12	959.715	2582.34	118.799	127.151	113.422	115.826
ENSMUSG00000108033	6	42305647	42327796	NA	predicted gene, 44284 [Source:MGI Symbol;Acc:MGI:5690676]	Gm44284	7.88292	3.71555	1.28705	2.88686	0.00389104	0.0294715	9.82696	15.6243	10.3094	3.54718	0.769933	0	1.38319	0.926605
ENSMUSG00000086555	2	35439550	35448714	100042194	predicted gene 13446 [Source:MGI Symbol;Acc:MGI:3649869]	Gm13446	19.6963	3.71284	0.784606	4.7321	2.22204e-06	4.99172e-05	29.0317	27.3425	33.74	26.0126	2.22052	1.11536	2.76639	2.77982
ENSMUSG00000041633	X	152468150	152479387	207474	potassium channel tetramerisation domain containing 12b [Source:MGI Symbol;Acc:MGI:2444667]	Kctd12b	113.99	3.69761	0.414631	8.91784	4.75466e-19	7.70969e-17	181.779	158.847	194.942	191.548	13.6146	8.92285	9.68236	22.2385
ENSMUSG00000044071	10	123099901	123577109	268354	TAFA chemokine like family member 2 [Source:MGI Symbol;Acc:MGI:2143691]	Tafa2	147.915	3.69756	0.493657	7.49013	6.88058e-14	6.45159e-12	216.097	197.907	190.256	260.126	17.2442	5.57678	35.9631	10.1927
ENSMUSG00000050666	14	32578713	32661448	320736	V-set and transmembrane domain containing 4 [Source:MGI Symbol;Acc:MGI:2444633]	Vstm4	16.4987	3.69746	0.835127	4.42743	9.5364e-06	0.0001836	24.2642	23.4364	32.8028	16.5535	1.94821	4.46142	1.38319	0
ENSMUSG00000024261	18	31570861	31580459	20983	synaptotagmin IV [Source:MGI Symbol;Acc:MGI:101759]	Syt4	9.32313	3.69213	1.10888	3.32961	0.000869663	0.00885094	26.0487	11.7182	53.4217	13.0063	1.85321	0	0	5.55963
ENSMUSG00000054342	7	24069688	24086115	16534	potassium intermediate/small conductance calcium-activated channel, subfamily N, member 4 [Source:MGI Symbol;Acc:MGI:1277957]	Kcnn4	48.6895	3.68771	0.720064	5.12137	3.03323e-07	8.56095e-06	62.8137	42.9667	72.1661	73.3083	4.93866	5.57678	5.53278	3.70642
ENSMUSG00000041954	4	156110621	156113352	21936	tumor necrosis factor receptor superfamily, member 18 [Source:MGI Symbol;Acc:MGI:894675]	Tnfrsf18	14.8327	3.6782	0.930167	3.95435	7.67442e-05	0.00114206	23.0455	20.8323	18.7444	29.5598	1.67018	2.23071	0	2.77982
ENSMUSG00000046714	8	121842910	121845634	14234	forkhead box C2 [Source:MGI Symbol;Acc:MGI:1347481]	Foxc2	126.315	3.6666	0.399111	9.18692	4.04249e-20	7.78397e-18	169.236	152.337	209.938	145.434	13.3171	20.0764	9.68236	10.1927
ENSMUSG00000055312	2	105054665	105210141	74088	thioesterase superfamily member 7 [Source:MGI Symbol;Acc:MGI:1921338]	Them7	14.685	3.66317	1.1572	3.16554	0.00154797	0.0142482	9.31714	6.51011	8.435	13.0063	0.680654	1.11536	0	0.926605
ENSMUSG00000020704	11	80770995	81859283	11418	acid-sensing (proton-gated) ion channel 2 [Source:MGI Symbol;Acc:MGI:1100867]	Asic2	79.4769	3.64587	0.588105	6.19936	5.66948e-10	2.97475e-08	66.8545	45.5708	40.3005	114.692	5.00034	1.11536	2.76639	11.1193
ENSMUSG00000021604	13	73408598	73417727	50916	Iroquois homeobox 4 [Source:MGI Symbol;Acc:MGI:1355275]	Irx4	113.991	3.62426	0.41022	8.83491	1.00177e-18	1.53221e-16	120.508	151.035	99.3455	111.145	9.94024	12.2689	11.0656	6.48624
ENSMUSG00000024300	17	33774681	33826738	17916	myosin IF [Source:MGI Symbol;Acc:MGI:107711]	Myo1f	6.47311	3.61577	1.34049	2.69735	0.00698929	0.0465031	8.77405	6.51011	5.62333	14.1887	0.617737	0	0	1.85321
ENSMUSG00000096914	8	58227086	59365674	270049	UDP-N-acetyl-alpha-D-galactosamine:polypeptide N-acetylgalactosaminyltransferase-like 6 [Source:MGI Symbol;Acc:MGI:1913581]	Galntl6	99.5296	3.61309	0.698463	5.17292	2.3046e-07	6.70675e-06	84.6771	54.6849	51.5472	147.799	7.06543	7.80749	9.68236	3.70642
ENSMUSG00000034845	8	71950409	71964396	84094	plasmalemma vesicle associated protein [Source:MGI Symbol;Acc:MGI:1890497]	Plvap	272.229	3.60523	0.537038	6.71318	1.9043e-11	1.24449e-09	292.466	160.149	381.449	335.799	24.5187	27.8839	40.1126	5.55963
ENSMUSG00000002699	11	33996920	34042295	16822	lymphocyte cytosolic protein 2 [Source:MGI Symbol;Acc:MGI:1321402]	Lcp2	68.4185	3.59932	0.522086	6.89412	5.41999e-12	3.79505e-10	80.398	53.3829	45.9239	141.887	6.49319	11.1536	2.76639	5.55963
ENSMUSG00000024617	18	61058690	61121224	12322	calcium/calmodulin-dependent protein kinase II alpha [Source:MGI Symbol;Acc:MGI:88256]	Camk2a	25.1058	3.59828	0.780768	4.60865	4.05297e-06	8.50919e-05	22.7437	26.0404	14.9956	27.195	1.88529	3.34607	1.38319	0.926605
ENSMUSG00000101356	15	103003604	103010590	NA	predicted gene 28876 [Source:MGI Symbol;Acc:MGI:5579582]	Gm28876	19.5785	3.59019	0.902263	3.97909	6.91795e-05	0.00104039	18.1189	33.8526	7.49778	13.0063	1.42422	3.34607	0	0.926605
ENSMUSG00000038216	11	98277276	98279007	18948	phenylethanolamine-N-methyltransferase [Source:MGI Symbol;Acc:MGI:97724]	Pnmt	124.784	3.54851	0.495122	7.16695	7.66876e-13	6.17106e-11	77.9602	92.4435	74.0405	67.3964	6.60884	7.80749	5.53278	6.48624
ENSMUSG00000026494	1	178356690	178766765	269152	kinesin family member 26B [Source:MGI Symbol;Acc:MGI:2447076]	Kif26b	2351	3.49397	0.227908	15.3306	4.7738e-53	8.57932e-50	3015.71	3270.68	2294.32	3482.15	267.904	356.914	250.358	196.44
ENSMUSG00000028909	4	131495768	131565599	19273	protein tyrosine phosphatase, receptor type, U [Source:MGI Symbol;Acc:MGI:1321151]	Ptpru	365.647	3.46503	0.29601	11.7058	1.19086e-31	6.94109e-29	388.773	381.492	489.23	295.598	34.9441	47.9603	23.5143	33.3578
ENSMUSG00000001661	15	102906689	102920313	15425	homeobox C6 [Source:MGI Symbol;Acc:MGI:96197]	Hoxc6	435.031	3.45835	0.268069	12.901	4.4448e-38	3.3054e-35	625.301	639.293	656.055	580.555	56.9412	69.1521	52.5614	49.1101
ENSMUSG00000038276	5	24618390	24622833	171209	acid-sensing (proton-gated) ion channel 3 [Source:MGI Symbol;Acc:MGI:2159339]	Asic3	58.2872	3.45291	0.841686	4.10238	4.08928e-05	0.00065715	23.6993	20.8323	11.2467	39.0189	1.97904	2.23071	0	3.70642
ENSMUSG00000019874	10	57660977	57664546	12140	fatty acid binding protein 7, brain [Source:MGI Symbol;Acc:MGI:101916]	Fabp7	21.1682	3.4528	0.776584	4.44613	8.743e-06	0.000170019	23.9558	18.2283	29.9911	23.6478	2.10488	4.46142	0	1.85321
ENSMUSG00000050295	13	31990616	31996459	17300	forkhead box C1 [Source:MGI Symbol;Acc:MGI:1347466]	Foxc1	543.166	3.43228	0.212383	16.1608	9.53239e-59	2.05575e-55	594.794	658.823	492.979	632.58	55.2404	50.191	60.8606	54.6697
ENSMUSG00000037736	5	66903170	67214501	77569	LIM and calponin homology domains 1 [Source:MGI Symbol;Acc:MGI:1924819]	Limch1	1964.52	3.41459	0.312186	10.9377	7.6134e-28	3.21942e-25	1702.07	1387.96	1289.62	2428.63	158.993	90.3438	141.086	245.55
ENSMUSG00000114433	13	60324496	60330676	NA	predicted gene, 48488 [Source:MGI Symbol;Acc:MGI:6098010]	Gm48488	8.69945	3.40722	1.03733	3.28462	0.00102122	0.0101245	11.7323	13.0202	5.62333	16.5535	0.989522	1.11536	0	1.85321
ENSMUSG00000054690	3	137046828	137137946	59308	endomucin [Source:MGI Symbol;Acc:MGI:1891716]	Emcn	75.1946	3.39124	0.698457	4.85533	1.20187e-06	2.90252e-05	66.9335	18.2283	151.83	30.7422	6.48872	11.1536	5.53278	2.77982
ENSMUSG00000047643	13	103492760	103494212	NA	predicted gene 5454 [Source:MGI Symbol;Acc:MGI:3648286]	Gm5454	178.957	3.38997	0.321364	10.5487	5.15069e-26	1.79161e-23	199.79	199.209	174.323	225.837	18.2695	6.69214	13.8319	34.2844
ENSMUSG00000032648	19	6434429	6448489	19309	muscle glycogen phosphorylase [Source:MGI Symbol;Acc:MGI:97830]	Pygm	346.351	3.3884	0.403107	8.4057	4.25335e-17	5.45998e-15	409.766	338.526	387.073	503.699	39.3892	47.9603	44.2622	25.9449
ENSMUSG00000042436	11	61376257	61379726	76293	microfibrillar-associated protein 4 [Source:MGI Symbol;Acc:MGI:1342276]	Mfap4	1533.21	3.38267	0.316434	10.69	1.13408e-26	4.2908e-24	1643.33	1380.14	2005.66	1544.2	157.058	243.148	78.8421	149.183
ENSMUSG00000022676	16	14523716	14527249	20583	snail family zinc finger 2 [Source:MGI Symbol;Acc:MGI:1096393]	Snai2	2742.75	3.38023	0.344558	9.81032	1.01648e-22	2.60968e-20	2932.32	2356.66	2776.05	3664.23	280.647	269.916	127.254	444.77
ENSMUSG00000046982	18	84029752	84105831	110796	teashirt zinc finger family member 1 [Source:MGI Symbol;Acc:MGI:1346031]	Tshz1	810.847	3.36969	0.228336	14.7576	2.74948e-49	3.95302e-46	937.896	855.428	970.962	987.298	90.5183	109.305	76.0757	86.1743
ENSMUSG00000046618	2	38821990	38853765	241327	olfactomedin-like 2A [Source:MGI Symbol;Acc:MGI:2444741]	Olfml2a	100.368	3.35917	0.589632	5.69706	1.2189e-08	4.90426e-07	59.5502	33.8526	43.1122	101.686	5.59743	8.92285	1.38319	6.48624
ENSMUSG00000057604	6	112250719	112307386	30937	LIM and cysteine-rich domains 1 [Source:MGI Symbol;Acc:MGI:1353635]	Lmcd1	1927.5	3.35228	0.463731	7.22894	4.86793e-13	4.02229e-11	2280.5	1397.07	1787.28	3657.14	222.713	146.112	118.955	403.073
ENSMUSG00000041559	1	133964992	133976015	14264	fibromodulin [Source:MGI Symbol;Acc:MGI:1328364]	Fmod	45.8968	3.32731	0.889466	3.74079	0.00018344	0.00243151	23.2594	27.3425	14.0583	28.3774	2.462	0	5.53278	1.85321
ENSMUSG00000020354	11	46787080	47879796	24052	sarcoglycan, delta (dystrophin-associated glycoprotein) [Source:MGI Symbol;Acc:MGI:1346525]	Sgcd	56.71	3.32481	0.686289	4.84462	1.26853e-06	3.05665e-05	29.264	28.6445	22.4933	36.6542	2.72261	4.46142	0	3.70642
ENSMUSG00000028434	4	56991972	57143437	54357	erythrocyte membrane protein band 4.1 like 4b [Source:MGI Symbol;Acc:MGI:1859149]	Epb41l4b	152.342	3.30265	0.300122	11.0044	3.64125e-28	1.63598e-25	223.576	264.31	213.687	192.73	22.198	18.9611	17.9815	29.6514
ENSMUSG00000086843	2	12305757	12317126	338535	RIKEN cDNA E030013I19 gene [Source:MGI Symbol;Acc:MGI:2443735]	E030013I19Rik	380.079	3.28865	0.530515	6.19898	5.683e-10	2.97475e-08	580.117	591.118	515.472	633.762	59.5253	114.882	49.795	13.8991
ENSMUSG00000086320	4	117557385	117558120	NA	predicted gene 12840 [Source:MGI Symbol;Acc:MGI:3650917]	Gm12840	25.0998	3.28462	0.748068	4.39081	1.12929e-05	0.00021326	23.0287	27.3425	12.1839	29.5598	2.76639	0	8.29917	0
ENSMUSG00000028546	4	110060919	110209106	15572	ELAV like RNA binding protein 4 [Source:MGI Symbol;Acc:MGI:107427]	Elavl4	1163.4	3.2789	0.279108	11.7478	7.25152e-32	4.46818e-29	1303.27	1378.84	1308.36	1222.59	134.23	68.0367	160.451	174.202
ENSMUSG00000024529	18	52649139	52662939	16948	lysyl oxidase [Source:MGI Symbol;Acc:MGI:96817]	Lox	63.1182	3.27255	1.15377	2.83639	0.00456262	0.0334248	42.8566	63.7991	28.1167	36.6542	4.39851	12.2689	0	0.926605
ENSMUSG00000004151	12	38829379	38920483	14009	ets variant 1 [Source:MGI Symbol;Acc:MGI:99254]	Etv1	1913.67	3.26945	0.410899	7.95682	1.76513e-15	1.93233e-13	2242.77	2007.72	2294.32	2426.27	231.579	178.457	62.2438	454.036
ENSMUSG00000059049	4	82816157	82970576	329872	Fras1 related extracellular matrix protein 1 [Source:MGI Symbol;Acc:MGI:2670972]	Frem1	554.219	3.26014	0.342022	9.53195	1.5436e-21	3.46763e-19	777.516	762.985	784.455	785.109	80.9478	149.458	41.4958	51.8899
ENSMUSG00000027978	3	123240562	123300246	19142	protease, serine 12 neurotrypsin (motopsin) [Source:MGI Symbol;Acc:MGI:1100881]	Prss12	47.267	3.25541	0.53866	6.04355	1.50764e-09	7.37273e-08	54.3797	83.3294	38.4261	41.3837	5.83443	7.80749	6.91597	2.77982
ENSMUSG00000073747	4	133918115	133930315	665186	zona pellucida like domain containing 2 [Source:MGI Symbol;Acc:MGI:3702974]	Zpld2	5.72663	3.24456	1.13257	2.86477	0.00417318	0.0312171	10.3048	13.0202	8.435	9.45914	0.989522	1.11536	0	1.85321
ENSMUSG00000108218	11	52046177	52047110	NA	olfactory receptor family 2 subfamily Y member 7 [Source:MGI Symbol;Acc:MGI:3031206]	Or2y7	71.3674	3.24235	0.467654	6.93322	4.11361e-12	2.92786e-10	61.9151	65.1011	72.1661	48.4781	6.26789	4.46142	4.14958	10.1927
ENSMUSG00000109225	7	130254858	130256122	NA	RIKEN cDNA 4930513N20 gene [Source:MGI Symbol;Acc:MGI:1922358]	4930513N20Rik	4.97813	3.23634	1.18348	2.7346	0.00624564	0.042898	10.7619	22.1344	1.87444	8.27675	1.14172	1.11536	1.38319	0.926605
ENSMUSG00000110269	8	103506822	103507674	NA	predicted gene 45258 [Source:MGI Symbol;Acc:MGI:5791094]	Gm45258	20.0185	3.23527	0.992264	3.26049	0.00111219	0.0108926	18.628	24.7384	7.49778	23.6478	2.12677	2.23071	4.14958	0
ENSMUSG00000039037	3	152522718	152687883	26938	ST6 (alpha-N-acetyl-neuraminyl-2,3-beta-galactosyl-1,3)-N-acetylgalactosaminide alpha-2,6-sialyltransferase 5 [Source:MGI Symbol;Acc:MGI:1349471]	St6galnac5	44.2392	3.23486	0.663102	4.87838	1.06963e-06	2.63629e-05	56.2106	52.0809	29.0539	87.497	6.31738	5.57678	12.4488	0.926605
ENSMUSG00000022504	16	10297923	10346282	12265	class II transactivator [Source:MGI Symbol;Acc:MGI:108445]	Ciita	17.4129	3.19007	1.09623	2.91004	0.00361384	0.0277683	13.5966	29.9465	3.74889	7.09435	1.42422	3.34607	0	0.926605
ENSMUSG00000026401	1	130316274	130350746	13137	CD55 molecule, decay accelerating factor for complement B [Source:MGI Symbol;Acc:MGI:104849]	Cd55b	7.34537	3.18719	1.05141	3.03135	0.00243463	0.0203588	10.2231	13.0202	9.37222	8.27675	1.11536	3.34607	0	0
ENSMUSG00000110084	8	103380823	103384820	NA	predicted gene 45257 [Source:MGI Symbol;Acc:MGI:5791093]	Gm45257	31.9059	3.17208	0.689947	4.59757	4.27445e-06	8.88937e-05	36.8978	55.9869	16.87	37.8366	4.04289	3.34607	4.14958	4.63303
ENSMUSG00000028551	4	109518073	109524386	12580	cyclin dependent kinase inhibitor 2C [Source:MGI Symbol;Acc:MGI:105388]	Cdkn2c	23.6155	3.17011	0.623502	5.08437	3.68843e-07	1.02374e-05	30.6646	26.0404	28.1167	37.8366	3.64027	4.46142	5.53278	0.926605
ENSMUSG00000027577	2	180660173	180685339	11438	cholinergic receptor, nicotinic, alpha polypeptide 4 [Source:MGI Symbol;Acc:MGI:87888]	Chrna4	75.1652	3.16654	0.483615	6.54764	5.84518e-11	3.49189e-09	100.357	87.2355	95.5967	118.239	10.9022	10.0382	6.91597	15.7523
ENSMUSG00000046814	2	118998254	119002871	320415	GTP cyclohydrolase I feedback regulator [Source:MGI Symbol;Acc:MGI:2443977]	Gchfr	70.4193	3.16577	0.434556	7.28506	3.21531e-13	2.75165e-11	87.1531	55.9869	104.969	100.503	9.88751	16.7303	8.29917	4.63303
ENSMUSG00000020583	12	8997929	9022028	17182	matrilin 3 [Source:MGI Symbol;Acc:MGI:1328350]	Matn3	19.0777	3.15353	0.723102	4.36112	1.29399e-05	0.000240363	22.1232	16.9263	23.4306	26.0126	2.16208	0	0	6.48624
ENSMUSG00000074461	8	14140440	14143225	NA	predicted gene 10699 [Source:MGI Symbol;Acc:MGI:3642530]	Gm10699	10.5971	3.15211	0.985459	3.19862	0.00138085	0.0129997	15.9133	16.9263	17.8072	13.0063	1.69654	0	1.38319	3.70642
ENSMUSG00000078137	2	118529584	118534444	383787	ankyrin repeat domain 63 [Source:MGI Symbol;Acc:MGI:2686183]	Ankrd63	6.84955	3.1501	1.10095	2.86127	0.0042195	0.0314871	13.1876	7.81213	18.7444	13.0063	1.5135	2.23071	1.38319	0.926605
ENSMUSG00000029413	5	92405518	92426029	67111	N-acylethanolamine acid amidase [Source:MGI Symbol;Acc:MGI:1914361]	Naaa	1513.28	3.1404	0.403372	7.78535	6.95195e-15	7.10549e-13	1772.28	1532.48	1710.43	2073.92	201.66	281.07	273.873	50.0367
ENSMUSG00000104610	3	136995400	137006469	229861	predicted gene 567 [Source:MGI Symbol;Acc:MGI:2685413]	Gm567	62.1046	3.14005	0.381733	8.22577	1.93946e-16	2.37649e-14	79.3986	93.7456	80.6011	63.8492	9.3225	12.2689	11.0656	4.63303
ENSMUSG00000086119	9	118719143	118755523	NA	predicted gene 2415 [Source:MGI Symbol;Acc:MGI:3780582]	Gm2415	23.2972	3.13811	0.776008	4.04392	5.25658e-05	0.000815565	27.1437	10.4162	17.8072	53.2077	3.26848	3.34607	5.53278	0.926605
ENSMUSG00000110148	8	25591100	25600504	NA	RIKEN cDNA 5830408C22 gene [Source:MGI Symbol;Acc:MGI:1921994]	5830408C22Rik	75.7222	3.1342	0.515091	6.08475	1.16677e-09	5.86539e-08	70.1832	109.37	29.0539	72.1259	8.0915	12.2689	8.29917	3.70642
ENSMUSG00000028871	4	124880223	124902892	192199	R-spondin 1 [Source:MGI Symbol;Acc:MGI:2183426]	Rspo1	131.07	3.1293	0.352999	8.86489	7.65796e-19	1.20549e-16	140.332	148.43	137.772	134.793	15.1898	6.69214	8.29917	30.578
ENSMUSG00000059327	X	99019212	99444368	13607	ectodysplasin-A [Source:MGI Symbol;Acc:MGI:1195272]	Eda	98.6437	3.12667	0.404257	7.73436	1.03926e-14	1.03762e-12	129.138	109.37	107.781	170.264	14.7737	7.80749	17.9815	18.5321
ENSMUSG00000025221	19	45780278	45804500	80906	Kv channel-interacting protein 2 [Source:MGI Symbol;Acc:MGI:2135916]	Kcnip2	64.6279	3.1209	0.592823	5.26448	1.40588e-07	4.35619e-06	91.614	104.162	57.1705	113.51	10.5418	20.0764	6.91597	4.63303
ENSMUSG00000041731	19	24660380	24839219	226041	phosphoglucomutase 5 [Source:MGI Symbol;Acc:MGI:1925668]	Pgm5	70.701	3.12013	0.773897	4.03172	5.53709e-05	0.000849914	35.8637	11.7182	40.3005	55.5724	3.85862	0	1.38319	10.1927
ENSMUSG00000047986	8	84748100	84756924	74337	paralemmin 3 [Source:MGI Symbol;Acc:MGI:1921587]	Palm3	145.753	3.11824	0.519777	5.99919	1.98304e-09	9.35802e-08	174.454	149.733	153.704	219.925	20.062	35.6914	12.4488	12.0459
ENSMUSG00000022485	15	102875878	102925861	15424	homeobox C5 [Source:MGI Symbol;Acc:MGI:96196]	Hoxc5	162.05	3.1159	0.291104	10.7037	9.77536e-27	3.76456e-24	209.161	220.042	205.252	202.189	24.2163	16.7303	29.0471	26.8715
ENSMUSG00000099032	1	10030388	10038157	100039596	transcription factor 24 [Source:MGI Symbol;Acc:MGI:3780500]	Tcf24	229.984	3.11057	0.320065	9.71855	2.51345e-22	6.23047e-20	217.948	186.189	214.624	253.032	25.6154	27.8839	30.4303	18.5321
ENSMUSG00000062980	6	21985915	22256403	214642	cadherin-like and PC-esterase domain containing 1 [Source:MGI Symbol;Acc:MGI:2444814]	Cped1	770.816	3.10564	0.372597	8.33512	7.74208e-17	9.70731e-15	1098.3	878.865	1128.42	1287.63	126.595	99.2667	49.795	230.725
ENSMUSG00000040740	4	141346135	141351132	384071	solute carrier family 25, member 34 [Source:MGI Symbol;Acc:MGI:2686215]	Slc25a34	33.2824	3.10154	0.883135	3.51197	0.000444798	0.00511673	15.7597	3.90607	14.9956	28.3774	1.82237	2.23071	1.38319	1.85321
ENSMUSG00000069763	11	89921174	89927334	67888	transmembrane protein 100 [Source:MGI Symbol;Acc:MGI:1915138]	Tmem100	645.998	3.09484	0.272538	11.3556	6.95262e-30	3.332e-27	689.315	561.171	644.809	861.964	81.5945	78.0749	112.039	54.6697
ENSMUSG00000104501	6	72726096	72728897	NA	predicted gene, 37736 [Source:MGI Symbol;Acc:MGI:5610964]	Gm37736	139.224	3.08701	0.80852	3.8181	0.000134484	0.00184525	105.25	187.491	15.9328	112.327	12.449	21.1918	12.4488	3.70642
ENSMUSG00000021490	13	55546000	55563405	20505	solute carrier family 34 (sodium phosphate), member 1 [Source:MGI Symbol;Acc:MGI:1345284]	Slc34a1	25.7504	3.0754	0.939011	3.27514	0.00105608	0.0104236	24.2787	49.4768	5.62333	17.7359	2.74898	2.23071	1.38319	4.63303
ENSMUSG00000051041	7	107166653	107190301	244198	olfactomedin-like 1 [Source:MGI Symbol;Acc:MGI:2679264]	Olfml1	92.4891	3.06878	0.506031	6.06441	1.32442e-09	6.56608e-08	86.6109	39.0607	87.1617	133.61	10.2638	17.8457	5.53278	7.41284
ENSMUSG00000004633	6	54016539	54278795	69993	chimerin 2 [Source:MGI Symbol;Acc:MGI:1917243]	Chn2	312.234	3.06675	0.731248	4.19386	2.74246e-05	0.000467979	376.615	249.988	365.517	514.341	44.5817	7.80749	16.5983	109.339
ENSMUSG00000029273	5	87702504	87716886	53315	sulfotransferase family 1D, member 1 [Source:MGI Symbol;Acc:MGI:1926341]	Sult1d1	8.43968	3.05931	1.06403	2.87521	0.00403763	0.0303187	12.0721	11.7182	10.3094	14.1887	1.36131	2.23071	0	1.85321
ENSMUSG00000097617	9	44033483	44045836	NA	predicted gene 10687 [Source:MGI Symbol;Acc:MGI:3642689]	Gm10687	13.9231	3.0575	0.84807	3.60524	0.000311865	0.00378698	19.8612	27.3425	16.87	15.3711	2.67711	1.11536	6.91597	0
ENSMUSG00000011463	3	20302428	20329897	76703	carboxypeptidase B1 (tissue) [Source:MGI Symbol;Acc:MGI:1923953]	Cpb1	12.1463	3.05602	0.841818	3.63027	0.000283129	0.00349311	25.0614	27.3425	43.1122	4.72957	3.11629	3.34607	4.14958	1.85321
ENSMUSG00000026399	1	130366764	130390481	13136	CD55 molecule, decay accelerating factor for complement [Source:MGI Symbol;Acc:MGI:104850]	Cd55	289.172	3.05233	0.373631	8.16938	3.09991e-16	3.69352e-14	350.204	303.371	411.44	335.799	42.3721	75.8442	31.8135	19.4587
ENSMUSG00000021390	13	49761522	49777977	18295	osteoglycin [Source:MGI Symbol;Acc:MGI:109278]	Ogn	34.4993	3.04174	0.650858	4.67343	2.96212e-06	6.44536e-05	40.2108	31.2485	51.5472	37.8366	5.00158	6.69214	5.53278	2.77982
ENSMUSG00000045954	1	51328285	51342119	20324	caveolae associated 2 [Source:MGI Symbol;Acc:MGI:99513]	Cavin2	19.8838	3.03677	1.05109	2.88915	0.00386284	0.0293228	16.5041	7.81213	16.87	24.8302	2.21605	1.11536	5.53278	0
ENSMUSG00000023439	6	124811203	124817238	14695	guanine nucleotide binding protein (G protein), beta 3 [Source:MGI Symbol;Acc:MGI:95785]	Gnb3	19.9577	3.03426	0.646579	4.69279	2.69506e-06	5.93878e-05	30.6563	40.3627	19.6817	31.9246	3.70766	5.57678	2.76639	2.77982
ENSMUSG00000032024	9	40597258	40696615	71566	CXADR-like membrane protein [Source:MGI Symbol;Acc:MGI:1918816]	Clmp	1179.11	3.03059	0.320597	9.45296	3.29372e-21	7.10323e-19	1353.55	1231.71	1484.56	1344.38	164.537	97.036	98.2068	298.367
ENSMUSG00000065503	X	52142132	52142230	723910	microRNA 351 [Source:MGI Symbol;Acc:MGI:3619367]	Mir351	11.8326	3.02348	1.06414	2.84125	0.00449375	0.0330307	9.32769	11.7182	5.62333	10.6415	1.20464	2.23071	1.38319	0
ENSMUSG00000074505	9	15821485	16412581	270120	FAT atypical cadherin 3 [Source:MGI Symbol;Acc:MGI:2444314]	Fat3	165.006	3.02166	0.503858	5.99704	2.00942e-09	9.46184e-08	226.857	261.706	120.902	297.963	27.2998	13.3843	11.0656	57.4495
ENSMUSG00000098470	6	124547253	124558130	667277	complement component 1, r subcomponent B [Source:MGI Symbol;Acc:MGI:3779804]	C1rb	20.7452	3.01559	0.923403	3.26573	0.00109181	0.0107271	28.7196	49.4768	22.4933	14.1887	3.40327	5.57678	0	4.63303
ENSMUSG00000039706	5	44629474	44957022	16826	LIM domain binding 2 [Source:MGI Symbol;Acc:MGI:894670]	Ldb2	115.24	3.01343	0.840253	3.58634	0.000335357	0.00402198	181.292	171.867	277.418	94.5914	22.3748	49.0757	4.14958	13.8991
ENSMUSG00000015340	X	9301491	9354010	13058	cytochrome b-245, beta polypeptide [Source:MGI Symbol;Acc:MGI:88574]	Cybb	33.1833	2.96917	0.7012	4.23441	2.29157e-05	0.000400162	26.2951	16.9263	25.305	36.6542	3.42516	3.34607	4.14958	2.77982
ENSMUSG00000022026	14	80221521	80260579	380924	olfactomedin 4 [Source:MGI Symbol;Acc:MGI:2685142]	Olfm4	32.6833	2.95786	0.631096	4.68687	2.77419e-06	6.08629e-05	26.5594	29.9465	17.8072	31.9246	3.52463	7.80749	2.76639	0
ENSMUSG00000020467	11	28803204	28876743	216616	epidermal growth factor-containing fibulin-like extracellular matrix protein 1 [Source:MGI Symbol;Acc:MGI:1339998]	Efemp1	50.5069	2.95115	0.53527	5.51339	3.51994e-08	1.28012e-06	42.2045	39.0607	44.9867	42.5661	5.252	5.57678	2.76639	7.41284
ENSMUSG00000055370	16	43166250	43184029	791329	predicted gene 9968 [Source:MGI Symbol;Acc:MGI:3642146]	Gm9968	32.8726	2.94999	0.557024	5.29597	1.18384e-07	3.73256e-06	38.2124	36.4566	35.6144	42.5661	5.21669	7.80749	6.91597	0.926605
ENSMUSG00000035735	19	10222629	10282241	269060	diacylglycerol lipase, alpha [Source:MGI Symbol;Acc:MGI:2677061]	Dagla	92.2014	2.94857	0.42166	6.99278	2.69501e-12	1.98363e-10	95.9653	88.5375	101.22	98.1386	12.6847	14.4996	15.2151	8.33945
ENSMUSG00000062257	9	27702071	28836706	330908	opioid binding protein/cell adhesion molecule-like [Source:MGI Symbol;Acc:MGI:97397]	Opcml	64.5784	2.93567	0.70602	4.15806	3.20969e-05	0.00053784	41.8354	18.2283	59.9822	47.2957	5.74067	8.92285	8.29917	0
ENSMUSG00000054162	8	63404043	63810137	72902	sparc/osteonectin, cwcv and kazal-like domains proteoglycan 3 [Source:MGI Symbol;Acc:MGI:1920152]	Spock3	13.2356	2.93021	0.850318	3.44601	0.000568919	0.00628873	29.0031	23.4364	55.2961	8.27675	3.92278	6.69214	4.14958	0.926605
ENSMUSG00000032122	9	37138881	37167034	56857	solute carrier family 37 (glycerol-3-phosphate transporter), member 2 [Source:MGI Symbol;Acc:MGI:1929693]	Slc37a2	173.305	2.91805	0.448948	6.49976	8.04484e-11	4.72739e-09	191.69	190.095	205.252	179.724	25.2673	32.3453	19.3647	24.0917
ENSMUSG00000001657	15	102899039	102902543	15426	homeobox C8 [Source:MGI Symbol;Acc:MGI:96198]	Hoxc8	494.098	2.91699	0.293822	9.92775	3.15282e-23	8.83035e-21	623.801	708.3	575.454	587.649	83.0142	121.574	82.9917	44.477
ENSMUSG00000027188	2	102380357	102473386	210622	peptidase domain containing associated with muscle regeneration 1 [Source:MGI Symbol;Acc:MGI:2445082]	Pamr1	353.179	2.90899	0.409228	7.10847	1.17335e-12	9.20165e-11	184.369	214.834	166.826	171.447	24.4605	47.9603	12.4488	12.9725
ENSMUSG00000044365	3	133942245	133967922	319478	CXXC finger 4 [Source:MGI Symbol;Acc:MGI:2442112]	Cxxc4	537.774	2.90498	0.632268	4.59454	4.33713e-06	8.9937e-05	555.451	539.037	558.584	568.731	74.6624	65.806	150.768	7.41284
ENSMUSG00000033220	15	78443367	78456983	19354	Rac family small GTPase 2 [Source:MGI Symbol;Acc:MGI:97846]	Rac2	22.7537	2.90285	0.880175	3.29804	0.000973612	0.00971629	16.9701	20.8323	20.6189	9.45914	2.37272	1.11536	4.14958	1.85321
ENSMUSG00000047182	5	137641293	137643976	16369	insulin receptor substrate 3 [Source:MGI Symbol;Acc:MGI:1194882]	Irs3	20.474	2.89642	0.902682	3.20868	0.00133345	0.012635	16.4181	16.9263	7.49778	24.8302	2.10488	4.46142	0	1.85321
ENSMUSG00000021414	13	35093943	35108293	71864	family with sequence similarity 217, member A [Source:MGI Symbol;Acc:MGI:1919114]	Fam217a	11.6362	2.89412	1.07628	2.68899	0.00716677	0.0474106	8.36543	6.51011	10.3094	8.27675	1.231	0	2.76639	0.926605
ENSMUSG00000109704	8	36623164	36628742	330738	predicted gene, 38414 [Source:MGI Symbol;Acc:MGI:5621299]	Gm38414	15.6727	2.89119	0.80349	3.59829	0.000320317	0.00387317	15.85	11.7182	12.1839	23.6478	1.85321	0	0	5.55963
ENSMUSG00000085399	4	114766424	114779164	100040736	forkhead box D2, opposite strand [Source:MGI Symbol;Acc:MGI:2444065]	Foxd2os	283.871	2.87826	0.280712	10.2534	1.14252e-24	3.62348e-22	289.503	263.008	293.351	312.152	39.745	37.9221	47.0286	34.2844
ENSMUSG00000047897	9	86897590	86901970	382089	ripply transcriptional repressor 2 [Source:MGI Symbol;Acc:MGI:2685968]	Ripply2	14.1226	2.87738	0.884187	3.25427	0.00113686	0.0110589	15.6552	18.2283	12.1839	16.5535	1.91613	1.11536	0	4.63303
ENSMUSG00000032492	9	110551153	110576213	19228	parathyroid hormone 1 receptor [Source:MGI Symbol;Acc:MGI:97801]	Pth1r	206.705	2.86823	0.330779	8.67114	4.27831e-18	6.11033e-16	196.839	256.498	192.131	141.887	25.9601	27.8839	8.29917	41.6972
ENSMUSG00000102758	3	23852266	25198425	635702	N-acetylated alpha-linked acidic dipeptidase-like 2 [Source:MGI Symbol;Acc:MGI:2685867]	Naaladl2	38.6312	2.85775	0.803832	3.55516	0.000377747	0.00446628	13.4598	10.4162	7.49778	22.4655	1.73309	3.34607	0	1.85321
ENSMUSG00000022483	15	97873483	97902576	12824	collagen, type II, alpha 1 [Source:MGI Symbol;Acc:MGI:88452]	Col2a1	2088.81	2.84911	0.290154	9.8193	9.29884e-23	2.44559e-20	2379.64	3019.39	2083.44	2036.08	329.663	288.877	273.873	426.238
ENSMUSG00000063611	2	28396107	28397785	NA	predicted gene 10134 [Source:MGI Symbol;Acc:MGI:3642322]	Gm10134	42.0991	2.83563	0.721614	3.92957	8.50977e-05	0.001245	72.3692	74.2152	95.5967	47.2957	10.17	18.9611	6.91597	4.63303
ENSMUSG00000090817	3	98352991	98364442	100043461	hydroxy-delta-5-steroid dehydrogenase, 3 beta- and steroid delta-isomerase 9 [Source:MGI Symbol;Acc:MGI:3782634]	Hsd3b9	16.5652	2.83036	0.952222	2.97237	0.00295506	0.0237351	14.2527	23.4364	7.49778	11.8239	2.21605	1.11536	5.53278	0
ENSMUSG00000055799	6	72603361	72766237	21415	transcription factor 7 like 1 (T cell specific, HMG box) [Source:MGI Symbol;Acc:MGI:1202876]	Tcf7l1	1445.88	2.82232	0.188955	14.9364	1.90936e-50	3.16748e-47	1506.76	1390.56	1537.04	1592.68	213.265	271.032	196.414	172.349
ENSMUSG00000066687	9	48565597	48747522	235320	zinc finger and BTB domain containing 16 [Source:MGI Symbol;Acc:MGI:103222]	Zbtb16	57.9968	2.82175	0.643468	4.38523	1.15866e-05	0.000218042	38.9116	7.81213	35.6144	73.3083	5.46712	6.69214	4.14958	5.55963
ENSMUSG00000086034	X	161518074	161519609	102640117	predicted gene 15201 [Source:MGI Symbol;Acc:MGI:3705207]	Gm15201	14.1729	2.81772	0.853578	3.30107	0.000963161	0.00963141	14.8584	10.4162	14.0583	20.1007	1.85321	0	0	5.55963
ENSMUSG00000099465	8	105891219	105896999	NA	predicted gene 3830 [Source:MGI Symbol;Acc:MGI:3782002]	Gm3830	33.638	2.81644	0.675282	4.17076	3.03587e-05	0.000511897	18.9154	19.5303	15.9328	21.2831	3.0489	2.23071	6.91597	0
ENSMUSG00000050511	4	131838037	131871797	18386	opioid receptor, delta 1 [Source:MGI Symbol;Acc:MGI:97438]	Oprd1	7.36474	2.80658	0.995725	2.81863	0.00482294	0.0348402	12.5519	6.51011	7.49778	23.6478	1.67018	2.23071	0	2.77982
ENSMUSG00000049090	18	84106188	84115653	225791	zinc binding alcohol dehydrogenase, domain containing 2 [Source:MGI Symbol;Acc:MGI:2444835]	Zadh2	565.735	2.80483	0.283666	9.88779	4.70273e-23	1.30025e-20	689.146	583.306	663.553	820.58	98.7001	144.996	81.6085	69.4954
ENSMUSG00000044231	13	47166033	47168326	105193	NHL repeat containing 1 [Source:MGI Symbol;Acc:MGI:2145264]	Nhlrc1	20.4318	2.79917	0.732536	3.82121	0.0001328	0.00183001	40.8332	37.7586	42.175	42.5661	5.56535	5.57678	0	11.1193
ENSMUSG00000111189	9	40658577	40673969	NA	predicted gene, 48293 [Source:MGI Symbol;Acc:MGI:6097731]	Gm48293	11.9099	2.7755	0.889677	3.11967	0.00181052	0.0161679	12.9526	16.9263	6.56055	15.3711	1.91165	1.11536	2.76639	1.85321
ENSMUSG00000036111	7	108737779	108774414	109594	LIM domain only 1 [Source:MGI Symbol;Acc:MGI:102812]	Lmo1	8.27402	2.76757	0.867056	3.19192	0.00141332	0.013229	12.9276	11.7182	14.0583	13.0063	2.06385	1.11536	4.14958	0.926605
ENSMUSG00000108175	6	53795728	53845168	NA	predicted gene 16499 [Source:MGI Symbol;Acc:MGI:3704267]	Gm16499	14.5444	2.76415	0.835593	3.308	0.000939636	0.00943398	21.0037	26.0404	16.87	20.1007	2.77982	0	0	8.33945
ENSMUSG00000000440	6	115337912	115467360	19016	peroxisome proliferator activated receptor gamma [Source:MGI Symbol;Acc:MGI:97747]	Pparg	39.4243	2.7435	0.662196	4.14303	3.42741e-05	0.000566837	57.1898	55.9869	82.4755	33.107	8.76768	13.3843	11.0656	1.85321
ENSMUSG00000026678	1	169483070	169523382	19737	regulator of G-protein signaling 5 [Source:MGI Symbol;Acc:MGI:1098434]	Rgs5	184.661	2.7424	0.739181	3.71005	0.000207217	0.00270348	208.926	177.075	238.054	211.648	31.3558	55.7678	31.8135	6.48624
ENSMUSG00000001027	11	106209418	106244114	110880	sodium channel, voltage-gated, type IV, alpha [Source:MGI Symbol;Acc:MGI:98250]	Scn4a	40.8327	2.7373	0.483228	5.66461	1.47356e-08	5.84169e-07	46.2255	41.6647	44.9867	52.0253	6.70259	6.69214	4.14958	9.26605
ENSMUSG00000090122	X	141087748	141089290	66240	potassium voltage-gated channel, Isk-related family, member 1-like, pseudogene [Source:MGI Symbol;Acc:MGI:1913490]	Kcne1l	51.5656	2.73665	0.758564	3.60766	0.000308965	0.00376024	39.0711	13.0202	35.6144	68.5788	5.61807	1.11536	2.76639	12.9725
ENSMUSG00000042474	1	130793406	130808528	69169	Fc fragment of IgM receptor [Source:MGI Symbol;Acc:MGI:1916419]	Fcmr	15.3147	2.73578	0.867055	3.15526	0.00160357	0.0146847	12.6656	18.2283	10.3094	9.45914	2.00093	0	4.14958	1.85321
ENSMUSG00000038271	6	125122204	125138745	320678	intermediate filament family orphan 1 [Source:MGI Symbol;Acc:MGI:2444516]	Iffo1	92.6036	2.72441	0.415645	6.55465	5.57731e-11	3.34112e-09	90.1142	69.0072	66.5428	134.793	13.1008	13.3843	5.53278	20.3853
ENSMUSG00000030209	6	135690231	136150509	14812	glutamate receptor, ionotropic, NMDA2B (epsilon 2) [Source:MGI Symbol;Acc:MGI:95821]	Grin2b	174.13	2.72288	0.46628	5.83957	5.23353e-09	2.28938e-07	129.768	143.222	35.6144	210.466	19.7019	26.7685	19.3647	12.9725
ENSMUSG00000021314	13	19132375	19335091	218038	amphiphysin [Source:MGI Symbol;Acc:MGI:103574]	Amph	703.354	2.71867	0.245575	11.0706	1.74175e-28	8.16579e-26	973.471	916.623	1135.91	867.876	146.651	105.959	105.123	228.871
ENSMUSG00000047728	15	75088225	75094510	223631	lymphocyte antigen 6 complex, locus G2 [Source:MGI Symbol;Acc:MGI:2385015]	Ly6g2	19.1742	2.7099	0.855562	3.1674	0.0015381	0.0141695	18.1162	18.2283	6.56055	29.5598	2.95962	3.34607	5.53278	0
ENSMUSG00000075408	15	101191113	101195307	77717	small integral membrane protein 41 [Source:MGI Symbol;Acc:MGI:1924967]	Smim41	15.1933	2.70167	0.835205	3.23474	0.00121756	0.011717	19.3936	13.0202	26.2422	18.9183	3.05337	2.23071	4.14958	2.77982
ENSMUSG00000051375	18	38318967	38345106	75599	protocadherin 1 [Source:MGI Symbol;Acc:MGI:104692]	Pcdh1	108.553	2.69509	0.480141	5.61313	1.98698e-08	7.73489e-07	79.3132	63.7991	66.5428	107.598	12.4855	24.5378	11.0656	1.85321
ENSMUSG00000043943	9	18233247	18314291	72560	N-acetylated alpha-linked acidic dipeptidase 2 [Source:MGI Symbol;Acc:MGI:1919810]	Naalad2	10.7348	2.69177	0.965896	2.78681	0.005323	0.0376133	17.731	22.1344	16.87	14.1887	2.87034	4.46142	4.14958	0
ENSMUSG00000043518	X	160500065	160562492	24004	retinoic acid induced 2 [Source:MGI Symbol;Acc:MGI:1344378]	Rai2	464.828	2.69141	0.281915	9.54689	1.33646e-21	3.03391e-19	426.05	414.043	457.364	406.743	64.9623	46.845	44.2622	103.78
ENSMUSG00000043017	7	16640415	16644830	19222	prostaglandin I receptor (IP) [Source:MGI Symbol;Acc:MGI:99535]	Ptgir	56.3555	2.68604	0.555005	4.83967	1.30057e-06	3.10609e-05	79.4263	88.5375	96.5339	53.2077	12.5748	23.4225	12.4488	1.85321
ENSMUSG00000105382	5	124416370	124417975	NA	predicted gene 43339 [Source:MGI Symbol;Acc:MGI:5663476]	Gm43339	9.15883	2.67712	0.940763	2.84569	0.00443154	0.0326849	14.6762	19.5303	10.3094	14.1887	2.37272	1.11536	4.14958	1.85321
ENSMUSG00000048482	2	109505045	109557352	12064	brain derived neurotrophic factor [Source:MGI Symbol;Acc:MGI:88145]	Bdnf	138.313	2.67601	0.607977	4.4015	1.07506e-05	0.000203912	55.6088	59.893	20.6189	86.3146	8.47224	13.3843	2.76639	9.26605
ENSMUSG00000030905	7	119785603	119801334	12971	crystallin, mu [Source:MGI Symbol;Acc:MGI:102675]	Crym	617.383	2.66187	0.735076	3.62122	0.000293218	0.003596	1022.55	589.816	1502.37	975.474	161.215	55.7678	44.2622	383.614
ENSMUSG00000066842	1	150438275	150869186	545370	hemicentin 1 [Source:MGI Symbol;Acc:MGI:2685047]	Hmcn1	456.671	2.64926	0.375839	7.04891	1.80319e-12	1.35971e-10	416.631	442.687	218.373	588.831	66.6541	85.8824	73.3093	40.7706
ENSMUSG00000037206	9	58063551	58111589	26968	immunoglobulin superfamily containing leucine-rich repeat [Source:MGI Symbol;Acc:MGI:1349645]	Islr	326.263	2.64908	0.445442	5.94708	2.72965e-09	1.2525e-07	396.67	451.802	518.284	219.925	63.1387	99.2667	40.1126	50.0367
ENSMUSG00000051844	6	83418737	83425304	320775	RIKEN cDNA B230319C09 gene [Source:MGI Symbol;Acc:MGI:2444713]	B230319C09Rik	7.09815	2.6487	0.967473	2.73775	0.00618612	0.0426093	9.54783	6.51011	10.3094	11.8239	1.69206	0	4.14958	0.926605
ENSMUSG00000020182	11	11764101	11848144	13195	dopa decarboxylase [Source:MGI Symbol;Acc:MGI:94876]	Ddc	77.8207	2.64845	0.463639	5.7123	1.1146e-08	4.52684e-07	71.5831	36.4566	77.7894	100.503	11.4217	11.1536	11.0656	12.0459
ENSMUSG00000016918	1	12762501	12931416	240725	sulfatase 1 [Source:MGI Symbol;Acc:MGI:2138563]	Sulf1	542.755	2.63076	0.919785	2.86019	0.00423391	0.0315837	494.18	459.614	365.517	657.41	79.4709	10.0382	6.91597	221.459
ENSMUSG00000025921	1	16175998	16203958	98711	retinol dehydrogenase 10 (all-trans) [Source:MGI Symbol;Acc:MGI:1924238]	Rdh10	2193.91	2.62678	0.303683	8.64974	5.16162e-18	7.22829e-16	2654.18	2238.18	2479.89	3244.48	428.788	254.301	322.284	709.779
ENSMUSG00000027820	3	63148958	63293451	17380	membrane metallo endopeptidase [Source:MGI Symbol;Acc:MGI:97004]	Mme	292.955	2.62339	0.387674	6.76699	1.31489e-11	8.80649e-10	201.777	249.988	187.444	167.9	32.5244	56.8832	16.5983	24.0917
ENSMUSG00000078921	11	48948021	48955033	100039796	T cell specific GTPase 2 [Source:MGI Symbol;Acc:MGI:3710083]	Tgtp2	324.675	2.62285	0.774703	3.38562	0.000710187	0.00752254	78.3621	108.068	47.7983	79.2203	12.546	14.4996	5.53278	17.6055
ENSMUSG00000074207	3	137966752	137996459	11522	alcohol dehydrogenase 1 (class I) [Source:MGI Symbol;Acc:MGI:87921]	Adh1	69.733	2.60451	0.466476	5.58338	2.3589e-08	8.95635e-07	74.3036	71.6112	81.5383	69.7611	11.8228	23.4225	0	12.0459
ENSMUSG00000002265	7	6706891	6733430	18616	paternally expressed 3 [Source:MGI Symbol;Acc:MGI:104748]	Peg3	8656.58	2.58893	0.320647	8.07408	6.79874e-16	7.88288e-14	8414.05	7969.68	5627.08	11645.4	1397.63	1328.39	876.945	1987.57
ENSMUSG00000009281	6	48546630	48549723	71660	retinoic acid receptor responder (tazarotene induced) 2 [Source:MGI Symbol;Acc:MGI:1918910]	Rarres2	56.2259	2.58466	0.5254	4.91942	8.68018e-07	2.17924e-05	35.577	35.1546	33.74	37.8366	5.84909	13.3843	1.38319	2.77982
ENSMUSG00000078922	11	48876154	48884999	21822	T cell specific GTPase 1 [Source:MGI Symbol;Acc:MGI:98734]	Tgtp1	304.787	2.57296	0.775064	3.31968	0.000901219	0.00909911	67.1475	93.7456	40.3005	67.3964	11.0954	13.3843	4.14958	15.7523
ENSMUSG00000052821	X	105617952	105647285	58861	cysteinyl leukotriene receptor 1 [Source:MGI Symbol;Acc:MGI:1926218]	Cysltr1	99.0104	2.57036	0.471974	5.44599	5.15189e-08	1.7834e-06	149.457	93.7456	163.077	191.548	24.4454	20.0764	4.14958	49.1101
ENSMUSG00000054728	13	42834099	43292002	218194	phosphatase and actin regulator 1 [Source:MGI Symbol;Acc:MGI:2659021]	Phactr1	376.962	2.56917	0.331403	7.75241	9.01643e-15	9.08637e-13	313.783	268.216	242.741	430.391	53.2845	51.3064	67.7765	40.7706
ENSMUSG00000031673	8	103358727	103512274	12552	cadherin 11 [Source:MGI Symbol;Acc:MGI:99217]	Cdh11	5608.71	2.55699	0.306668	8.33795	7.55889e-17	9.53305e-15	6869.35	6717.13	6815.48	7075.44	1166.14	1125.39	572.643	1800.39
ENSMUSG00000053062	16	84571011	84622816	67374	junction adhesion molecule 2 [Source:MGI Symbol;Acc:MGI:1933820]	Jam2	82.2041	2.55523	0.479189	5.33242	9.6914e-08	3.12881e-06	92.8897	71.6112	112.467	94.5914	16.0104	13.3843	20.7479	13.8991
ENSMUSG00000078487	4	155874896	155877659	242805	ankyrin repeat domain 65 [Source:MGI Symbol;Acc:MGI:2685285]	Ankrd65	13.0867	2.54979	0.88499	2.88115	0.00396226	0.0299195	18.9388	23.4364	21.5561	11.8239	3.50996	2.23071	8.29917	0
ENSMUSG00000016763	15	83489200	83609222	64706	signal peptide, CUB domain, EGF-like 1 [Source:MGI Symbol;Acc:MGI:1890616]	Scube1	75.6083	2.54609	0.432554	5.88617	3.95248e-09	1.77213e-07	49.8633	71.6112	31.8656	46.1133	8.24246	6.69214	6.91597	11.1193
ENSMUSG00000006800	2	165915009	165997583	72043	sulfatase 2 [Source:MGI Symbol;Acc:MGI:1919293]	Sulf2	1700.41	2.51724	0.327515	7.68587	1.51955e-14	1.48957e-12	1565.54	1666.59	1475.19	1554.85	273.982	432.758	283.555	105.633
ENSMUSG00000019122	11	83463745	83469462	20308	chemokine (C-C motif) ligand 9 [Source:MGI Symbol;Acc:MGI:104533]	Ccl9	10.4527	2.49789	0.935886	2.66901	0.00760743	0.0496255	10.7134	13.0202	3.74889	15.3711	1.88529	3.34607	1.38319	0.926605
ENSMUSG00000039697	10	30504995	30679322	211329	nuclear receptor coactivator 7 [Source:MGI Symbol;Acc:MGI:2444847]	Ncoa7	594.004	2.46708	0.300265	8.21634	2.09805e-16	2.55631e-14	1047.14	717.414	1111.55	1312.46	188.938	180.688	150.768	235.358
ENSMUSG00000100005	7	70014658	70139720	NA	RIKEN cDNA B130024G19 gene [Source:MGI Symbol;Acc:MGI:3604353]	B130024G19Rik	379.421	2.4633	0.340692	7.2303	4.81942e-13	3.99752e-11	425.289	511.695	319.593	444.58	76.9813	107.074	60.8606	63.0091
ENSMUSG00000020102	10	125055139	125225334	20503	solute carrier family 16 (monocarboxylic acid transporters), member 7 [Source:MGI Symbol;Acc:MGI:1330284]	Slc16a7	214.633	2.46321	0.526446	4.67895	2.88351e-06	6.30049e-05	321.164	308.579	371.14	283.774	58.8822	61.3446	107.889	7.41284
ENSMUSG00000030935	7	119360146	119386736	20216	acyl-CoA synthetase medium-chain family member 3 [Source:MGI Symbol;Acc:MGI:99538]	Acsm3	8.99417	2.45114	0.851033	2.8802	0.00397423	0.0299784	16.3872	19.5303	17.8072	11.8239	3.02701	4.46142	2.76639	1.85321
ENSMUSG00000017491	14	5650540	6038924	218772	retinoic acid receptor, beta [Source:MGI Symbol;Acc:MGI:97857]	Rarb	8.87408	2.44927	0.85951	2.84961	0.0043773	0.0323762	13.649	7.81213	22.4933	10.6415	2.44011	2.23071	1.38319	3.70642
ENSMUSG00000042515	X	138110791	138139084	245631	PWWP domain containing 3B [Source:MGI Symbol;Acc:MGI:2445062]	Pwwp3b	289.105	2.44325	0.38689	6.3151	2.69995e-10	1.4741e-08	426.186	358.056	445.18	475.322	78.5557	121.574	70.5429	43.5504
ENSMUSG00000037254	2	10099404	10136207	16425	inter-alpha trypsin inhibitor, heavy chain 2 [Source:MGI Symbol;Acc:MGI:96619]	Itih2	35.5428	2.44283	0.497416	4.91104	9.05943e-07	2.26703e-05	41.6356	41.6647	25.305	57.9372	7.32033	6.69214	4.14958	11.1193
ENSMUSG00000035112	11	101151393	101168235	69847	WNK lysine deficient protein kinase 4 [Source:MGI Symbol;Acc:MGI:1917097]	Wnk4	382.866	2.43965	0.318821	7.6521	1.97723e-14	1.89516e-12	632.881	626.272	650.432	621.938	117.397	160.611	142.469	49.1101
ENSMUSG00000040061	2	118537998	118558919	18796	phospholipase C, beta 2 [Source:MGI Symbol;Acc:MGI:107465]	Plcb2	13.3577	2.43224	0.761924	3.19224	0.00141176	0.0132202	13.7288	10.4162	22.4933	8.27675	2.56594	4.46142	1.38319	1.85321
ENSMUSG00000092402	5	136892491	136898576	NA	predicted gene 20485 [Source:MGI Symbol;Acc:MGI:5141950]	Gm20485	65.1875	2.43136	0.488733	4.97482	6.53068e-07	1.70097e-05	66.7652	52.0809	57.1705	91.0442	11.9225	8.92285	5.53278	21.3119
ENSMUSG00000039115	9	118435758	118730071	104099	integrin alpha 9 [Source:MGI Symbol;Acc:MGI:104756]	Itga9	790.002	2.42185	0.289877	8.35473	6.55802e-17	8.31943e-15	1039.74	955.684	764.773	1398.77	194.791	172.88	269.723	141.771
ENSMUSG00000026188	1	72323528	72342263	271711	transmembrane protein 169 [Source:MGI Symbol;Acc:MGI:2442781]	Tmem169	17.9354	2.41917	0.815296	2.96723	0.00300498	0.0240465	28.4975	31.2485	41.2378	13.0063	5.40992	11.1536	4.14958	0.926605
ENSMUSG00000032625	6	12311609	12749409	330267	thrombospondin, type I, domain containing 7A [Source:MGI Symbol;Acc:MGI:2685683]	Thsd7a	20.2599	2.41329	0.748346	3.22484	0.00126045	0.0120856	26.1696	20.8323	28.1167	29.5598	5.00158	6.69214	5.53278	2.77982
ENSMUSG00000034968	6	83063348	83065224	16815	ladybird homeobox 2 [Source:MGI Symbol;Acc:MGI:1342288]	Lbx2	174.092	2.40491	0.445224	5.40158	6.60562e-08	2.23082e-06	195.336	148.43	194.005	243.573	37.0371	39.0375	41.4958	30.578
ENSMUSG00000054146	11	100022584	100026754	16665	keratin 15 [Source:MGI Symbol;Acc:MGI:96689]	Krt15	86.4048	2.39542	0.494942	4.83979	1.29974e-06	3.10609e-05	110.308	106.766	155.579	68.5788	20.5676	14.4996	11.0656	36.1376
ENSMUSG00000025892	9	4417896	4796234	14802	glutamate receptor, ionotropic, AMPA4 (alpha 4) [Source:MGI Symbol;Acc:MGI:95811]	Gria4	27.3616	2.39231	0.693236	3.45093	0.000558652	0.00619111	52.0638	36.4566	93.7222	26.0126	9.90218	22.3071	2.76639	4.63303
ENSMUSG00000036570	7	30751103	30756624	56188	FXYD domain-containing ion transport regulator 1 [Source:MGI Symbol;Acc:MGI:1889273]	Fxyd1	84.3091	2.38524	0.434693	5.48717	4.08417e-08	1.46311e-06	72.9996	70.3092	82.4755	66.214	13.5882	11.1536	8.29917	21.3119
ENSMUSG00000075707	12	110245502	110247531	107585	deiodinase, iodothyronine type III [Source:MGI Symbol;Acc:MGI:1306782]	Dio3	85.7717	2.36618	0.576928	4.10134	4.10773e-05	0.000657782	76.3872	65.1011	82.4755	81.5851	15.4539	6.69214	35.9631	3.70642
ENSMUSG00000034765	19	53517540	53530862	240672	dual specificity phosphatase 5 [Source:MGI Symbol;Acc:MGI:2685183]	Dusp5	573.206	2.36454	0.247365	9.55893	1.18982e-21	2.72975e-19	568.635	460.916	619.504	625.486	111.361	132.727	132.787	68.5688
ENSMUSG00000020053	10	87694127	87772904	16000	insulin-like growth factor 1 [Source:MGI Symbol;Acc:MGI:96432]	Igf1	35.8142	2.3643	0.686698	3.443	0.000575309	0.0063431	40.3742	31.2485	49.6728	40.2013	7.69211	7.80749	4.14958	11.1193
ENSMUSG00000028369	4	58042442	58206859	64817	sushi, von Willebrand factor type A, EGF and pentraxin domain containing 1 [Source:MGI Symbol;Acc:MGI:1928849]	Svep1	212.19	2.35686	0.439466	5.36301	8.18446e-08	2.66625e-06	211.806	255.196	105.906	274.315	40.7527	60.2292	11.0656	50.9633
ENSMUSG00000031355	X	167578095	168087431	11856	Rho GTPase activating protein 6 [Source:MGI Symbol;Acc:MGI:1196332]	Arhgap6	54.5518	2.35684	0.488379	4.82584	1.39413e-06	3.28913e-05	73.8365	70.3092	41.2378	109.962	14.5598	12.2689	19.3647	12.0459
ENSMUSG00000028339	4	47208161	47313167	12819	collagen, type XV, alpha 1 [Source:MGI Symbol;Acc:MGI:88449]	Col15a1	14.2907	2.35561	0.738414	3.19009	0.00142227	0.0132996	24.5578	32.5505	28.1167	13.0063	4.7601	7.80749	2.76639	3.70642
ENSMUSG00000037003	15	102008848	102024836	209039	tensin 2 [Source:MGI Symbol;Acc:MGI:2387586]	Tns2	815.651	2.35327	0.240481	9.78566	1.29747e-22	3.25363e-20	932.796	867.146	875.365	1055.88	182.814	220.841	181.199	146.404
ENSMUSG00000045008	10	43050695	43052558	74530	RIKEN cDNA 9030612E09 gene [Source:MGI Symbol;Acc:MGI:1921780]	9030612E09Rik	48.5696	2.34611	0.436143	5.37922	7.48095e-08	2.47066e-06	52.8905	53.3829	44.9867	60.302	10.9208	13.3843	16.5983	2.77982
ENSMUSG00000038530	1	169569046	169575211	19736	regulator of G-protein signaling 4 [Source:MGI Symbol;Acc:MGI:108409]	Rgs4	59.6864	2.34418	0.662397	3.53893	0.00040175	0.00471133	38.0944	33.8526	22.4933	57.9372	7.24124	13.3843	0	8.33945
ENSMUSG00000020034	10	84412490	84450223	216198	t-complex 11 (mouse) like 2 [Source:MGI Symbol;Acc:MGI:2444679]	Tcp11l2	307.771	2.34317	0.449669	5.21087	1.87952e-07	5.62188e-06	225.468	140.618	288.664	247.12	43.6666	18.9611	16.5983	95.4403
ENSMUSG00000034127	10	115652737	115685798	216350	tetraspanin 8 [Source:MGI Symbol;Acc:MGI:2384918]	Tspan8	81.1824	2.34285	0.637154	3.67706	0.000235938	0.00301111	68.1695	105.464	55.2961	43.7485	13.5116	28.9993	9.68236	1.85321
ENSMUSG00000028750	4	138452103	138473443	18781	phospholipase A2, group IIC [Source:MGI Symbol;Acc:MGI:106638]	Pla2g2c	16.3864	2.34038	0.754271	3.10284	0.00191671	0.0168924	18.691	7.81213	23.4306	24.8302	3.76039	1.11536	5.53278	4.63303
ENSMUSG00000067199	19	41818409	41821022	14296	frequently rearranged in advanced T cell lymphomas [Source:MGI Symbol;Acc:MGI:109450]	Frat1	359.253	2.34011	0.276061	8.47679	2.31493e-17	3.06281e-15	217.661	144.524	302.723	205.736	43.6211	35.6914	55.3278	39.844
ENSMUSG00000028399	4	75859475	78130198	19266	protein tyrosine phosphatase, receptor type, D [Source:MGI Symbol;Acc:MGI:97812]	Ptprd	342.794	2.33778	0.213841	10.9323	8.07554e-28	3.28598e-25	461.433	524.715	384.261	475.322	91.2646	103.728	88.5245	81.5412
ENSMUSG00000046794	8	35842893	35855293	244416	protein phosphatase 1, regulatory subunit 3B [Source:MGI Symbol;Acc:MGI:2177268]	Ppp1r3b	394.869	2.3329	0.351212	6.64243	3.08557e-11	1.91768e-09	528.184	346.338	559.522	678.693	104.247	68.0367	78.8421	165.862
ENSMUSG00000105402	5	64751135	64768077	100042198	predicted gene 3716 [Source:MGI Symbol;Acc:MGI:3781892]	Gm3716	60.7317	2.3308	0.426614	5.46348	4.66878e-08	1.64305e-06	73.2526	59.893	75.915	83.9499	14.7165	12.2689	17.9815	13.8991
ENSMUSG00000023064	14	34092231	34096746	20618	synuclein, gamma [Source:MGI Symbol;Acc:MGI:1298397]	Sncg	55.1542	2.32945	0.588348	3.95931	7.5166e-05	0.0011226	54.2117	70.3092	40.3005	52.0253	10.7248	17.8457	6.91597	7.41284
ENSMUSG00000104687	3	52990640	52993306	NA	predicted gene 42899 [Source:MGI Symbol;Acc:MGI:5663036]	Gm42899	213.257	2.32691	0.593027	3.92378	8.71711e-05	0.00126765	226.712	453.104	49.6728	177.359	45.1373	70.2674	37.3463	27.7982
ENSMUSG00000022479	15	97752306	97808511	22337	vitamin D (1,25-dihydroxyvitamin D3) receptor [Source:MGI Symbol;Acc:MGI:103076]	Vdr	448.92	2.31976	0.369615	6.27616	3.47048e-10	1.88051e-08	558.263	453.104	658.867	562.819	112.631	126.035	164.6	47.2569
ENSMUSG00000104253	1	121255821	121258878	NA	predicted gene, 37174 [Source:MGI Symbol;Acc:MGI:5610402]	Gm37174	14.4052	2.31744	0.655539	3.53518	0.000407504	0.00476327	16.4857	13.0202	23.4306	13.0063	3.42516	3.34607	4.14958	2.77982
ENSMUSG00000027792	3	73543141	73615748	12038	butyrylcholinesterase [Source:MGI Symbol;Acc:MGI:894278]	Bche	62.3497	2.31706	0.469008	4.94035	7.7983e-07	1.99027e-05	101.069	61.195	91.8478	150.164	20.1195	12.2689	19.3647	28.7248
ENSMUSG00000074217	8	84736851	84738800	70134	MISP family member 3 [Source:MGI Symbol;Acc:MGI:1917384]	Misp3	33.7673	2.31503	0.703585	3.29033	0.0010007	0.00995898	26.8148	13.0202	22.4933	44.9309	5.22564	7.80749	1.38319	6.48624
ENSMUSG00000027887	3	108118788	108133964	17306	synaptophysin-like 2 [Source:MGI Symbol;Acc:MGI:1328311]	Sypl2	36.5778	2.3121	0.457636	5.05228	4.36566e-07	1.18428e-05	59.6313	72.9132	46.8611	59.1196	12.0188	18.9611	9.68236	7.41284
ENSMUSG00000089684	2	152451094	152451310	NA	predicted gene 14163 [Source:MGI Symbol;Acc:MGI:3651972]	Gm14163	34.0233	2.31009	0.598328	3.86091	0.000112965	0.00158608	43.1647	72.9132	18.7444	37.8366	8.99896	6.69214	16.5983	3.70642
ENSMUSG00000022206	15	11839982	11907373	18162	natriuretic peptide receptor 3 [Source:MGI Symbol;Acc:MGI:97373]	Npr3	733.751	2.28393	0.49836	4.58289	4.58592e-06	9.46411e-05	516.914	453.104	265.234	832.404	105.655	119.343	42.879	154.743
ENSMUSG00000028716	4	114945905	114951096	67182	PDZK1 interacting protein 1 [Source:MGI Symbol;Acc:MGI:1914432]	Pdzk1ip1	104.699	2.27449	0.63423	3.58622	0.000335507	0.00402198	77.966	136.712	26.2422	70.9435	16.1566	26.7685	15.2151	6.48624
ENSMUSG00000055737	15	3347242	3612974	14600	growth hormone receptor [Source:MGI Symbol;Acc:MGI:95708]	Ghr	457.633	2.26878	0.185653	12.2205	2.41628e-34	1.62842e-31	512.729	562.473	432.997	542.718	105.436	119.343	82.9917	113.972
ENSMUSG00000026768	2	12111443	12306733	241226	integrin alpha 8 [Source:MGI Symbol;Acc:MGI:109442]	Itga8	2085.77	2.26675	0.440814	5.14219	2.71555e-07	7.72606e-06	2997.22	2594.93	2883.83	3512.89	623.21	1060.7	668.083	140.844
ENSMUSG00000036030	9	72714156	72824573	235472	protogenin [Source:MGI Symbol;Acc:MGI:2444710]	Prtg	243.276	2.26112	0.234974	9.62285	6.40347e-22	1.53441e-19	342.101	377.586	299.911	348.806	71.9121	78.0749	82.9917	54.6697
ENSMUSG00000026748	2	16361115	16760650	67448	plexin domain containing 2 [Source:MGI Symbol;Acc:MGI:1914698]	Plxdc2	2622.09	2.25998	0.152495	14.8201	1.08685e-49	1.67421e-46	3293.78	2945.17	3416.17	3519.98	686.98	738.366	604.456	718.119
ENSMUSG00000043496	6	53792453	53797815	66873	TLR4 interactor with leucine-rich repeats [Source:MGI Symbol;Acc:MGI:1914123]	Tril	3819.3	2.24855	0.590328	3.80898	0.000139539	0.00190583	5310.98	4952.89	4423.69	6556.37	1117.06	590.023	313.985	2447.16
ENSMUSG00000031557	8	25529160	25592392	83436	pleckstrin homology domain-containing, family A (phosphoinositide binding specific) member 2 [Source:MGI Symbol;Acc:MGI:1928144]	Plekha2	1237.18	2.23929	0.301825	7.41919	1.17835e-13	1.07225e-11	1399.17	1128.85	1517.36	1551.3	296.74	414.912	294.62	180.688
ENSMUSG00000022641	16	50012207	50252753	70508	bobby sox HMG box containing [Source:MGI Symbol;Acc:MGI:1917758]	Bbx	2791.8	2.23501	0.158011	14.1447	2.01484e-45	2.28695e-42	3766.35	3998.51	3469.6	3830.95	800.981	845.44	883.861	673.642
ENSMUSG00000021803	14	36799814	36820304	170677	cadherin-related family member 1 [Source:MGI Symbol;Acc:MGI:2157782]	Cdhr1	30.7956	2.23179	0.647014	3.44937	0.000561898	0.00622069	21.9179	18.2283	26.2422	21.2831	4.48207	5.57678	1.38319	6.48624
ENSMUSG00000005232	2	69041417	69058185	14378	glucose-6-phosphatase, catalytic, 2 [Source:MGI Symbol;Acc:MGI:1277193]	G6pc2	53.6571	2.22644	0.45977	4.8425	1.28215e-06	3.07232e-05	57.1618	39.0607	76.8522	55.5724	12.0337	5.57678	11.0656	19.4587
ENSMUSG00000002847	16	38216479	38253507	85031	phospholipase A1 member A [Source:MGI Symbol;Acc:MGI:1934677]	Pla1a	21.5605	2.2143	0.643357	3.44179	0.000577876	0.0063584	22.4962	6.51011	29.0539	31.9246	5.02794	4.46142	6.91597	3.70642
ENSMUSG00000032750	X	74010449	74129064	210710	growth factor receptor bound protein 2-associated protein 3 [Source:MGI Symbol;Acc:MGI:2387324]	Gab3	17.9978	2.20254	0.767824	2.86854	0.00412369	0.030922	18.1021	14.3222	23.4306	16.5535	3.82778	2.23071	2.76639	6.48624
ENSMUSG00000032750	X	74010449	74129064	100503280	growth factor receptor bound protein 2-associated protein 3 [Source:MGI Symbol;Acc:MGI:2387324]	Gab3	17.9978	2.20254	0.767824	2.86854	0.00412369	0.030922	18.1021	14.3222	23.4306	16.5535	3.82778	2.23071	2.76639	6.48624
ENSMUSG00000025911	1	9618173	9650898	76187	alcohol dehydrogenase, iron containing, 1 [Source:MGI Symbol;Acc:MGI:1923437]	Adhfe1	63.3601	2.19845	0.443279	4.9595	7.06736e-07	1.82314e-05	56.9486	76.8193	60.9194	33.107	12.5853	10.0382	16.5983	11.1193
ENSMUSG00000027419	2	143388076	143658205	18549	proprotein convertase subtilisin/kexin type 2 [Source:MGI Symbol;Acc:MGI:97512]	Pcsk2	33.8581	2.19844	0.540872	4.06461	4.81121e-05	0.000756258	29.0403	35.1546	31.8656	20.1007	6.33652	11.1536	4.14958	3.70642
ENSMUSG00000055782	15	91030074	91076002	26874	ATP-binding cassette, sub-family D (ALD), member 2 [Source:MGI Symbol;Acc:MGI:1349467]	Abcd2	45.2429	2.19801	0.513417	4.28114	1.8594e-05	0.000330857	95.2794	85.9334	144.332	55.5724	20.8804	12.2689	26.2807	24.0917
ENSMUSG00000059588	2	84160970	84255755	54598	calcitonin receptor-like [Source:MGI Symbol;Acc:MGI:1926944]	Calcrl	1172.73	2.19747	0.351315	6.25498	3.97557e-10	2.13808e-08	1241.54	968.704	1275.56	1480.36	270.746	492.987	183.965	135.284
ENSMUSG00000022528	16	29883202	29886614	15205	hes family bHLH transcription factor 1 [Source:MGI Symbol;Acc:MGI:104853]	Hes1	832.242	2.19725	0.245308	8.95712	3.33282e-19	5.48669e-17	861.429	782.515	836.939	964.832	187.907	215.264	179.815	168.642
ENSMUSG00000021375	13	46902563	47083343	16553	kinesin family member 13A [Source:MGI Symbol;Acc:MGI:1098264]	Kif13a	199.946	2.19693	0.30098	7.29928	2.89321e-13	2.48586e-11	215.86	240.874	208.063	198.642	46.0373	31.23	29.0471	77.8348
ENSMUSG00000036098	19	10185636	10218112	225908	myelin regulatory factor [Source:MGI Symbol;Acc:MGI:2684944]	Myrf	76.5269	2.19314	0.470514	4.66117	3.14422e-06	6.78761e-05	47.4389	39.0607	34.6772	68.5788	10.7848	5.57678	19.3647	7.41284
ENSMUSG00000040121	6	146934082	146935743	66532	RAB15 effector protein [Source:MGI Symbol;Acc:MGI:1913782]	Rep15	39.1804	2.18116	0.498757	4.37319	1.22444e-05	0.00022942	33.8054	45.5708	21.5561	34.2894	7.28949	8.92285	5.53278	7.41284
ENSMUSG00000024379	18	32948436	32952850	53603	thymic stromal lymphopoietin [Source:MGI Symbol;Acc:MGI:1855696]	Tslp	43.0089	2.17991	0.468239	4.65556	3.23105e-06	6.93906e-05	46.2568	35.1546	46.8611	56.7548	10.0385	11.1536	6.91597	12.0459
ENSMUSG00000019320	17	24915208	24919503	71893	NADPH oxidase organizer 1 [Source:MGI Symbol;Acc:MGI:1919143]	Noxo1	12.2687	2.17422	0.684269	3.17743	0.00148588	0.0137885	17.2591	16.9263	15.9328	18.9183	4.03842	3.34607	6.91597	1.85321
ENSMUSG00000026971	2	60428636	60552987	16420	integrin beta 6 [Source:MGI Symbol;Acc:MGI:96615]	Itgb6	39.6858	2.17321	0.687616	3.1605	0.00157499	0.0144476	42.1751	69.0072	19.6817	37.8366	9.4747	12.2689	12.4488	3.70642
ENSMUSG00000002944	5	17986688	18093799	12491	CD36 molecule [Source:MGI Symbol;Acc:MGI:107899]	Cd36	75.2658	2.16908	0.577661	3.75493	0.000173391	0.00231396	87.0611	124.994	53.4217	82.7675	19.4356	16.7303	24.8975	16.6789
ENSMUSG00000023992	17	48653429	48661175	83433	triggering receptor expressed on myeloid cells 2 [Source:MGI Symbol;Acc:MGI:1913150]	Trem2	83.0789	2.1684	0.659844	3.28623	0.00101538	0.0100864	48.7568	79.4233	33.74	33.107	10.64	18.9611	2.76639	10.1927
ENSMUSG00000022639	16	50530732	50553159	NA	Dppa2 upstream binding RNA [Source:MGI Symbol;Acc:MGI:1915440]	Dubr	161.644	2.16831	0.383094	5.65998	1.51389e-08	5.99057e-07	169.663	145.826	134.96	228.202	37.2674	47.9603	19.3647	44.477
ENSMUSG00000111361	10	34054231	34055924	NA	predicted gene, 47445 [Source:MGI Symbol;Acc:MGI:6096399]	Gm47445	29.0495	2.1664	0.803746	2.69539	0.00703073	0.0467113	18.9908	31.2485	5.62333	20.1007	4.28437	2.23071	6.91597	3.70642
ENSMUSG00000047793	1	93163563	93228787	208777	sushi, nidogen and EGF-like domains 1 [Source:MGI Symbol;Acc:MGI:3045960]	Sned1	28.7481	2.15959	0.616966	3.50033	0.000464676	0.00529103	43.9181	54.6849	53.4217	23.6478	10.1509	13.3843	15.2151	1.85321
ENSMUSG00000019933	10	70040494	70055541	69563	myoregulin [Source:MGI Symbol;Acc:MGI:1916813]	Mrln	16.5674	2.15869	0.672942	3.20785	0.00133733	0.0126661	15.5547	27.3425	7.49778	11.8239	3.57735	3.34607	5.53278	1.85321
ENSMUSG00000032281	9	54512161	54569154	94180	acyl-CoA synthetase bubblegum family member 1 [Source:MGI Symbol;Acc:MGI:2385656]	Acsbg1	9.55213	2.15799	0.779879	2.76709	0.00565594	0.0394551	19.9324	22.1344	18.7444	18.9183	4.45123	7.80749	2.76639	2.77982
ENSMUSG00000022484	15	102875231	102880328	209448	homeobox C10 [Source:MGI Symbol;Acc:MGI:96192]	Hoxc10	6144.98	2.15567	0.272241	7.91825	2.40873e-15	2.55895e-13	7397.38	7069.98	8075.11	7047.06	1661.3	2076.79	2123.2	783.908
ENSMUSG00000081219	2	122297416	122298007	NA	BMP and activin membrane-bound inhibitor, pseudogene (Xenopus laevis) [Source:MGI Symbol;Acc:MGI:1932402]	Bambi-ps1	12.6409	2.15087	0.802659	2.67969	0.00736914	0.0484373	19.2782	26.0404	14.0583	17.7359	4.22593	1.11536	4.14958	7.41284
ENSMUSG00000000416	6	18366477	18514842	30785	cortactin binding protein 2 [Source:MGI Symbol;Acc:MGI:1353467]	Cttnbp2	273.897	2.14821	0.37158	5.78128	7.41342e-09	3.13486e-07	224.393	242.176	214.624	216.378	49.5945	44.6142	15.2151	88.9541
ENSMUSG00000048706	4	80828883	80873865	52829	leucine rich adaptor protein 1-like [Source:MGI Symbol;Acc:MGI:106510]	Lurap1l	600.323	2.1422	0.24838	8.62468	6.42709e-18	8.94236e-16	750.636	651.011	746.029	854.87	169.619	144.996	156.301	207.56
ENSMUSG00000085603	13	24780330	24788908	NA	predicted gene 11346 [Source:MGI Symbol;Acc:MGI:1923274]	Gm11346	24.5522	2.13689	0.686297	3.11366	0.00184785	0.0164443	33.6236	24.7384	52.4844	23.6478	7.81919	15.615	6.91597	0.926605
ENSMUSG00000014786	8	106075475	106096513	277973	solute carrier family 9 (sodium/hydrogen exchanger), member 5 [Source:MGI Symbol;Acc:MGI:2685542]	Slc9a5	80.2905	2.13429	0.496906	4.29517	1.74563e-05	0.000313719	95.2449	75.5173	77.7894	132.428	21.7175	32.3453	17.9815	14.8257
ENSMUSG00000039497	10	34027389	34083711	212898	dermatan sulfate epimerase [Source:MGI Symbol;Acc:MGI:2443455]	Dse	959.88	2.13024	0.222333	9.5813	9.58265e-22	2.2463e-19	1226.92	1059.85	1222.14	1398.77	279.473	346.876	195.03	296.514
ENSMUSG00000010492	2	181220273	181226963	100271841	uridine-cytidine kinase 1-like 1, opposite strand [Source:MGI Symbol;Acc:MGI:3801877]	Uckl1os	13.8739	2.12979	0.686754	3.10125	0.00192708	0.01697	16.8544	11.7182	18.7444	20.1007	4.16425	5.57678	6.91597	0
ENSMUSG00000024238	18	5591860	5775467	21417	zinc finger E-box binding homeobox 1 [Source:MGI Symbol;Acc:MGI:1344313]	Zeb1	712.296	2.1275	0.292489	7.27377	3.49579e-13	2.97985e-11	826.771	748.663	824.755	906.895	187.941	207.456	77.4589	278.908
ENSMUSG00000059974	9	28906046	29874437	235106	neurotrimin [Source:MGI Symbol;Acc:MGI:2446259]	Ntm	874.068	2.12673	0.697102	3.05082	0.0022822	0.0193391	526.931	385.398	433.934	761.461	120.747	248.724	94.0572	19.4587
ENSMUSG00000018217	11	63019808	63050373	18858	peripheral myelin protein 22 [Source:MGI Symbol;Acc:MGI:97631]	Pmp22	179.808	2.11774	0.33805	6.2646	3.73795e-10	2.02037e-08	138.307	147.128	142.458	125.334	31.7925	46.845	23.5143	25.0183
ENSMUSG00000039628	17	24971962	24977658	328779	heparan sulfate (glucosamine) 3-O-sulfotransferase 6 [Source:MGI Symbol;Acc:MGI:3580487]	Hs3st6	108.355	2.1103	0.418005	5.0485	4.45284e-07	1.20489e-05	110.2	117.182	115.278	98.1386	25.8305	28.9993	31.8135	16.6789
ENSMUSG00000026728	2	13578738	13587637	22352	vimentin [Source:MGI Symbol;Acc:MGI:98932]	Vim	25687.6	2.10488	0.270661	7.77683	7.43667e-15	7.56506e-13	28703.8	20350.6	31713.7	34047	6672.99	7962.53	6415.26	5641.17
ENSMUSG00000022831	16	36755345	36783574	15163	hematopoietic cell specific Lyn substrate 1 [Source:MGI Symbol;Acc:MGI:104568]	Hcls1	16.741	2.08825	0.779124	2.68025	0.00735668	0.0483715	12.5625	11.7182	4.68611	21.2831	2.78553	5.57678	0	2.77982
ENSMUSG00000050947	3	108093651	108099602	229715	adhesion molecule with Ig like domain 1 [Source:MGI Symbol;Acc:MGI:2653612]	Amigo1	106.381	2.0834	0.38093	5.46924	4.51969e-08	1.5979e-06	140.95	98.9537	135.897	188	33.4858	52.4217	30.4303	17.6055
ENSMUSG00000021974	14	58308004	58350177	14180	fibroblast growth factor 9 [Source:MGI Symbol;Acc:MGI:104723]	Fgf9	1887.64	2.08165	0.209393	9.94136	2.75033e-23	7.90847e-21	2662.37	2389.21	3239.04	2358.87	630.485	581.101	831.3	479.055
ENSMUSG00000035934	9	36802278	37058703	208076	Pbx/knotted 1 homeobox 2 [Source:MGI Symbol;Acc:MGI:2445415]	Pknox2	296.856	2.06929	0.321394	6.43848	1.20675e-10	6.83064e-09	303.748	326.807	269.92	314.516	71.6437	99.2667	33.1967	82.4678
ENSMUSG00000031220	X	99445827	99486323	245532	acyl-CoA wax alcohol acyltransferase 2 [Source:MGI Symbol;Acc:MGI:3045345]	Awat2	13.4849	2.06561	0.738278	2.79788	0.00514393	0.0366482	27.3497	27.3425	16.87	37.8366	6.65709	3.34607	11.0656	5.55963
ENSMUSG00000018459	2	165246948	165315150	114644	solute carrier family 13 (sodium-dependent dicarboxylate transporter), member 3 [Source:MGI Symbol;Acc:MGI:2149635]	Slc13a3	35.6398	2.06234	0.743421	2.77412	0.0055351	0.0388195	33.3717	66.4031	11.2467	22.4655	7.99203	7.80749	9.68236	6.48624
ENSMUSG00000048458	3	105611915	105628158	109050	inka box actin regulator 2 [Source:MGI Symbol;Acc:MGI:1923497]	Inka2	210.923	2.06202	0.377917	5.45628	4.86219e-08	1.70191e-06	234.34	354.15	171.512	177.359	56.3682	89.2285	56.711	23.1651
ENSMUSG00000062542	7	106969935	107147863	60510	synaptotagmin IX [Source:MGI Symbol;Acc:MGI:1926373]	Syt9	347.931	2.06195	0.460451	4.4781	7.53109e-06	0.000148458	398.266	450.5	422.687	321.611	95.9715	133.843	138.319	15.7523
ENSMUSG00000026443	1	132808011	132867743	16980	leucine rich repeat protein 2, neuronal [Source:MGI Symbol;Acc:MGI:106037]	Lrrn2	45.3664	2.06157	0.494187	4.17164	3.02416e-05	0.000510321	32.1558	27.3425	43.1122	26.0126	7.72419	11.1536	5.53278	6.48624
ENSMUSG00000049791	7	89053563	89062342	14366	frizzled class receptor 4 [Source:MGI Symbol;Acc:MGI:108520]	Fzd4	1448.43	2.05907	0.598574	3.43997	0.000581789	0.00639168	1435.86	1108.02	1148.1	2051.45	344.996	397.067	582.325	55.5963
ENSMUSG00000061740	15	82254728	82264461	56448	cytochrome P450, family 2, subfamily d, polypeptide 22 [Source:MGI Symbol;Acc:MGI:1929474]	Cyp2d22	90.6342	2.05692	0.470858	4.36845	1.25132e-05	0.000233645	88.7628	46.8728	105.906	113.51	21.1659	27.8839	12.4488	23.1651
ENSMUSG00000042498	X	138381116	138455331	102871	RPA1 related single stranded DNA binding protein, X-linked [Source:MGI Symbol;Acc:MGI:2147848]	Radx	18.7553	2.05551	0.615125	3.34162	0.000832909	0.00853327	32.0236	20.8323	46.8611	28.3774	7.72419	11.1536	5.53278	6.48624
ENSMUSG00000039814	8	18982745	19000991	319581	X-linked Kx blood group related 5 [Source:MGI Symbol;Acc:MGI:2442327]	Xkr5	119.998	2.05111	0.38978	5.26222	1.42327e-07	4.40378e-06	205.123	175.773	231.494	208.101	49.7584	56.8832	55.3278	37.0642
ENSMUSG00000023942	17	45896126	45910532	63959	solute carrier family 29 (nucleoside transporters), member 1 [Source:MGI Symbol;Acc:MGI:1927073]	Slc29a1	345.809	2.05042	0.221509	9.25664	2.10975e-20	4.21285e-18	483.388	425.761	563.27	461.133	116.25	117.112	98.2068	133.431
ENSMUSG00000004558	14	52142728	52151615	29811	N-myc downstream regulated gene 2 [Source:MGI Symbol;Acc:MGI:1352498]	Ndrg2	1008.83	2.04963	0.279887	7.32307	2.42358e-13	2.09907e-11	1531.58	1337.18	1929.74	1327.83	370.159	463.988	344.416	302.073
ENSMUSG00000026058	1	32211795	32697649	170771	KH domain containing, RNA binding, signal transduction associated 2 [Source:MGI Symbol;Acc:MGI:2159649]	Khdrbs2	63.36	2.04423	0.500321	4.08584	4.39171e-05	0.000699495	34.275	31.2485	33.74	37.8366	8.5951	2.23071	15.2151	8.33945
ENSMUSG00000078302	13	98490750	98495813	15229	forkhead box D1 [Source:MGI Symbol;Acc:MGI:1347463]	Foxd1	21.7883	2.04144	0.651472	3.13357	0.00172692	0.0155846	34.5792	45.5708	26.2422	31.9246	8.48965	11.1536	9.68236	4.63303
ENSMUSG00000028971	4	149209491	149211220	12854	cortistatin [Source:MGI Symbol;Acc:MGI:109538]	Cort	19.2996	2.03781	0.754048	2.70249	0.00688216	0.0460076	33.4716	13.0202	36.5517	50.8429	8.20143	3.34607	11.0656	10.1927
ENSMUSG00000054675	5	113931790	113938577	231633	transmembrane protein 119 [Source:MGI Symbol;Acc:MGI:2385228]	Tmem119	154.304	2.0378	0.413516	4.92798	8.30825e-07	2.09808e-05	168.078	143.222	188.382	172.629	40.3446	36.8068	19.3647	64.8624
ENSMUSG00000047409	9	118755521	118873066	69274	CTD (carboxy-terminal domain, RNA polymerase II, polypeptide A) small phosphatase-like [Source:MGI Symbol;Acc:MGI:1916524]	Ctdspl	1588.25	2.03547	0.245883	8.2782	1.25046e-16	1.54985e-14	1569.15	1572.84	1188.4	1946.22	383.457	456.181	444.006	250.183
ENSMUSG00000026390	1	120402267	120432753	17167	macrophage receptor with collagenous structure [Source:MGI Symbol;Acc:MGI:1309998]	Marco	106.302	2.0314	0.641124	3.1685	0.00153226	0.0141217	92.9331	149.733	30.9283	98.1386	22.6018	23.4225	19.3647	25.0183
ENSMUSG00000022637	16	51851588	52028411	208650	Casitas B-lineage lymphoma b [Source:MGI Symbol;Acc:MGI:2146430]	Cblb	1270.8	2.02788	0.265349	7.64233	2.13332e-14	2.02675e-12	1638	1412.69	1300.86	2200.43	401.566	449.489	376.229	378.981
ENSMUSG00000021280	12	111383451	111398112	74190	exocyst complex component 3-like 4 [Source:MGI Symbol;Acc:MGI:1921363]	Exoc3l4	64.2259	2.02719	0.549436	3.68957	0.000224632	0.00288874	75.1953	74.2152	99.3455	52.0253	18.6654	35.6914	16.5983	3.70642
ENSMUSG00000065484	2	84571459	84571522	387149	microRNA 130a [Source:MGI Symbol;Acc:MGI:2676816]	Mir130a	18.0318	2.01242	0.706905	2.84681	0.00441601	0.0325927	20.3621	32.5505	8.435	20.1007	5.12741	8.92285	5.53278	0.926605
ENSMUSG00000031434	X	138722381	138772426	75746	microrchidia 4 [Source:MGI Symbol;Acc:MGI:1922996]	Morc4	539.338	2.01069	0.413533	4.86222	1.16076e-06	2.82524e-05	716.984	782.515	567.957	800.48	178.685	210.802	283.555	41.6972
ENSMUSG00000040653	10	3316057	3414975	76142	protein phosphatase 1, regulatory inhibitor subunit 14C [Source:MGI Symbol;Acc:MGI:1923392]	Ppp1r14c	30.1532	2.01037	0.643647	3.12341	0.00178768	0.0160104	38.6246	35.1546	16.87	63.8492	9.48365	12.2689	6.91597	9.26605
ENSMUSG00000044863	2	152446247	152454649	266620	defensin beta 36 [Source:MGI Symbol;Acc:MGI:2385956]	Defb36	269.561	2.00908	0.43155	4.65548	3.23224e-06	6.93906e-05	314.184	259.102	379.575	303.875	78.5886	128.266	92.6741	14.8257
ENSMUSG00000041261	4	8143362	8239041	12319	carbonic anhydrase 8 [Source:MGI Symbol;Acc:MGI:88253]	Car8	58.2893	2.0049	0.448179	4.47344	7.69712e-06	0.000151318	87.4161	89.8395	100.283	72.1259	21.9224	27.8839	22.1311	15.7523
ENSMUSG00000053310	9	37455788	37464200	64011	neurogranin [Source:MGI Symbol;Acc:MGI:1927184]	Nrgn	77.309	2.00197	0.419353	4.77394	1.80654e-06	4.14908e-05	109.416	134.108	103.094	91.0442	27.6586	36.8068	33.1967	12.9725
ENSMUSG00000111171	10	42910989	42926215	NA	predicted gene, 47815 [Source:MGI Symbol;Acc:MGI:6097001]	Gm47815	24.2086	1.9987	0.710956	2.81129	0.00493437	0.035484	16.9635	10.4162	21.5561	18.9183	4.53604	6.69214	6.91597	0
ENSMUSG00000049097	3	96503952	96507091	545554	ankyrin repeat domain 34A [Source:MGI Symbol;Acc:MGI:3617846]	Ankrd34a	33.6487	1.99667	0.487809	4.09314	4.25568e-05	0.000678832	46.2368	39.0607	66.5428	33.107	11.4891	12.2689	8.29917	13.8991
ENSMUSG00000078640	11	102467224	102470287	NA	predicted gene 11627 [Source:MGI Symbol;Acc:MGI:3650659]	Gm11627	13.356	1.99098	0.661724	3.00878	0.00262297	0.02164	18.6577	16.9263	22.4933	16.5535	4.57135	4.46142	2.76639	6.48624
ENSMUSG00000046719	11	95400671	95405396	104079	neurexophilin 3 [Source:MGI Symbol;Acc:MGI:1336188]	Nxph3	20.8435	1.98869	0.719446	2.76419	0.00570636	0.0397491	30.0945	23.4364	33.74	33.107	7.8938	8.92285	13.8319	0.926605
ENSMUSG00000038248	10	42878496	43050526	109205	sine oculis binding protein [Source:MGI Symbol;Acc:MGI:1924427]	Sobp	381.047	1.98719	0.405031	4.90626	9.28291e-07	2.31976e-05	397.476	425.761	305.534	461.133	101.103	102.613	172.899	27.7982
ENSMUSG00000021221	12	83260519	83534490	70127	double PHD fingers 3 [Source:MGI Symbol;Acc:MGI:1917377]	Dpf3	133.859	1.97918	0.27586	7.17457	7.25351e-13	5.85877e-11	156.613	145.826	149.018	174.994	39.369	57.9985	24.8975	35.211
ENSMUSG00000037169	12	12986094	12991915	18109	v-myc avian myelocytomatosis viral related oncogene, neuroblastoma derived [Source:MGI Symbol;Acc:MGI:97357]	Mycn	1809.72	1.97901	0.227109	8.71391	2.93558e-18	4.27762e-16	2043.98	2117.09	2099.38	1915.48	517.255	395.951	408.042	747.77
ENSMUSG00000060260	7	138828398	138849819	101631	PWWP domain containing 2B [Source:MGI Symbol;Acc:MGI:2142008]	Pwwp2b	640.258	1.96768	0.287117	6.85321	7.22124e-12	5.02365e-10	643.145	499.976	592.324	837.134	163.656	144.996	118.955	227.018
ENSMUSG00000021699	13	108586482	110089995	238871	phosphodiesterase 4D, cAMP specific [Source:MGI Symbol;Acc:MGI:99555]	Pde4d	299.295	1.96729	0.305419	6.44128	1.18471e-10	6.72353e-09	381.522	438.781	393.633	312.152	97.7021	105.959	100.973	86.1743
ENSMUSG00000074673	2	152804405	152850402	74711	tubulin tyrosine ligase-like family, member 9 [Source:MGI Symbol;Acc:MGI:1913589]	Ttll9	24.5737	1.96205	0.456283	4.30008	1.7074e-05	0.000308868	34.3907	40.3627	35.6144	27.195	8.67716	8.92285	6.91597	10.1927
ENSMUSG00000032373	9	66620968	66674127	76459	carbonic anhydrase 12 [Source:MGI Symbol;Acc:MGI:1923709]	Car12	267.36	1.951	0.339711	5.74313	9.2944e-09	3.82142e-07	190.653	151.035	153.704	267.221	48.5299	47.9603	26.2807	71.3486
ENSMUSG00000040183	4	32804035	32950841	140577	ankyrin repeat domain 6 [Source:MGI Symbol;Acc:MGI:2154278]	Ankrd6	449.953	1.94508	0.260575	7.46456	8.35778e-14	7.73579e-12	557.357	510.393	499.539	662.14	143.99	157.265	102.356	172.349
ENSMUSG00000029334	5	99077632	99185210	19092	protein kinase, cGMP-dependent, type II [Source:MGI Symbol;Acc:MGI:108173]	Prkg2	187.082	1.93872	0.321268	6.03459	1.5937e-09	7.70623e-08	261.138	234.364	260.548	288.504	67.0645	59.1139	31.8135	110.266
ENSMUSG00000033313	8	105991280	105995958	50788	F-box and leucine-rich repeat protein 8 [Source:MGI Symbol;Acc:MGI:1354697]	Fbxl8	45.7494	1.93751	0.5296	3.65845	0.000253745	0.00319829	49.7942	48.1748	51.5472	49.6605	12.9819	22.3071	8.29917	8.33945
ENSMUSG00000033538	9	5308828	5336783	12363	caspase 4, apoptosis-related cysteine peptidase [Source:MGI Symbol;Acc:MGI:107700]	Casp4	52.3556	1.93628	0.590716	3.27785	0.00104602	0.0103337	83.8907	118.484	96.5339	36.6542	22.149	40.1528	23.5143	2.77982
ENSMUSG00000070867	4	114263921	114472295	666048	TraB domain containing 2B [Source:MGI Symbol;Acc:MGI:3650152]	Trabd2b	881.164	1.9317	0.32956	5.86145	4.58834e-09	2.02771e-07	957.253	1092.4	881.926	897.436	251.919	274.378	380.379	101
ENSMUSG00000027386	2	128704901	128738954	70370	fibulin 7 [Source:MGI Symbol;Acc:MGI:1917620]	Fbln7	253.66	1.93039	0.332403	5.80738	6.34586e-09	2.70999e-07	271.164	242.176	256.799	314.516	72.0651	81.421	105.123	29.6514
ENSMUSG00000073600	18	35783404	35788291	381148	proline rich basic protein 1 [Source:MGI Symbol;Acc:MGI:2686460]	Prob1	85.5502	1.93038	0.394183	4.89717	9.72291e-07	2.41572e-05	105.697	83.3294	114.341	119.422	27.5977	24.5378	24.8975	33.3578
ENSMUSG00000022636	16	52069359	52274437	11658	activated leukocyte cell adhesion molecule [Source:MGI Symbol;Acc:MGI:1313266]	Alcam	2613.78	1.91824	0.180512	10.6266	2.24097e-26	8.19133e-24	2841.25	2762.89	2575.49	3185.36	752.059	948.053	717.878	590.247
ENSMUSG00000024663	19	9979033	10015744	74760	RAB3A interacting protein (rabin3)-like 1 [Source:MGI Symbol;Acc:MGI:1922010]	Rab3il1	355.937	1.90838	0.284815	6.70044	2.07789e-11	1.34167e-09	276.637	222.646	205.252	402.013	72.9817	76.9596	51.1782	90.8073
ENSMUSG00000056055	1	87731402	87772880	20215	S-antigen, retina and pineal gland (arrestin) [Source:MGI Symbol;Acc:MGI:98227]	Sag	22.9808	1.90503	0.649523	2.93297	0.00335731	0.0262523	13.9716	16.9263	8.435	16.5535	3.55547	5.57678	1.38319	3.70642
ENSMUSG00000061414	6	127538301	127651211	381812	calcium release activated channel regulator 2A [Source:MGI Symbol;Acc:MGI:2685919]	Cracr2a	19.3333	1.8919	0.589482	3.20943	0.00132997	0.0126076	24.6811	35.1546	14.0583	24.8302	6.43028	10.0382	2.76639	6.48624
ENSMUSG00000000805	11	84848612	84856870	12351	carbonic anhydrase 4 [Source:MGI Symbol;Acc:MGI:1096574]	Car4	173.805	1.89174	0.351841	5.37669	7.58664e-08	2.50174e-06	224.504	186.189	261.485	225.837	60.9353	74.7289	69.1597	38.9174
ENSMUSG00000021676	13	95763682	96028991	544963	IQ motif containing GTPase activating protein 2 [Source:MGI Symbol;Acc:MGI:2449975]	Iqgap2	226.195	1.88798	0.288509	6.54392	5.9927e-11	3.57013e-09	410.247	451.802	308.346	470.592	110.72	107.074	112.039	113.046
ENSMUSG00000024610	18	60936920	60945724	16149	CD74 antigen (invariant polypeptide of major histocompatibility complex, class II antigen-associated) [Source:MGI Symbol;Acc:MGI:96534]	Cd74	21.9676	1.88512	0.666811	2.82707	0.00469766	0.034111	16.3848	26.0404	6.56055	16.5535	4.14684	7.80749	0	4.63303
ENSMUSG00000026489	1	179992803	180027167	67426	coenzyme Q8A [Source:MGI Symbol;Acc:MGI:1914676]	Coq8a	99.4821	1.88465	0.57171	3.29651	0.000978928	0.00976483	91.9716	84.6314	104.969	86.3146	24.3138	12.2689	4.14958	56.5229
ENSMUSG00000026880	2	35203998	35226988	13830	stomatin [Source:MGI Symbol;Acc:MGI:95403]	Stom	729.986	1.88165	0.354918	5.30164	1.14765e-07	3.64864e-06	801.401	585.91	891.298	926.996	216.614	196.303	102.356	351.183
ENSMUSG00000026043	1	45350698	45388866	12825	collagen, type III, alpha 1 [Source:MGI Symbol;Acc:MGI:88453]	Col3a1	1905.51	1.87765	0.695792	2.69858	0.00696363	0.0463797	3307.76	3588.37	4119.09	2215.8	900.13	1681.96	553.278	465.156
ENSMUSG00000033209	5	111027669	111437646	209683	tetratricopeptide repeat domain 28 [Source:MGI Symbol;Acc:MGI:2140873]	Ttc28	1238.58	1.87306	0.255646	7.32677	2.35763e-13	2.05019e-11	1243.35	1210.88	1023.45	1495.73	338.173	331.261	214.395	468.862
ENSMUSG00000029231	5	75312953	75358876	18595	platelet derived growth factor receptor, alpha polypeptide [Source:MGI Symbol;Acc:MGI:97530]	Pdgfra	98.4998	1.87271	0.629555	2.97466	0.00293314	0.0236012	183.828	161.451	271.794	118.239	50.0426	107.074	6.91597	36.1376
ENSMUSG00000031962	8	123574705	123594136	12555	cadherin 15 [Source:MGI Symbol;Acc:MGI:106672]	Cdh15	53.1866	1.87139	0.55931	3.3459	0.000820165	0.00842449	77.966	27.3425	64.6683	141.887	21.4044	13.3843	27.6639	23.1651
ENSMUSG00000017969	2	167033725	167082524	19223	prostaglandin I2 (prostacyclin) synthase [Source:MGI Symbol;Acc:MGI:1097156]	Ptgis	457.609	1.8687	0.318324	5.87044	4.34638e-09	1.93266e-07	509.975	358.056	573.58	598.291	139.252	128.266	110.656	178.835
ENSMUSG00000026875	2	34831762	34851784	22029	TNF receptor-associated factor 1 [Source:MGI Symbol;Acc:MGI:101836]	Traf1	99.5865	1.86713	0.484231	3.85586	0.000115322	0.00161578	147.643	110.672	203.377	128.881	40.4697	55.7678	30.4303	35.211
ENSMUSG00000029298	5	105225496	105287405	236573	guanylate-binding protein 9 [Source:MGI Symbol;Acc:MGI:3605620]	Gbp9	17.7986	1.86551	0.601974	3.09898	0.00194186	0.0170653	20.9892	26.0404	21.5561	15.3711	5.49795	4.46142	2.76639	9.26605
ENSMUSG00000022687	16	44305412	44379260	117606	biregional cell adhesion molecule-related/down-regulated by oncogenes (Cdon) binding protein [Source:MGI Symbol;Acc:MGI:2151153]	Boc	539.822	1.85884	0.331762	5.60292	2.10775e-08	8.14619e-07	714.16	637.991	789.141	715.347	197.5	255.417	232.377	104.706
ENSMUSG00000089991	1	139790695	139864215	NA	predicted gene 16332 [Source:MGI Symbol;Acc:MGI:3840155]	Gm16332	55.4097	1.85506	0.686076	2.70387	0.00685372	0.0458887	84.2079	96.3496	80.6011	75.6731	23.3946	45.7296	20.7479	3.70642
ENSMUSG00000048332	3	52948949	53169100	108927	lipoma HMGIC fusion partner [Source:MGI Symbol;Acc:MGI:1920048]	Lhfp	867.455	1.85399	0.279405	6.63549	3.23417e-11	1.98713e-09	970.538	1130.15	706.665	1074.79	268.245	421.605	195.03	188.101
ENSMUSG00000070780	5	66173892	66330461	245945	RNA binding motif protein 47 [Source:MGI Symbol;Acc:MGI:2384294]	Rbm47	1501.09	1.85294	0.469278	3.94848	7.86476e-05	0.00116491	1968.22	2441.29	1694.5	1768.86	545.54	573.293	944.722	118.605
ENSMUSG00000024206	17	57082897	57138013	19725	regulatory factor X, 2 (influences HLA class II expression) [Source:MGI Symbol;Acc:MGI:106583]	Rfx2	82.2151	1.85254	0.286727	6.46098	1.04027e-10	5.9825e-09	111.793	136.712	99.3455	99.321	31.2977	35.6914	35.9631	22.2385
ENSMUSG00000030882	7	105300034	105371006	77505	dynein heavy chain domain 1 [Source:MGI Symbol;Acc:MGI:1924755]	Dnhd1	13.0367	1.85026	0.640617	2.88826	0.00387385	0.029365	15.0179	15.6243	14.0583	15.3711	4.32092	5.57678	5.53278	1.85321
ENSMUSG00000024409	17	35844098	35845544	57390	psoriasis susceptibility 1 candidate 2 (human) [Source:MGI Symbol;Acc:MGI:1930025]	Psors1c2	20.712	1.84937	0.648995	2.84958	0.00437768	0.0323762	29.8262	41.6647	20.6189	27.195	8.27454	10.0382	8.29917	6.48624
ENSMUSG00000036611	9	25392843	25515406	67484	endonuclease/exonuclease/phosphatase family domain containing 1 [Source:MGI Symbol;Acc:MGI:1914734]	Eepd1	64.4167	1.84662	0.378142	4.8834	1.0427e-06	2.57876e-05	118.915	157.545	92.785	106.415	32.9666	32.3453	33.1967	33.3578
ENSMUSG00000018566	11	69833365	69839014	20528	solute carrier family 2 (facilitated glucose transporter), member 4 [Source:MGI Symbol;Acc:MGI:95758]	Slc2a4	769.609	1.83568	0.396721	4.62713	3.70773e-06	7.8547e-05	894.413	878.865	989.707	814.668	251.258	362.491	329.2	62.0825
ENSMUSG00000034664	11	102344123	102360948	16399	integrin alpha 2b [Source:MGI Symbol;Acc:MGI:96601]	Itga2b	26.247	1.83512	0.655272	2.80055	0.00510159	0.0364308	29.5256	26.0404	14.0583	48.4781	8.27454	10.0382	8.29917	6.48624
ENSMUSG00000033882	3	82744535	82783790	633285	RNA binding motif protein 46 [Source:MGI Symbol;Acc:MGI:3645057]	Rbm46	56.6775	1.83467	0.38114	4.81363	1.48215e-06	3.46305e-05	78.8005	48.1748	103.094	85.1322	22.4464	28.9993	23.5143	14.8257
ENSMUSG00000049288	3	96508465	96533487	280411	Lix1-like [Source:MGI Symbol;Acc:MGI:3036267]	Lix1l	376.963	1.83242	0.336193	5.4505	5.02285e-08	1.74855e-06	409.813	377.586	427.373	424.479	114.132	151.688	35.9631	154.743
ENSMUSG00000035493	13	56757336	56787375	21810	transforming growth factor, beta induced [Source:MGI Symbol;Acc:MGI:99959]	Tgfbi	5743.56	1.82616	0.352928	5.17432	2.28744e-07	6.66633e-06	6024.02	5031.01	6787.36	6253.67	1697.81	1545.88	658.401	2889.15
ENSMUSG00000022040	14	66321823	66361949	13850	epoxide hydrolase 2, cytoplasmic [Source:MGI Symbol;Acc:MGI:99500]	Ephx2	35.5308	1.82546	0.525035	3.47684	0.000507364	0.00569886	41.7975	40.3627	36.5517	48.4781	11.9514	17.8457	12.4488	5.55963
ENSMUSG00000009614	2	27078405	27138349	192166	sarcosine dehydrogenase [Source:MGI Symbol;Acc:MGI:2183102]	Sardh	762.828	1.81994	0.25924	7.02027	2.21444e-12	1.64678e-10	1009.02	906.207	932.536	1188.3	284.737	286.647	186.731	380.835
ENSMUSG00000051527	7	6733577	6970218	57775	ubiquitin specific peptidase 29 [Source:MGI Symbol;Acc:MGI:1888998]	Usp29	217.17	1.81198	0.333966	5.42564	5.77485e-08	1.9737e-06	193.273	195.303	152.767	231.749	54.0952	53.5371	26.2807	82.4678
ENSMUSG00000028364	4	63878022	63965252	21923	tenascin C [Source:MGI Symbol;Acc:MGI:101922]	Tnc	2132.17	1.81187	0.294708	6.14802	7.84562e-10	4.01897e-08	1873.42	1723.88	1078.74	2817.64	532.997	614.561	399.743	584.688
ENSMUSG00000026726	2	13281149	13496624	65969	cubilin (intrinsic factor-cobalamin receptor) [Source:MGI Symbol;Acc:MGI:1931256]	Cubn	31.6113	1.80623	0.60236	2.99859	0.00271235	0.0222232	31.9112	14.3222	18.7444	62.6668	9.23322	13.3843	9.68236	4.63303
ENSMUSG00000049811	11	22957531	22980788	73873	family with sequence similarity 161, member A [Source:MGI Symbol;Acc:MGI:1921123]	Fam161a	41.2755	1.80513	0.552369	3.26798	0.0010832	0.010657	45.7619	22.1344	52.4844	62.6668	13.2821	3.34607	20.7479	15.7523
ENSMUSG00000024892	19	4560500	4671780	18563	pyruvate carboxylase [Source:MGI Symbol;Acc:MGI:97520]	Pcx	475.399	1.805	0.258265	6.98894	2.76977e-12	2.02484e-10	627.893	578.098	613.88	691.7	180.487	224.187	208.862	108.413
ENSMUSG00000032038	9	34957872	35030564	20443	ST3 beta-galactoside alpha-2,3-sialyltransferase 4 [Source:MGI Symbol;Acc:MGI:1316743]	St3gal4	295.625	1.80469	0.330839	5.45491	4.89987e-08	1.70988e-06	422.072	389.305	453.615	423.296	119.883	90.3438	69.1597	200.147
ENSMUSG00000030729	7	99876601	99928075	70974	phosphoglucomutase 2-like 1 [Source:MGI Symbol;Acc:MGI:1918224]	Pgm2l1	899.897	1.80155	0.265538	6.78455	1.16452e-11	7.87277e-10	1248.05	1050.73	1256.81	1436.61	359.448	347.991	533.913	196.44
ENSMUSG00000024901	19	4979745	4993155	240518	pellino 3 [Source:MGI Symbol;Acc:MGI:1924963]	Peli3	430.845	1.80059	0.301811	5.96595	2.43222e-09	1.1232e-07	534.266	438.781	477.046	686.97	153.326	170.649	143.852	145.477
ENSMUSG00000021485	13	55472981	55477636	17121	Max dimerization protein 3 [Source:MGI Symbol;Acc:MGI:104987]	Mxd3	284.369	1.79766	0.324009	5.54817	2.8868e-08	1.07339e-06	351.668	266.914	418.001	370.089	101.952	132.727	125.871	47.2569
ENSMUSG00000036109	X	50206146	50295409	171170	muscleblind like splicing factor 3 [Source:MGI Symbol;Acc:MGI:2444912]	Mbnl3	247.269	1.78094	0.318574	5.59034	2.26622e-08	8.63487e-07	292.141	226.552	277.418	372.454	85.8798	104.843	114.805	37.9908
ENSMUSG00000112397	10	22690837	22724571	NA	predicted gene 10824 [Source:MGI Symbol;Acc:MGI:3642049]	Gm10824	97.0759	1.77914	0.609758	2.91778	0.0035253	0.0273163	153.06	123.692	186.507	148.981	45.1759	42.3835	91.2909	1.85321
ENSMUSG00000086765	4	11122805	11126998	100503518	predicted gene 11827 [Source:MGI Symbol;Acc:MGI:3649801]	Gm11827	14.7421	1.77547	0.633585	2.80225	0.00507472	0.0362869	26.8824	9.11415	38.4261	33.107	7.75503	8.92285	4.14958	10.1927
ENSMUSG00000027508	3	9752539	9898739	94212	phosphoprotein associated with glycosphingolipid microdomains 1 [Source:MGI Symbol;Acc:MGI:2443160]	Pag1	82.2366	1.77242	0.299795	5.9121	3.37768e-09	1.53354e-07	79.5215	74.2152	76.8522	87.497	23.0833	34.576	15.2151	19.4587
ENSMUSG00000025964	1	63485050	63635435	23792	a disintegrin and metallopeptidase domain 23 [Source:MGI Symbol;Acc:MGI:1345162]	Adam23	106.764	1.77202	0.364642	4.85962	1.17612e-06	2.84992e-05	97.9175	119.786	85.2872	88.6794	29.5263	21.1918	52.5614	14.8257
ENSMUSG00000021238	12	84477491	84497778	104776	aldehyde dehydrogenase family 6, subfamily A1 [Source:MGI Symbol;Acc:MGI:1915077]	Aldh6a1	465.043	1.77164	0.218732	8.09959	5.5146e-16	6.42854e-14	497.081	415.345	492.979	582.919	144.683	131.612	116.188	186.248
ENSMUSG00000031740	8	93553919	93580048	17390	matrix metallopeptidase 2 [Source:MGI Symbol;Acc:MGI:97009]	Mmp2	9146.23	1.76669	0.215209	8.20919	2.22688e-16	2.69803e-14	9724.95	9897.97	9373.16	9903.72	2857.9	3729.75	2457.94	2386.01
ENSMUSG00000033083	14	101679796	101846627	210789	TBC1 domain family, member 4 [Source:MGI Symbol;Acc:MGI:2429660]	Tbc1d4	624.946	1.766	0.194437	9.08263	1.05985e-19	1.87351e-17	650.088	624.97	579.203	746.09	191.071	170.649	200.563	202
ENSMUSG00000025085	19	57021165	57303351	226251	actin-binding LIM protein 1 [Source:MGI Symbol;Acc:MGI:1194500]	Ablim1	681.796	1.75905	0.406571	4.32656	1.51457e-05	0.000277278	866.427	1002.56	915.666	681.058	256.646	316.761	367.93	85.2477
ENSMUSG00000055653	X	51361303	51702827	14734	glypican 3 [Source:MGI Symbol;Acc:MGI:104903]	Gpc3	19785.2	1.7455	0.177705	9.82248	9.01035e-23	2.39898e-20	23672.6	23091.4	25576.8	22349.6	7061.06	8251.4	7719.61	5212.15
ENSMUSG00000028019	3	80943723	81121347	54635	platelet-derived growth factor, C polypeptide [Source:MGI Symbol;Acc:MGI:1859631]	Pdgfc	2690.95	1.74518	0.294597	5.92395	3.14297e-09	1.43301e-07	3473.73	3173.03	3814.49	3433.67	1035.02	727.212	632.12	1745.72
ENSMUSG00000030551	7	70001692	70016483	11819	nuclear receptor subfamily 2, group F, member 2 [Source:MGI Symbol;Acc:MGI:1352452]	Nr2f2	13323.2	1.74329	0.191645	9.09647	9.33143e-20	1.66315e-17	19923.7	18208.8	20976.9	20585.5	5950.03	5043.64	5282.42	7524.03
ENSMUSG00000043165	3	91987578	91990449	16939	loricrin cornified envelope precursor protein [Source:MGI Symbol;Acc:MGI:96816]	Lor	68.7168	1.73956	0.401013	4.33791	1.43842e-05	0.000264684	81.8112	84.6314	76.8522	83.9499	24.4827	26.7685	23.5143	23.1651
ENSMUSG00000029802	6	58561508	58672661	26357	ATP binding cassette subfamily G member 2 (Junior blood group) [Source:MGI Symbol;Acc:MGI:1347061]	Abcg2	1873.1	1.73872	0.224731	7.73691	1.01859e-14	1.02172e-12	1975.42	1427.02	1987.85	2511.4	591.253	595.6	481.352	696.807
ENSMUSG00000118240	18	53354464	53354958	NA	predicted gene 1859 [Source:MGI Symbol;Acc:MGI:3037717]	Gm1859	19.6003	1.73362	0.637212	2.72064	0.00651567	0.0442294	24.8613	28.6445	18.7444	27.195	7.76797	6.69214	13.8319	2.77982
ENSMUSG00000031103	X	47499923	47552009	56501	E74-like factor 4 (ets domain transcription factor) [Source:MGI Symbol;Acc:MGI:1928377]	Elf4	169.177	1.73231	0.294374	5.88472	3.98724e-09	1.784e-07	192.031	166.659	143.395	266.038	57.9218	70.2674	58.0942	45.4036
ENSMUSG00000039943	2	135500931	135856513	18798	phospholipase C, beta 4 [Source:MGI Symbol;Acc:MGI:107464]	Plcb4	530.85	1.72869	0.231847	7.45616	8.90831e-14	8.21011e-12	557.615	507.788	441.432	723.624	167.937	148.342	167.367	188.101
ENSMUSG00000087365	X	52141992	52146093	NA	RIKEN cDNA C430049B03 gene [Source:MGI Symbol;Acc:MGI:1924903]	C430049B03Rik	179.36	1.72525	0.509141	3.38855	0.00070263	0.00746449	125.519	109.37	131.211	135.975	38.4342	61.3446	51.1782	2.77982
ENSMUSG00000020216	10	80644330	80649332	71912	junctional sarcoplasmic reticulum protein 1 [Source:MGI Symbol;Acc:MGI:1916700]	Jsrp1	33.5694	1.71706	0.635978	2.69988	0.00693645	0.0462702	34.0839	10.4162	42.175	49.6605	10.4585	7.80749	12.4488	11.1193
ENSMUSG00000005233	2	69024239	69036538	66442	SPC25, NDC80 kinetochore complex component, homolog (S. cerevisiae) [Source:MGI Symbol;Acc:MGI:1913692]	Spc25	2890.12	1.71532	0.267847	6.40409	1.51269e-10	8.47341e-09	3777.3	3307.14	3914.78	4110	1151.54	1380.81	1515.98	557.816
ENSMUSG00000103735	3	13040419	13040761	NA	predicted gene, 38317 [Source:MGI Symbol;Acc:MGI:5611545]	Gm38317	16.4934	1.71496	0.638254	2.68696	0.00721059	0.0476712	17.9383	18.2283	13.1211	22.4655	5.27837	3.34607	4.14958	8.33945
ENSMUSG00000050010	5	67765225	67780895	330096	shisa family member 3 [Source:MGI Symbol;Acc:MGI:3041225]	Shisa3	1470.5	1.70535	0.240038	7.10447	1.20783e-12	9.43768e-11	1893.67	1730.39	1960.67	1989.97	580.359	521.987	543.596	675.495
ENSMUSG00000022419	15	54975713	55122667	97998	DEP domain containing MTOR-interacting protein [Source:MGI Symbol;Acc:MGI:2146322]	Deptor	46.2211	1.70294	0.435475	3.91055	9.20878e-05	0.0013284	55.8499	74.2152	59.045	34.2894	17.1932	17.8457	17.9815	15.7523
ENSMUSG00000005583	13	83652153	83815199	17260	myocyte enhancer factor 2C [Source:MGI Symbol;Acc:MGI:99458]	Mef2c	262.351	1.70104	0.311289	5.46451	4.6418e-08	1.63838e-06	268.658	209.626	260.548	335.799	82.5967	75.8442	82.9917	88.9541
ENSMUSG00000040037	3	156267431	157022082	320840	neuronal growth regulator 1 [Source:MGI Symbol;Acc:MGI:2444846]	Negr1	60.5771	1.69831	0.408519	4.15724	3.22115e-05	0.000538924	58.6426	52.0809	32.8028	91.0442	17.8154	17.8457	15.2151	20.3853
ENSMUSG00000046807	10	75385957	75396164	192734	leucine rich repeat containing 75B [Source:MGI Symbol;Acc:MGI:2143657]	Lrrc75b	87.2246	1.68815	0.539362	3.12991	0.00174863	0.0157194	49.4471	46.8728	23.4306	78.0379	15.4233	30.1146	12.4488	3.70642
ENSMUSG00000021373	13	46655324	46803757	67252	CAP, adenylate cyclase-associated protein, 2 (yeast) [Source:MGI Symbol;Acc:MGI:1914502]	Cap2	285.848	1.6848	0.187184	9.00079	2.24102e-19	3.77577e-17	323.985	320.297	288.664	362.994	100.195	124.92	80.2253	95.4403
ENSMUSG00000037709	6	58909075	59001534	58909	family with sequence similarity 13, member A [Source:MGI Symbol;Acc:MGI:1889842]	Fam13a	38.5487	1.68201	0.432778	3.88655	0.000101679	0.00144836	34.0572	29.9465	40.3005	31.9246	11.1404	14.4996	15.2151	3.70642
ENSMUSG00000059479	7	25326079	25334525	232984	UDP-GlcNAc:betaGal beta-1,3-N-acetylglucosaminyltransferase 8 [Source:MGI Symbol;Acc:MGI:2385269]	B3gnt8	100.763	1.67882	0.456069	3.68107	0.000232261	0.00297442	123.441	55.9869	172.449	141.887	38.4834	61.3446	20.7479	33.3578
ENSMUSG00000020695	11	105183469	105241965	17534	mannose receptor, C type 2 [Source:MGI Symbol;Acc:MGI:107818]	Mrc2	474.71	1.67796	0.301346	5.56821	2.57366e-08	9.70343e-07	621.446	606.742	535.154	722.442	193.675	247.609	128.637	204.78
ENSMUSG00000022490	15	103438706	103446430	58200	protein phosphatase 1, regulatory inhibitor subunit 1A [Source:MGI Symbol;Acc:MGI:1889595]	Ppp1r1a	118.939	1.67784	0.33376	5.02709	4.97984e-07	1.3308e-05	119.121	126.296	124.651	106.415	37.5245	36.8068	44.2622	31.5046
ENSMUSG00000049690	1	125841357	126758536	210356	NCK-associated protein 5 [Source:MGI Symbol;Acc:MGI:2686394]	Nckap5	23.5103	1.67063	0.565092	2.95639	0.0031126	0.0247425	25.1256	41.6647	11.2467	22.4655	7.72419	11.1536	5.53278	6.48624
ENSMUSG00000116864	17	16889418	16890448	NA	predicted pseudogene 3320 [Source:MGI Symbol;Acc:MGI:3781498]	Gm3320	27.5514	1.66931	0.553159	3.01777	0.00254642	0.0211297	44.0555	35.1546	44.9867	52.0253	13.7036	26.7685	4.14958	10.1927
ENSMUSG00000041482	18	63143284	63520254	667742	piezo-type mechanosensitive ion channel component 2 [Source:MGI Symbol;Acc:MGI:1918781]	Piezo2	81.909	1.66668	0.360648	4.62135	3.81252e-06	8.06086e-05	121.349	151.035	107.781	105.233	37.961	46.845	29.0471	37.9908
ENSMUSG00000029570	5	140593075	140601300	16848	LFNG O-fucosylpeptide 3-beta-N-acetylglucosaminyltransferase [Source:MGI Symbol;Acc:MGI:1095413]	Lfng	243.065	1.66208	0.420564	3.95204	7.74891e-05	0.00115012	291.226	180.981	249.301	443.397	91.8622	113.766	69.1597	92.6605
ENSMUSG00000041741	6	141194995	141453174	54611	phosphodiesterase 3A, cGMP inhibited [Source:MGI Symbol;Acc:MGI:1860764]	Pde3a	109.197	1.65234	0.376043	4.39401	1.11278e-05	0.000210511	134.266	148.43	162.139	92.2266	42.2998	52.4217	23.5143	50.9633
ENSMUSG00000027996	3	83673628	83681623	20319	secreted frizzled-related protein 2 [Source:MGI Symbol;Acc:MGI:108078]	Sfrp2	244.225	1.64979	0.387438	4.2582	2.06076e-05	0.000363389	271.543	269.519	379.575	165.535	86.8845	113.766	91.2909	55.5963
ENSMUSG00000052407	4	83443782	83782907	320226	coiled-coil domain containing 171 [Source:MGI Symbol;Acc:MGI:1922152]	Ccdc171	48.0912	1.64934	0.540335	3.05244	0.00226989	0.019265	47.171	27.3425	56.2333	57.9372	15.4146	11.1536	24.8975	10.1927
ENSMUSG00000049303	19	4495936	4527475	171180	synaptotagmin XII [Source:MGI Symbol;Acc:MGI:2159601]	Syt12	115.231	1.64863	0.259837	6.34488	2.22602e-10	1.22778e-08	140.92	149.733	113.404	159.623	44.6911	56.8832	37.3463	39.844
ENSMUSG00000035472	12	56759419	57244257	217593	solute carrier family 25 (mitochondrial oxodicarboxylate carrier), member 21 [Source:MGI Symbol;Acc:MGI:2445059]	Slc25a21	81.8249	1.6432	0.464722	3.53587	0.000406437	0.00475853	75.9202	63.7991	42.175	121.786	24.1255	31.23	17.9815	23.1651
ENSMUSG00000041075	1	59521583	59526114	14369	frizzled class receptor 7 [Source:MGI Symbol;Acc:MGI:108570]	Fzd7	487.285	1.64134	0.195197	8.40865	4.14768e-17	5.35622e-15	643.23	644.501	619.504	665.687	205.289	216.379	165.983	233.504
ENSMUSG00000003934	11	69444918	69451031	13643	ephrin B3 [Source:MGI Symbol;Acc:MGI:109196]	Efnb3	126.409	1.63872	0.332177	4.93326	8.08685e-07	2.05289e-05	162.351	201.813	148.081	137.158	52.4133	79.1903	51.1782	26.8715
ENSMUSG00000031486	8	27575611	27613464	78560	adhesion G protein-coupled receptor A2 [Source:MGI Symbol;Acc:MGI:1925810]	Adgra2	278.341	1.63552	0.439942	3.71757	0.000201146	0.00263797	221.259	188.793	164.014	310.969	71.6331	111.536	85.7581	17.6055
ENSMUSG00000040195	10	127502770	127536918	72243	nuclear envelope integral membrane protein 1 [Source:MGI Symbol;Acc:MGI:2446113]	Nemp1	216.503	1.63518	0.234205	6.98183	2.91362e-12	2.12281e-10	270.601	263.008	211.812	336.982	87.8081	100.382	103.74	59.3027
ENSMUSG00000040195	10	127502770	127536918	210035	nuclear envelope integral membrane protein 1 [Source:MGI Symbol;Acc:MGI:2446113]	Nemp1	216.503	1.63518	0.234205	6.98183	2.91362e-12	2.12281e-10	270.601	263.008	211.812	336.982	87.8081	100.382	103.74	59.3027
ENSMUSG00000097777	9	95824098	95841446	NA	predicted gene, 16794 [Source:MGI Symbol;Acc:MGI:4439718]	Gm16794	16.6727	1.62775	0.586021	2.77763	0.00547569	0.0384654	25.5366	35.1546	17.8072	23.6478	8.26434	4.46142	11.0656	9.26605
ENSMUSG00000058806	10	61674015	61814887	12817	collagen, type XIII, alpha 1 [Source:MGI Symbol;Acc:MGI:1277201]	Col13a1	195.212	1.62192	0.542191	2.99142	0.00277686	0.0226326	242.649	278.633	203.377	245.938	78.1422	33.4607	22.1311	178.835
ENSMUSG00000038642	3	95434097	95463714	13040	cathepsin S [Source:MGI Symbol;Acc:MGI:107341]	Ctss	22.4248	1.6212	0.49743	3.25914	0.0011175	0.0109347	29.2667	18.2283	45.9239	23.6478	9.71493	5.57678	12.4488	11.1193
ENSMUSG00000025283	X	153996128	153999445	20229	spermidine/spermine N1-acetyl transferase 1 [Source:MGI Symbol;Acc:MGI:98233]	Sat1	2074.03	1.61957	0.278283	5.81988	5.88894e-09	2.53495e-07	2593.52	2682.16	2328.06	2770.35	843.501	1081.9	601.69	846.917
ENSMUSG00000097187	2	84572513	84573999	NA	predicted gene, 19426 [Source:MGI Symbol;Acc:MGI:5011611]	Gm19426	111.142	1.61877	0.424487	3.81348	0.000137025	0.00187505	111.776	121.088	103.094	111.145	36.523	62.4599	30.4303	16.6789
ENSMUSG00000032135	9	44045766	44054024	84004	melanoma cell adhesion molecule [Source:MGI Symbol;Acc:MGI:1933966]	Mcam	450.94	1.61876	0.298261	5.42731	5.72093e-08	1.95837e-06	404.956	410.137	408.629	396.101	131.938	211.918	102.356	81.5412
ENSMUSG00000038070	4	84802546	85050158	338349	centlein, centrosomal protein [Source:MGI Symbol;Acc:MGI:2443104]	Cntln	125.547	1.61276	0.290153	5.5583	2.72416e-08	1.02351e-06	131.999	132.806	128.399	134.793	42.9625	53.5371	34.5799	40.7706
ENSMUSG00000038765	2	33450977	33530620	16917	LIM homeobox transcription factor 1 beta [Source:MGI Symbol;Acc:MGI:1100513]	Lmx1b	44.7059	1.6092	0.442423	3.63723	0.000275583	0.00342557	44.5627	28.6445	45.9239	59.1196	15.1686	12.2689	24.8975	8.33945
ENSMUSG00000026173	1	74582047	74606953	18802	phospholipase C, delta 4 [Source:MGI Symbol;Acc:MGI:107469]	Plcd4	33.5468	1.60668	0.461353	3.48254	0.000496688	0.00559644	46.1375	53.3829	36.5517	48.4781	15.277	16.7303	17.9815	11.1193
ENSMUSG00000017009	2	164266167	164285807	20971	syndecan 4 [Source:MGI Symbol;Acc:MGI:1349164]	Sdc4	15091.2	1.6049	0.197022	8.14582	3.76735e-16	4.46411e-14	11675.3	11141.4	10666.5	13218	3839.52	4564.04	4416.54	2537.97
ENSMUSG00000020042	10	85222678	85496156	74007	ankyrin repeat and BTB domain containing 3 [Source:MGI Symbol;Acc:MGI:1921257]	Abtb3	222.86	1.6019	0.44937	3.56478	0.000364164	0.00432704	261.544	361.962	169.637	253.032	86.4973	123.805	107.889	27.7982
ENSMUSG00000036106	15	84553821	84587874	109270	proline rich 5 (renal) [Source:MGI Symbol;Acc:MGI:1924714]	Prr5	991.362	1.59705	0.287489	5.55517	2.77339e-08	1.03659e-06	1277.98	1296.81	1203.39	1333.74	422.924	556.563	453.688	258.523
ENSMUSG00000111375	5	107585863	107659073	100503185	BTB (POZ) domain containing 8 [Source:MGI Symbol;Acc:MGI:3646208]	Btbd8	27.8498	1.58626	0.527289	3.00833	0.00262688	0.0216474	40.9565	40.3627	28.1167	54.39	13.7108	18.9611	13.8319	8.33945
ENSMUSG00000010461	10	22978862	23226684	14051	EYA transcriptional coactivator and phosphatase 4 [Source:MGI Symbol;Acc:MGI:1337104]	Eya4	762.798	1.58572	0.200337	7.91525	2.46765e-15	2.6087e-13	797.482	809.858	680.423	902.165	265.666	314.53	251.741	230.725
ENSMUSG00000109644	7	45217213	45224751	71661	RIKEN cDNA 0610005C13 gene [Source:MGI Symbol;Acc:MGI:1918911]	0610005C13Rik	16.2344	1.57983	0.590913	2.67354	0.00750561	0.0491247	19.184	23.4364	18.7444	15.3711	6.51508	8.92285	6.91597	3.70642
ENSMUSG00000069743	17	22035866	22064753	75424	zinc finger protein 820 [Source:MGI Symbol;Acc:MGI:1922674]	Zfp820	125.591	1.57949	0.331693	4.76192	1.91762e-06	4.37623e-05	162.889	162.753	173.386	152.529	54.2305	78.0749	34.5799	50.0367
ENSMUSG00000033033	19	47093792	47126733	72691	calcium homeostasis modulator family member 2 [Source:MGI Symbol;Acc:MGI:1919941]	Calhm2	109.151	1.57933	0.455551	3.46686	0.000526575	0.00588705	113.934	89.8395	89.9733	161.988	37.4158	31.23	12.4488	68.5688
ENSMUSG00000041688	X	144229421	144288177	27494	angiomotin [Source:MGI Symbol;Acc:MGI:108440]	Amot	661.59	1.57764	0.400426	3.93992	8.1509e-05	0.00119996	655.458	523.413	436.745	1006.22	220.13	264.339	301.536	94.5137
ENSMUSG00000069516	10	117113236	117118226	17105	lysozyme 2 [Source:MGI Symbol;Acc:MGI:96897]	Lyz2	764.391	1.57729	0.3031	5.20386	1.95193e-07	5.79827e-06	655.211	589.816	639.185	736.63	219.797	175.111	260.041	224.238
ENSMUSG00000017677	11	79130198	79145497	78889	WD repeat and SOCS box-containing 1 [Source:MGI Symbol;Acc:MGI:1926139]	Wsb1	5253.73	1.57418	0.221046	7.12153	1.06737e-12	8.46279e-11	6653.25	6428.08	7379.69	6151.99	2235.39	2385.75	2646.05	1674.38
ENSMUSG00000021186	12	101712824	101785314	23876	fibulin 5 [Source:MGI Symbol;Acc:MGI:1346091]	Fbln5	277.744	1.5695	0.554044	2.83281	0.00461403	0.0337115	264.776	399.721	186.507	208.101	89.0978	162.842	52.5614	51.8899
ENSMUSG00000051236	10	120617001	120735006	320183	methionine sulfoxide reductase B3 [Source:MGI Symbol;Acc:MGI:2443538]	Msrb3	184.938	1.56856	0.285982	5.48482	4.13896e-08	1.48028e-06	162.408	122.39	133.086	231.749	54.3362	50.191	47.0286	65.789
ENSMUSG00000038009	15	98991051	99002618	72778	DnaJ heat shock protein family (Hsp40) member C22 [Source:MGI Symbol;Acc:MGI:1920028]	Dnajc22	387.693	1.5645	0.299942	5.216	1.82832e-07	5.49159e-06	499.88	318.995	775.083	405.561	169.379	192.957	163.217	151.963
ENSMUSG00000090084	X	9904216	9983948	51795	sushi-repeat-containing protein [Source:MGI Symbol;Acc:MGI:1858306]	Srpx	48.0156	1.56051	0.503803	3.09746	0.00195184	0.017132	44.6714	31.2485	36.5517	66.214	15.0766	21.1918	11.0656	12.9725
ENSMUSG00000024431	18	39543598	39652474	14815	nuclear receptor subfamily 3, group C, member 1 [Source:MGI Symbol;Acc:MGI:95824]	Nr3c1	607.298	1.54309	0.173338	8.90222	5.47393e-19	8.80976e-17	713.328	705.696	632.625	801.662	244.33	291.108	213.012	228.871
ENSMUSG00000113318	12	69416288	69416797	NA	predicted gene, 18113 [Source:MGI Symbol;Acc:MGI:5010298]	Gm18113	25.504	1.54022	0.575625	2.67573	0.00745665	0.0488785	23.2129	15.6243	14.9956	39.0189	8.0915	12.2689	8.29917	3.70642
ENSMUSG00000021259	12	108300640	108328493	13116	cytochrome P450, family 46, subfamily a, polypeptide 1 [Source:MGI Symbol;Acc:MGI:1341877]	Cyp46a1	70.7704	1.5379	0.411643	3.736	0.000186969	0.0024707	88.3107	98.9537	79.6639	86.3146	30.3318	40.1528	24.8975	25.9449
ENSMUSG00000049556	9	56525759	56703752	235402	leucine rich repeat and Ig domain containing 1 [Source:MGI Symbol;Acc:MGI:1915522]	Lingo1	290.645	1.52672	0.498506	3.0626	0.00219424	0.0187633	348.657	395.815	348.647	301.51	120.244	41.2682	44.2622	275.202
ENSMUSG00000044345	19	42135839	42140142	277010	MARVEL (membrane-associating) domain containing 1 [Source:MGI Symbol;Acc:MGI:2147570]	Marveld1	259.781	1.52658	0.348173	4.38454	1.1623e-05	0.000218537	266.795	203.115	288.664	308.604	92.2255	117.112	56.711	102.853
ENSMUSG00000027878	3	97920843	98057677	18129	notch 2 [Source:MGI Symbol;Acc:MGI:97364]	Notch2	3986.06	1.51995	0.27895	5.44882	5.07054e-08	1.76066e-06	4848.93	5140.38	3926.02	5480.39	1690.9	1832.53	1753.89	1486.27
ENSMUSG00000070498	5	125608838	125869647	208151	transmembrane protein 132B [Source:MGI Symbol;Acc:MGI:3609245]	Tmem132b	52.3383	1.51504	0.551394	2.74764	0.00600252	0.0415171	48.0792	53.3829	45.9239	44.9309	17.3173	12.2689	33.1967	6.48624
ENSMUSG00000014773	17	15587616	15597134	13388	delta like canonical Notch ligand 1 [Source:MGI Symbol;Acc:MGI:104659]	Dll1	228.651	1.51485	0.414867	3.65142	0.000260795	0.00326614	344.181	373.68	455.49	203.371	120.734	110.42	148.002	103.78
ENSMUSG00000057098	11	44508144	44898918	13591	early B cell factor 1 [Source:MGI Symbol;Acc:MGI:95275]	Ebf1	164.313	1.51296	0.541567	2.79367	0.00521139	0.0370065	224.013	260.404	288.664	122.969	78.5425	142.766	53.9446	38.9174
ENSMUSG00000050288	11	102495222	102498884	57265	frizzled class receptor 2 [Source:MGI Symbol;Acc:MGI:1888513]	Fzd2	2216.28	1.51121	0.152119	9.93442	2.94874e-23	8.36744e-21	2856.69	2848.82	2970.99	2750.24	1003.33	946.937	1149.43	913.633
ENSMUSG00000097760	1	132394171	132404802	NA	RIKEN cDNA 6030442K20 gene [Source:MGI Symbol;Acc:MGI:1925126]	6030442K20Rik	19.0324	1.51112	0.555763	2.71901	0.00654782	0.0443639	26.4757	32.5505	19.6817	27.195	9.55378	5.57678	16.5983	6.48624
ENSMUSG00000027203	2	125089110	125100528	110074	deoxyuridine triphosphatase [Source:MGI Symbol;Acc:MGI:1346051]	Dut	5162.17	1.50955	0.150615	10.0226	1.2131e-23	3.68474e-21	6245.66	5965.86	5852.95	6918.18	2194.8	2274.21	2463.47	1846.72
ENSMUSG00000025789	7	73588867	73663438	20450	ST8 alpha-N-acetyl-neuraminide alpha-2,8-sialyltransferase 2 [Source:MGI Symbol;Acc:MGI:106020]	St8sia2	544.557	1.509	0.423831	3.56039	0.000370311	0.00438799	545.978	489.56	378.638	769.737	192.257	291.108	230.994	54.6697
ENSMUSG00000027935	3	90121002	90133692	68328	RAB13, member RAS oncogene family [Source:MGI Symbol;Acc:MGI:1927232]	Rab13	1746.55	1.50669	0.205448	7.33366	2.23949e-13	1.9713e-11	1487	1167.91	1491.12	1801.97	523.892	532.025	572.643	467.009
ENSMUSG00000046447	4	138181625	138187434	66259	calcium/calmodulin-dependent protein kinase II inhibitor 1 [Source:MGI Symbol;Acc:MGI:1913509]	Camk2n1	499.444	1.50553	0.237925	6.32777	2.48735e-10	1.36494e-08	668.458	545.547	887.549	572.278	236.456	246.494	279.405	183.468
ENSMUSG00000044906	18	70585283	70605580	269033	RIKEN cDNA 4930503L19 gene [Source:MGI Symbol;Acc:MGI:1922045]	4930503L19Rik	419.967	1.5051	0.252761	5.95462	2.60678e-09	1.19868e-07	568.352	473.936	559.522	671.599	200.946	272.147	213.012	117.679
ENSMUSG00000024033	17	31473993	31496357	22092	radial spoke head 1 homolog (Chlamydomonas) [Source:MGI Symbol;Acc:MGI:1194909]	Rsph1	46.4117	1.50283	0.473636	3.17295	0.00150897	0.0139549	49.7536	28.6445	49.6728	70.9435	17.4802	20.0764	13.8319	18.5321
ENSMUSG00000021750	14	14151750	14173499	268709	family with sequence similarity 107, member A [Source:MGI Symbol;Acc:MGI:3041256]	Fam107a	37.8191	1.49404	0.551493	2.70909	0.0067469	0.0453637	62.9271	32.5505	85.2872	70.9435	22.7521	34.576	29.0471	4.63303
ENSMUSG00000025265	X	149829146	149872517	14163	FYVE, RhoGEF and PH domain containing 1 [Source:MGI Symbol;Acc:MGI:104566]	Fgd1	409.986	1.49222	0.237363	6.28665	3.24385e-10	1.76659e-08	567.003	449.198	597.948	653.863	201.057	228.648	154.918	219.605
ENSMUSG00000022836	16	34565580	34822790	107589	myosin, light polypeptide kinase [Source:MGI Symbol;Acc:MGI:894806]	Mylk	583.853	1.48409	0.372913	3.97973	6.8995e-05	0.00103834	698.643	958.288	541.714	595.926	249.94	334.607	266.957	148.257
ENSMUSG00000033578	X	133195974	133206718	67564	transmembrane protein 35A [Source:MGI Symbol;Acc:MGI:1914814]	Tmem35a	542.544	1.47994	0.295223	5.01297	5.35969e-07	1.41999e-05	556.028	544.245	576.392	547.448	200.264	266.57	248.975	85.2477
ENSMUSG00000000120	11	95459644	95478561	18053	nerve growth factor receptor (TNFR superfamily, member 16) [Source:MGI Symbol;Acc:MGI:97323]	Ngfr	1613.58	1.47919	0.374712	3.94754	7.89581e-05	0.00116791	2355.09	1749.92	2954.12	2361.24	843.868	719.405	336.116	1476.08
ENSMUSG00000030340	6	125297622	125321906	20276	sodium channel, nonvoltage-gated 1 alpha [Source:MGI Symbol;Acc:MGI:101782]	Scnn1a	22.063	1.47463	0.530128	2.78166	0.00540823	0.038092	25.9874	29.9465	24.3678	23.6478	9.04323	4.46142	6.91597	15.7523
ENSMUSG00000027583	2	181029555	181101219	72147	zinc finger and BTB domain containing 46 [Source:MGI Symbol;Acc:MGI:1919397]	Zbtb46	296.287	1.47446	0.223161	6.60716	3.91773e-11	2.39348e-09	362.502	367.17	328.965	391.372	129.839	152.804	102.356	134.358
ENSMUSG00000040282	2	115412197	115609249	399568	CDAN1 interacting nuclease 1 [Source:MGI Symbol;Acc:MGI:3026886]	Cdin1	410.407	1.46947	0.229354	6.40702	1.48391e-10	8.33387e-09	598.279	565.077	655.118	574.643	217.047	271.032	244.825	135.284
ENSMUSG00000032596	9	107852704	107861259	74153	ubiquitin-like modifier activating enzyme 7 [Source:MGI Symbol;Acc:MGI:1349462]	Uba7	25.75	1.46556	0.549336	2.66787	0.00763329	0.0497491	29.8266	37.7586	32.8028	18.9183	10.7878	18.9611	6.91597	6.48624
ENSMUSG00000100975	12	104891760	104892948	NA	predicted gene 28875 [Source:MGI Symbol;Acc:MGI:5579581]	Gm28875	55.4238	1.46248	0.346035	4.2264	2.37458e-05	0.000412653	54.7301	61.195	62.7939	40.2013	20.1893	24.5378	22.1311	13.8991
ENSMUSG00000030089	6	90581707	90623394	71699	solute carrier family 41, member 3 [Source:MGI Symbol;Acc:MGI:1918949]	Slc41a3	148.035	1.46136	0.300314	4.86609	1.13825e-06	2.77484e-05	163.04	160.149	175.261	153.711	59.0085	45.7296	58.0942	73.2018
ENSMUSG00000085995	7	48527656	48562788	108167326	predicted gene 2788 [Source:MGI Symbol;Acc:MGI:3780956]	Gm2788	25.8849	1.45987	0.52296	2.79155	0.00524564	0.0371763	28.977	29.9465	26.2422	30.7422	10.9735	8.92285	19.3647	4.63303
ENSMUSG00000106558	5	29999521	30000035	NA	predicted gene 5552 [Source:MGI Symbol;Acc:MGI:3643001]	Gm5552	23.2636	1.45776	0.541446	2.69235	0.00709503	0.0470081	24.5344	28.6445	22.4933	22.4655	8.52944	8.92285	2.76639	13.8991
ENSMUSG00000069920	8	105979270	105981785	97440	UDP-GlcNAc:betaGal beta-1,3-N-acetylglucosaminyltransferase 9 [Source:MGI Symbol;Acc:MGI:2142841]	B3gnt9	30.2792	1.45682	0.493186	2.95389	0.00313794	0.0248889	38.4266	39.0607	43.1122	33.107	13.9612	17.8457	11.0656	12.9725
ENSMUSG00000042821	2	167380115	167384734	20613	snail family zinc finger 1 [Source:MGI Symbol;Acc:MGI:98330]	Snai1	665.319	1.45599	0.320437	4.54377	5.52581e-06	0.000112424	936.55	1098.91	809.76	900.983	340.682	362.491	229.61	429.945
ENSMUSG00000046275	11	76570634	76589490	237858	trafficking regulator of GLUT4 (SLC2A4) 1 [Source:MGI Symbol;Acc:MGI:3029307]	Trarg1	24.9047	1.45522	0.515722	2.8217	0.00477691	0.0345933	32.4725	44.2687	31.8656	21.2831	11.4672	14.4996	4.14958	15.7523
ENSMUSG00000048572	19	24651372	24659597	226040	transmembrane protein 252 [Source:MGI Symbol;Acc:MGI:3583948]	Tmem252	176.851	1.45027	0.423861	3.42158	0.000622591	0.00674713	110.614	113.276	95.5967	122.969	40.0104	63.5753	13.8319	42.6238
ENSMUSG00000046949	13	34148670	34172426	18105	N-ribosyldihydronicotinamide quinone reductase 2 [Source:MGI Symbol;Acc:MGI:104513]	Nqo2	356.721	1.44963	0.180182	8.04535	8.60004e-16	9.76149e-14	441.895	390.607	479.858	455.221	161.815	176.226	150.768	158.449
ENSMUSG00000023019	15	99615396	99622886	14555	glycerol-3-phosphate dehydrogenase 1 (soluble) [Source:MGI Symbol;Acc:MGI:95679]	Gpd1	130.192	1.44946	0.481889	3.00786	0.00263092	0.0216648	122.948	101.558	171.512	95.7738	45.4076	78.0749	47.0286	11.1193
ENSMUSG00000030772	7	111715224	111758264	50781	dickkopf WNT signaling pathway inhibitor 3 [Source:MGI Symbol;Acc:MGI:1354952]	Dkk3	635.976	1.44846	0.3269	4.43091	9.3837e-06	0.000180848	500.029	376.284	427.373	696.429	183.02	220.841	149.385	178.835
ENSMUSG00000107468	2	38752175	38755545	NA	RIKEN cDNA 5730507A11 gene [Source:MGI Symbol;Acc:MGI:1917874]	5730507A11Rik	49.8518	1.44202	0.498202	2.89444	0.00379835	0.0289044	42.1685	58.591	20.6189	47.2957	15.4703	20.0764	15.2151	11.1193
ENSMUSG00000029287	5	107254436	107437495	21814	transforming growth factor, beta receptor III [Source:MGI Symbol;Acc:MGI:104637]	Tgfbr3	114.849	1.43662	0.275311	5.21819	1.80681e-07	5.44975e-06	108.008	104.162	108.718	111.145	39.7788	49.0757	33.1967	37.0642
ENSMUSG00000037991	16	10652923	10710830	223970	RecQ mediated genome instability 2 [Source:MGI Symbol;Acc:MGI:2685383]	Rmi2	45.6366	1.43568	0.446392	3.21619	0.00129906	0.0123689	53.7206	52.0809	44.0494	65.0316	19.9538	12.2689	26.2807	21.3119
ENSMUSG00000034883	12	69215588	69225783	69706	leucine rich repeat protein 1 [Source:MGI Symbol;Acc:MGI:1916956]	Lrr1	272.335	1.43465	0.398112	3.60363	0.000313798	0.00380831	360.003	341.13	343.961	394.919	134.021	156.15	211.629	34.2844
ENSMUSG00000097755	18	34884796	34891747	NA	RIKEN cDNA 2010110K18 gene [Source:MGI Symbol;Acc:MGI:1922951]	2010110K18Rik	24.2067	1.42659	0.491052	2.90516	0.00367062	0.0280911	32.9034	33.8526	18.7444	46.1133	12.3759	14.4996	15.2151	7.41284
ENSMUSG00000029178	5	64960731	64990244	16599	Kruppel-like factor 3 (basic) [Source:MGI Symbol;Acc:MGI:1342773]	Klf3	807.405	1.42586	0.167415	8.51693	1.63833e-17	2.19454e-15	836.349	912.717	677.612	918.719	310.811	322.338	301.536	308.559
ENSMUSG00000022012	14	77394203	77959200	239188	ecto-NOX disulfide-thiol exchanger 1 [Source:MGI Symbol;Acc:MGI:2444896]	Enox1	417.765	1.42357	0.220316	6.46149	1.03675e-10	5.97825e-09	537.52	518.205	517.347	577.007	200.587	248.724	190.881	162.156
ENSMUSG00000003420	7	44742414	44753275	14132	Fc fragment of IgG receptor and transporter [Source:MGI Symbol;Acc:MGI:103017]	Fcgrt	1382.21	1.42026	0.182165	7.7966	6.35984e-15	6.56251e-13	970.764	837.2	1148.1	926.996	361.911	392.605	280.789	412.339
ENSMUSG00000045333	8	88388438	88686223	94187	zinc finger protein 423 [Source:MGI Symbol;Acc:MGI:1891217]	Zfp423	323.43	1.41431	0.200436	7.05615	1.71183e-12	1.29534e-10	371.484	356.754	303.66	454.039	138.723	143.881	123.104	149.183
ENSMUSG00000046179	7	48516177	48531344	108961	E2F transcription factor 8 [Source:MGI Symbol;Acc:MGI:1922038]	E2f8	321.154	1.41059	0.350998	4.0188	5.84943e-05	0.000893405	438.336	339.828	439.557	535.624	165.589	179.572	225.461	91.7339
ENSMUSG00000085645	11	96181849	96197736	75395	homeobox B5 and homeobox B6, opposite strand [Source:MGI Symbol;Acc:MGI:1922645]	Hoxb5os	1144.19	1.40844	0.21737	6.47945	9.20567e-11	5.39482e-09	1429.77	1236.92	1511.74	1540.66	537.673	525.333	412.192	675.495
ENSMUSG00000026196	1	71066657	71142305	12021	BRCA1 associated RING domain 1 [Source:MGI Symbol;Acc:MGI:1328361]	Bard1	239.614	1.40719	0.35304	3.98592	6.72188e-05	0.00101515	318.772	321.599	253.987	380.73	120.584	159.496	138.319	63.9357
ENSMUSG00000010307	7	46700349	46704525	67893	transmembrane protein 86A [Source:MGI Symbol;Acc:MGI:1915143]	Tmem86a	564.71	1.40708	0.239625	5.87202	4.3052e-09	1.9183e-07	660.009	631.481	698.23	650.316	248.462	289.993	197.797	257.596
ENSMUSG00000085795	8	27467353	27471489	353310	zinc finger protein 703 [Source:MGI Symbol;Acc:MGI:2662729]	Zfp703	187.192	1.40648	0.32574	4.31779	1.57597e-05	0.000287056	183.889	158.847	175.261	217.56	68.3686	65.806	31.8135	107.486
ENSMUSG00000030218	6	136849433	136852821	17313	matrix Gla protein [Source:MGI Symbol;Acc:MGI:96976]	Mgp	408.238	1.40276	0.477975	2.93479	0.0033377	0.0261179	434.135	649.709	329.902	322.793	164.455	254.301	190.881	48.1835
ENSMUSG00000027931	3	90357898	90373173	18160	natriuretic peptide receptor 1 [Source:MGI Symbol;Acc:MGI:97371]	Npr1	63.2067	1.40098	0.440428	3.18094	0.00146797	0.0136517	55.4583	58.591	30.9283	76.8555	21.0953	32.3453	20.7479	10.1927
ENSMUSG00000046295	8	71858654	71862548	234396	ankyrin repeat and LEM domain containing 1 [Source:MGI Symbol;Acc:MGI:1918775]	Ankle1	310.872	1.39733	0.44375	3.14892	0.00163873	0.014918	424.635	463.52	359.893	450.491	161.668	240.917	206.096	37.9908
ENSMUSG00000070509	7	73025257	73069647	244058	repulsive guidance molecule family member A [Source:MGI Symbol;Acc:MGI:2679262]	Rgma	210.331	1.39696	0.346326	4.03365	5.49183e-05	0.000844168	234.729	266.914	226.808	210.466	89.5889	137.189	95.4404	36.1376
ENSMUSG00000061838	6	95449990	95695781	20917	succinate-Coenzyme A ligase, GDP-forming, beta subunit [Source:MGI Symbol;Acc:MGI:1306824]	Suclg2	2943.92	1.39695	0.173723	8.04123	8.89394e-16	1.00422e-13	3576.86	3109.23	3685.16	3936.18	1357.68	1239.16	1269.77	1564.11
ENSMUSG00000057110	2	34999504	35068834	26920	centriolin [Source:MGI Symbol;Acc:MGI:1889576]	Cntrl	824.501	1.39685	0.206298	6.77103	1.2787e-11	8.59078e-10	1023.91	1106.72	904.419	1060.61	388.518	452.835	348.565	364.156
ENSMUSG00000045316	17	25067866	25069338	68636	fumarylacetoacetate hydrolase domain containing 1 [Source:MGI Symbol;Acc:MGI:1915886]	Fahd1	863.05	1.3961	0.231451	6.03192	1.62019e-09	7.79932e-08	1034.7	861.938	1033.76	1208.4	392.317	365.837	312.602	498.514
ENSMUSG00000026869	2	34739746	34764980	66998	proteasome (prosome, macropain) 26S subunit, non-ATPase, 5 [Source:MGI Symbol;Acc:MGI:1914248]	Psmd5	4475.38	1.39373	0.154792	9.00388	2.17882e-19	3.72923e-17	6046.77	5711.97	6580.24	5848.11	2301.87	2544.13	2301.64	2059.84
ENSMUSG00000045284	X	43875447	43879074	245404	DDB1 and CUL4 associated factor 12-like 1 [Source:MGI Symbol;Acc:MGI:2444462]	Dcaf12l1	121.088	1.38182	0.27462	5.03174	4.8605e-07	1.30375e-05	126.505	127.598	94.6594	157.258	49.0325	33.4607	69.1597	44.477
ENSMUSG00000014778	8	106055795	106074585	234686	formin homology 2 domain containing 1 [Source:MGI Symbol;Acc:MGI:2679008]	Fhod1	123.52	1.37935	0.341653	4.03729	5.40718e-05	0.000833757	103.803	74.2152	101.22	135.975	40.2001	51.3064	41.4958	27.7982
ENSMUSG00000118626	8	88836414	88837600	NA	predicted gene, 53040 [Source:MGI Symbol;Acc:MGI:6388933]	Gm53040	47.6666	1.37906	0.443138	3.11203	0.00185804	0.0164872	36.9819	49.4768	27.1794	34.2894	14.4924	11.1536	22.1311	10.1927
ENSMUSG00000000037	X	159865521	160041209	107815	Scm polycomb group protein like 2 [Source:MGI Symbol;Acc:MGI:1340042]	Scml2	55.9997	1.37814	0.369461	3.73014	0.000191372	0.00252116	74.3885	48.1748	76.8522	98.1386	29.1883	31.23	38.7295	17.6055
ENSMUSG00000073590	18	37788504	37794795	NA	RIKEN cDNA 3222401L13 gene [Source:MGI Symbol;Acc:MGI:2444186]	3222401L13Rik	47.1286	1.37736	0.442371	3.11358	0.00184833	0.0164443	67.4002	35.1546	66.5428	100.503	26.1277	36.8068	24.8975	16.6789
ENSMUSG00000042115	1	132226364	132235095	213417	kelch domain containing 8A [Source:MGI Symbol;Acc:MGI:2442630]	Klhdc8a	826.91	1.37678	0.348425	3.95144	7.76819e-05	0.0011514	485.675	391.909	380.512	684.605	187.703	221.956	253.125	88.0275
ENSMUSG00000023224	2	84595731	84605788	12258	serine (or cysteine) peptidase inhibitor, clade G, member 1 [Source:MGI Symbol;Acc:MGI:894696]	Serping1	544.852	1.37241	0.431134	3.18326	0.00145625	0.0135661	369.199	382.794	433.934	290.869	142.934	240.917	139.703	48.1835
ENSMUSG00000002249	17	28550645	28569791	21678	TEA domain family member 3 [Source:MGI Symbol;Acc:MGI:109241]	Tead3	123.145	1.37186	0.234606	5.84749	4.99041e-09	2.19192e-07	117.44	105.464	104.969	141.887	45.4362	45.7296	47.0286	43.5504
ENSMUSG00000037826	6	57483487	57512453	243382	protein phosphatase 1K (PP2C domain containing) [Source:MGI Symbol;Acc:MGI:2442111]	Ppm1k	321.858	1.36991	0.153316	8.93521	4.06406e-19	6.63981e-17	423.183	424.459	417.064	428.026	163.132	182.918	142.469	164.009
ENSMUSG00000110537	8	123891994	123905504	NA	predicted gene 4316 [Source:MGI Symbol;Acc:MGI:3782497]	Gm4316	239.927	1.36896	0.360094	3.80168	0.000143716	0.00195298	242.341	182.283	240.866	303.875	94.3829	115.997	116.188	50.9633
ENSMUSG00000033880	11	118283577	118292918	19039	lectin, galactoside-binding, soluble, 3 binding protein [Source:MGI Symbol;Acc:MGI:99554]	Lgals3bp	434.15	1.36762	0.386764	3.53607	0.000406135	0.00475758	502.289	511.695	629.813	365.359	194.727	326.799	139.703	117.679
ENSMUSG00000028020	3	80750906	80820967	14658	glycine receptor, beta subunit [Source:MGI Symbol;Acc:MGI:95751]	Glrb	181.036	1.36701	0.459163	2.97719	0.00290902	0.0234615	195.421	173.169	156.516	256.579	75.0368	39.0375	35.9631	150.11
ENSMUSG00000058297	10	59942041	59971020	94214	sparc/osteonectin, cwcv and kazal-like domains proteoglycan 2 [Source:MGI Symbol;Acc:MGI:1891351]	Spock2	825.061	1.3638	0.266599	5.11556	3.12815e-07	8.77266e-06	1277.01	1256.45	1218.39	1356.2	495.84	496.333	439.856	551.33
ENSMUSG00000034413	17	26633803	26665323	240055	neuralized E3 ubiquitin protein ligase 1B [Source:MGI Symbol;Acc:MGI:3643092]	Neurl1b	59.6553	1.35317	0.398498	3.39569	0.00068457	0.00730502	48.0113	35.1546	40.3005	68.5788	19.2846	22.3071	26.2807	9.26605
ENSMUSG00000073002	6	72345777	72357451	53620	vesicle-associated membrane protein 5 [Source:MGI Symbol;Acc:MGI:1858622]	Vamp5	70.66	1.35196	0.496852	2.72106	0.00650734	0.0442101	26.1317	16.9263	27.1794	34.2894	10.6062	7.80749	16.5983	7.41284
ENSMUSG00000078349	4	156287727	156295020	100382	expressed sequence AW011738 [Source:MGI Symbol;Acc:MGI:2140540]	AW011738	37.8018	1.34537	0.494068	2.72304	0.00646851	0.044048	47.9623	65.1011	46.8611	31.9246	19.1324	22.3071	24.8975	10.1927
ENSMUSG00000040990	X	158410268	158761065	58194	SH3-domain kinase binding protein 1 [Source:MGI Symbol;Acc:MGI:1889583]	Sh3kbp1	790.145	1.34522	0.271262	4.95911	7.08172e-07	1.82466e-05	1094.78	927.039	1163.09	1194.22	430.39	574.408	279.405	437.358
ENSMUSG00000038855	1	180158050	180252367	320404	inositol 1,4,5-trisphosphate 3-kinase B [Source:MGI Symbol;Acc:MGI:109235]	Itpkb	469.659	1.34176	0.18751	7.15568	8.32593e-13	6.67498e-11	518.6	613.252	464.862	477.687	204.656	249.84	196.414	167.716
ENSMUSG00000027217	2	93032105	93164850	241556	tetraspanin 18 [Source:MGI Symbol;Acc:MGI:1917186]	Tspan18	1495.9	1.34029	0.335483	3.99512	6.46617e-05	0.00098042	1663.35	1761.64	1657.01	1571.4	657.377	1014.97	673.616	283.541
ENSMUSG00000039270	4	70345302	70453232	230316	multiple EGF-like-domains 9 [Source:MGI Symbol;Acc:MGI:1918264]	Megf9	1298.46	1.33981	0.266098	5.03503	4.7778e-07	1.28476e-05	1720.89	1562.43	1672.94	1927.3	680.779	769.596	849.282	423.458
ENSMUSG00000030067	6	98902299	99499682	108655	forkhead box P1 [Source:MGI Symbol;Acc:MGI:1914004]	Foxp1	1742.05	1.33888	0.225468	5.93821	2.88145e-09	1.31935e-07	1723.53	1667.89	1634.52	1868.18	682.515	786.326	836.833	424.385
ENSMUSG00000028163	3	135290416	135397308	18033	nuclear factor of kappa light polypeptide gene enhancer in B cells 1, p105 [Source:MGI Symbol;Acc:MGI:97312]	Nfkb1	417.606	1.33864	0.241231	5.54922	2.86954e-08	1.06882e-06	408.059	442.687	339.274	442.215	160.101	158.381	110.656	211.266
ENSMUSG00000097290	16	21613068	21627790	100043489	RIKEN cDNA 1300002E11 gene [Source:MGI Symbol;Acc:MGI:1919001]	1300002E11Rik	191.123	1.33725	0.334425	3.99867	6.36984e-05	0.000966728	219.426	197.907	260.548	199.824	85.9253	68.0367	44.2622	145.477
ENSMUSG00000074170	7	37916396	37927440	72287	pleckstrin homology domain containing, family F (with FYVE domain) member 1 [Source:MGI Symbol;Acc:MGI:1919537]	Plekhf1	908.661	1.33552	0.164881	8.09987	5.50199e-16	6.42854e-14	898.46	792.931	818.195	1084.25	356.55	358.029	384.528	327.092
ENSMUSG00000037692	4	132738571	132805421	230793	AT hook, DNA binding motif, containing 1 [Source:MGI Symbol;Acc:MGI:2444218]	Ahdc1	542.831	1.33527	0.219808	6.07471	1.2421e-09	6.22957e-08	604.598	718.716	464.862	630.215	239.54	288.877	232.377	197.367
ENSMUSG00000036139	15	102884874	102893531	15427	homeobox C9 [Source:MGI Symbol;Acc:MGI:96199]	Hoxc9	520.663	1.32988	0.198326	6.70555	2.00648e-11	1.30337e-09	540.688	485.654	623.253	513.158	215.994	246.494	230.994	170.495
ENSMUSG00000060703	2	60082337	60114832	66205	CD302 antigen [Source:MGI Symbol;Acc:MGI:1913455]	Cd302	985.331	1.32959	0.269848	4.92718	8.34242e-07	2.10424e-05	1021.08	743.454	1103.11	1216.68	405.428	364.721	283.555	568.009
ENSMUSG00000034361	8	95259618	95297159	234577	copine II [Source:MGI Symbol;Acc:MGI:2387578]	Cpne2	121.382	1.32734	0.385535	3.44284	0.000575637	0.00634347	139.784	165.357	100.283	153.711	54.8756	40.1528	31.8135	92.6605
ENSMUSG00000074922	19	24453866	24454720	68034	family with sequence similarity 122, member A [Source:MGI Symbol;Acc:MGI:1915284]	Fam122a	170.736	1.32599	0.491933	2.69546	0.00702909	0.0467113	199.125	175.773	182.758	238.843	78.972	81.421	35.9631	119.532
ENSMUSG00000036249	2	51814460	51825175	71684	RNA binding motif protein 43 [Source:MGI Symbol;Acc:MGI:1918934]	Rbm43	368.506	1.32585	0.471854	2.80988	0.00495605	0.0355953	424.278	315.089	483.607	474.139	169.888	226.417	251.741	31.5046
ENSMUSG00000032394	9	65048471	65093154	19289	immunoglobulin superfamily, DCC subclass, member 3 [Source:MGI Symbol;Acc:MGI:1202390]	Igdcc3	106.781	1.325	0.471083	2.81267	0.00491313	0.0354133	175.576	156.243	161.202	209.283	69.5735	49.0757	40.1126	119.532
ENSMUSG00000002602	7	25456698	25488130	26362	AXL receptor tyrosine kinase [Source:MGI Symbol;Acc:MGI:1347244]	Axl	1656.24	1.32133	0.237607	5.56101	2.68224e-08	1.00952e-06	1634.02	1498.63	1602.65	1800.78	653.643	829.825	535.296	595.807
ENSMUSG00000036452	18	39126198	39509337	71302	Rho GTPase activating protein 26 [Source:MGI Symbol;Acc:MGI:1918552]	Arhgap26	103.737	1.31941	0.257201	5.12987	2.89939e-07	8.20582e-06	107.32	98.9537	101.22	121.786	43.258	53.5371	42.879	33.3578
ENSMUSG00000040841	7	18828519	18832474	20475	sine oculis-related homeobox 5 [Source:MGI Symbol;Acc:MGI:106220]	Six5	177.667	1.31028	0.257352	5.09137	3.55482e-07	9.89204e-06	169.791	188.793	162.139	158.441	69.2902	83.6517	84.3749	39.844
ENSMUSG00000041498	1	136394081	136459249	381293	kinesin family member 14 [Source:MGI Symbol;Acc:MGI:1098226]	Kif14	239.043	1.30752	0.345414	3.78538	0.000153473	0.00206992	337.287	335.922	322.404	353.535	136.82	204.11	153.535	52.8165
ENSMUSG00000085201	2	38713269	38742382	NA	nuclear receptor subfamily 6, group A, member 1, opposite strand [Source:MGI Symbol;Acc:MGI:3649430]	Nr6a1os	75.0146	1.30535	0.35262	3.70185	0.000214032	0.00276884	70.0722	87.2355	49.6728	73.3083	27.8742	40.1528	16.5983	26.8715
ENSMUSG00000042659	7	68386743	68398989	66412	arrestin domain containing 4 [Source:MGI Symbol;Acc:MGI:1913662]	Arrdc4	249.368	1.30256	0.340746	3.82267	0.000132017	0.00182155	400.452	432.271	427.373	341.711	162.763	194.072	186.731	107.486
ENSMUSG00000030353	6	128201251	128277786	21679	TEA domain family member 4 [Source:MGI Symbol;Acc:MGI:106907]	Tead4	43.6653	1.29647	0.44691	2.90095	0.00372028	0.0284207	35.1529	20.8323	29.0539	55.5724	14.2234	8.92285	15.2151	18.5321
ENSMUSG00000020092	10	61155435	61219309	27355	phosphatase domain containing, paladin 1 [Source:MGI Symbol;Acc:MGI:1351623]	Pald1	763.727	1.29338	0.219275	5.89842	3.66995e-09	1.65232e-07	865.098	829.388	955.967	809.939	352.4	355.799	294.62	406.78
ENSMUSG00000021281	12	111408903	111421452	21928	tumor necrosis factor, alpha-induced protein 2 [Source:MGI Symbol;Acc:MGI:104960]	Tnfaip2	374.88	1.29268	0.296393	4.36138	1.29244e-05	0.000240283	241.881	244.78	218.373	262.491	99.3039	142.766	107.889	47.2569
ENSMUSG00000041329	11	69490562	69496768	11932	ATPase, Na+/K+ transporting, beta 2 polypeptide [Source:MGI Symbol;Acc:MGI:88109]	Atp1b2	150.889	1.28623	0.343672	3.74262	0.000182113	0.00241986	192.892	160.149	284.916	133.61	79.3132	85.8824	76.0757	75.9816
ENSMUSG00000118138	19	9842288	9846359	NA	predicted gene, 50322 [Source:MGI Symbol;Acc:MGI:6303183]	Gm50322	70.5314	1.284	0.476093	2.69696	0.00699753	0.0465337	96.8087	108.068	98.4083	83.9499	40.3635	41.2682	67.7765	12.0459
ENSMUSG00000000938	6	52208177	52217834	15395	homeobox A10 [Source:MGI Symbol;Acc:MGI:96171]	Hoxa10	5643.09	1.27983	0.350464	3.65183	0.000260382	0.00326286	8373.13	6290.07	10125.7	8703.59	3449.32	4585.23	4545.18	1217.56
ENSMUSG00000002274	17	26012195	26016110	70083	meteorin, glial cell differentiation regulator [Source:MGI Symbol;Acc:MGI:1917333]	Metrn	128.312	1.27885	0.3225	3.96543	7.32636e-05	0.0010957	148.371	134.108	149.018	161.988	61.7595	56.8832	82.9917	45.4036
ENSMUSG00000052676	X	133872121	133909958	215693	zinc finger, matrin type 1 [Source:MGI Symbol;Acc:MGI:2442284]	Zmat1	169.038	1.27719	0.245775	5.1966	2.02965e-07	6.01256e-06	161.791	147.128	144.332	193.912	66.7031	64.6907	67.7765	67.6422
ENSMUSG00000042700	12	82216094	82498560	217692	signal-induced proliferation-associated 1 like 1 [Source:MGI Symbol;Acc:MGI:2443679]	Sipa1l1	2275.15	1.27625	0.227106	5.61962	1.91383e-08	7.46358e-07	2669.89	2825.39	2171.54	3012.74	1100.85	998.244	799.487	1504.81
ENSMUSG00000029650	5	147815247	147831625	71706	solute carrier family 46, member 3 [Source:MGI Symbol;Acc:MGI:1918956]	Slc46a3	31.4044	1.27096	0.46654	2.72423	0.00644511	0.0439163	41.8667	37.7586	39.3633	48.4781	16.655	13.3843	4.14958	32.4312
ENSMUSG00000054252	5	33879018	33894412	14184	fibroblast growth factor receptor 3 [Source:MGI Symbol;Acc:MGI:95524]	Fgfr3	118.542	1.27006	0.303941	4.17864	2.93253e-05	0.000496413	119.545	131.504	89.9733	137.158	49.3374	35.6914	53.9446	58.3761
ENSMUSG00000044550	X	135491591	135569127	594844	transcription elongation factor A (SII)-like 3 [Source:MGI Symbol;Acc:MGI:1913354]	Tceal3	151.563	1.26837	0.361751	3.50618	0.000454586	0.00520085	127.448	97.6516	104.969	179.724	53.0358	60.2292	55.3278	43.5504
ENSMUSG00000105519	5	44371143	44374601	NA	RIKEN cDNA E430021H15 gene [Source:MGI Symbol;Acc:MGI:2444377]	E430021H15Rik	61.9345	1.26819	0.455873	2.78189	0.00540437	0.038092	71.4602	108.068	36.5517	69.7611	29.6422	39.0375	30.4303	19.4587
ENSMUSG00000030657	7	116980214	117272803	233781	xylosyltransferase 1 [Source:MGI Symbol;Acc:MGI:2451073]	Xylt1	379.552	1.26563	0.37712	3.35605	0.000790631	0.00820932	350.389	399.721	235.243	416.202	146.573	136.073	248.975	54.6697
ENSMUSG00000018593	11	55285326	55314009	20692	secreted acidic cysteine rich glycoprotein [Source:MGI Symbol;Acc:MGI:98373]	Sparc	84722.7	1.26494	0.271616	4.65709	3.20715e-06	6.90273e-05	80452.9	71682.8	77662	92013.8	33476.4	26467.4	20371.7	53590.2
ENSMUSG00000074476	9	21666738	21671599	67629	SPC24, NDC80 kinetochore complex component, homolog (S. cerevisiae) [Source:MGI Symbol;Acc:MGI:1914879]	Spc24	2071.27	1.26409	0.414244	3.05156	0.00227659	0.0193143	2846.95	2757.68	3000.99	2782.17	1186.12	1538.08	1755.27	265.009
ENSMUSG00000028565	4	97660971	98007111	18027	nuclear factor I/A [Source:MGI Symbol;Acc:MGI:108056]	Nfia	604.82	1.26209	0.375304	3.36285	0.000771425	0.0080331	745.303	804.649	933.473	497.787	310.973	507.487	261.424	164.009
ENSMUSG00000022150	15	6329269	6470193	13132	disabled 2, mitogen-responsive phosphoprotein [Source:MGI Symbol;Acc:MGI:109175]	Dab2	1029.9	1.26141	0.305962	4.12278	3.74333e-05	0.000610194	808.337	703.092	803.199	918.719	337.069	561.024	221.311	228.871
ENSMUSG00000028698	4	116078815	116160253	18710	phosphoinositide-3-kinase regulatory subunit 3 [Source:MGI Symbol;Acc:MGI:109277]	Pik3r3	918.383	1.26099	0.299166	4.21502	2.49759e-05	0.000430217	1092.82	1010.37	939.097	1329.01	454.994	438.335	278.022	648.624
ENSMUSG00000026946	2	51838499	51863506	64685	N-myc (and STAT) interactor [Source:MGI Symbol;Acc:MGI:1928368]	Nmi	233.59	1.25962	0.262997	4.78949	1.67209e-06	3.86084e-05	220.593	222.646	255.862	183.271	93.2208	103.728	120.338	55.5963
ENSMUSG00000023963	17	43978316	44062322	56050	cytochrome P450, family 39, subfamily a, polypeptide 1 [Source:MGI Symbol;Acc:MGI:1927096]	Cyp39a1	298.067	1.25653	0.421376	2.98198	0.00286391	0.0231931	459.021	265.612	637.311	474.139	191.873	215.264	114.805	245.55
ENSMUSG00000031453	8	13616948	13727603	19414	RAS p21 protein activator 3 [Source:MGI Symbol;Acc:MGI:1197013]	Rasa3	653.677	1.25609	0.214773	5.84844	4.96211e-09	2.18393e-07	698.451	618.46	704.791	772.102	292.156	370.298	236.526	269.642
ENSMUSG00000026435	1	131890705	131910707	212980	solute carrier family 45, member 3 [Source:MGI Symbol;Acc:MGI:1922082]	Slc45a3	536.149	1.25273	0.413451	3.02995	0.00244598	0.0204458	738.438	777.307	970.962	467.045	310.519	378.106	421.874	131.578
ENSMUSG00000103865	2	16027919	16028236	NA	predicted gene, 37416 [Source:MGI Symbol;Acc:MGI:5610644]	Gm37416	123.853	1.25079	0.427526	2.92563	0.00343755	0.0267632	119.905	78.1213	107.781	173.812	50.7608	55.7678	65.0102	31.5046
ENSMUSG00000026811	2	32489721	32510818	50935	ST6 (alpha-N-acetyl-neuraminyl-2,3-beta-galactosyl-1,3)-N-acetylgalactosaminide alpha-2,6-sialyltransferase 6 [Source:MGI Symbol;Acc:MGI:1355316]	St6galnac6	207.255	1.24852	0.338117	3.69256	0.000222004	0.00286006	237.042	227.854	213.687	269.585	99.1102	97.036	65.0102	135.284
ENSMUSG00000025359	10	128540064	128556107	20431	premelanosome protein [Source:MGI Symbol;Acc:MGI:98301]	Pmel	83.3398	1.24833	0.27658	4.51347	6.37768e-06	0.000128064	87.1076	110.672	74.9778	75.6731	36.6069	36.8068	38.7295	34.2844
ENSMUSG00000030287	6	146009797	146403721	16439	inositol 1,4,5-triphosphate receptor 2 [Source:MGI Symbol;Acc:MGI:99418]	Itpr2	182.324	1.24621	0.310813	4.00951	6.08454e-05	0.000926689	207.471	212.23	113.404	296.78	86.9517	73.6135	81.6085	105.633
ENSMUSG00000022324	15	34306823	34436419	17181	matrilin 2 [Source:MGI Symbol;Acc:MGI:109613]	Matn2	120.78	1.24469	0.359683	3.46051	0.000539151	0.00600895	158.868	147.128	223.059	106.415	67.003	104.843	41.4958	54.6697
ENSMUSG00000048922	14	67913780	67953290	108912	cell division cycle associated 2 [Source:MGI Symbol;Acc:MGI:1919787]	Cdca2	1659.46	1.24142	0.295711	4.19809	2.69179e-05	0.000460359	2256.53	2102.77	2328.06	2338.77	955.489	1194.55	1269.77	402.147
ENSMUSG00000023913	17	43878989	43923092	27226	phospholipase A2, group VII (platelet-activating factor acetylhydrolase, plasma) [Source:MGI Symbol;Acc:MGI:1351327]	Pla2g7	1734.22	1.23956	0.252945	4.90051	9.55877e-07	2.38042e-05	2563.07	1873.61	3708.59	2107.02	1085.34	1017.2	926.741	1312.07
ENSMUSG00000037166	7	28988733	28993226	68458	protein phosphatase 1, regulatory inhibitor subunit 14A [Source:MGI Symbol;Acc:MGI:1931139]	Ppp1r14a	179.441	1.23925	0.362474	3.41886	0.000628847	0.00680809	177.137	151.035	191.193	189.183	74.9021	56.8832	73.3093	94.5137
ENSMUSG00000022438	15	84116244	84199889	170736	parvin, beta [Source:MGI Symbol;Acc:MGI:2153063]	Parvb	285.637	1.23706	0.224074	5.52076	3.37527e-08	1.23375e-06	309.564	345.036	277.418	306.24	130.23	115.997	105.123	169.569
ENSMUSG00000037621	6	72183161	72212561	71093	atonal bHLH transcription factor 8 [Source:MGI Symbol;Acc:MGI:1918343]	Atoh8	528.686	1.23448	0.315182	3.91673	8.97589e-05	0.00130003	490.507	591.118	408.629	471.775	207.238	186.264	106.506	328.945
ENSMUSG00000059791	17	36172210	36176294	106582	nurim (nuclear envelope membrane protein) [Source:MGI Symbol;Acc:MGI:2146855]	Nrm	1618.97	1.23264	0.224772	5.48394	4.15957e-08	1.48519e-06	1952.89	1956.94	1853.83	2047.9	832.092	1008.28	982.068	505.926
ENSMUSG00000026730	2	12928852	13008266	19212	phosphotriesterase related [Source:MGI Symbol;Acc:MGI:107372]	Pter	236.816	1.22753	0.248127	4.9472	7.52892e-07	1.93066e-05	322.262	326.807	324.279	315.699	137.394	144.996	124.488	142.697
ENSMUSG00000047370	7	59805357	59805848	NA	predicted pseudogene 7367 [Source:MGI Symbol;Acc:MGI:3646404]	Gm7367	76.7383	1.22503	0.444518	2.75585	0.00585391	0.0406195	75.7229	59.893	92.785	74.4907	32.1939	40.1528	19.3647	37.0642
ENSMUSG00000031004	7	135291513	135318090	17345	antigen identified by monoclonal antibody Ki 67 [Source:MGI Symbol;Acc:MGI:106035]	Mki67	1716.63	1.22405	0.401417	3.04933	0.00229351	0.0194196	2216.57	2615.76	1339.29	2694.67	949.444	1207.93	1367.98	272.422
ENSMUSG00000006395	4	118217187	118219941	NA	hydroxypyruvate isomerase (putative) [Source:MGI Symbol;Acc:MGI:1915430]	Hyi	60.8886	1.2233	0.367233	3.33114	0.000864915	0.0088151	59.5727	54.6849	63.7311	60.302	25.7559	35.6914	24.8975	16.6789
ENSMUSG00000037108	5	137786060	137820883	381678	zinc finger, CW type with PWWP domain 1 [Source:MGI Symbol;Acc:MGI:2685899]	Zcwpw1	468.834	1.22051	0.24576	4.96628	6.82488e-07	1.76481e-05	594.648	467.426	734.782	581.737	256.012	324.569	268.34	175.128
ENSMUSG00000026872	2	44873644	45007407	24136	zinc finger E-box binding homeobox 2 [Source:MGI Symbol;Acc:MGI:1344407]	Zeb2	323.236	1.21849	0.272112	4.47791	7.53784e-06	0.000148458	311.591	312.485	242.741	379.548	132.679	158.381	69.1597	170.495
ENSMUSG00000036053	2	52747872	53023816	71409	formin-like 2 [Source:MGI Symbol;Acc:MGI:1918659]	Fmnl2	824.958	1.21729	0.180044	6.76107	1.36972e-11	9.1453e-10	861.56	739.548	802.262	1042.87	369.541	321.223	330.584	456.816
ENSMUSG00000037321	17	34406527	34416199	21354	transporter 1, ATP-binding cassette, sub-family B (MDR/TAP) [Source:MGI Symbol;Acc:MGI:98483]	Tap1	141.34	1.21661	0.35604	3.41705	0.000633026	0.00683617	154.727	153.639	173.386	137.158	66.0403	103.728	24.8975	69.4954
ENSMUSG00000027715	3	36619014	36626299	12428	cyclin A2 [Source:MGI Symbol;Acc:MGI:108069]	Ccna2	1319.65	1.2152	0.409862	2.9649	0.00302779	0.02418	2001.05	1787.68	1987.85	2227.63	862.563	1068.51	1239.34	279.835
ENSMUSG00000062078	17	10421530	10538783	19317	quaking, KH domain containing RNA binding [Source:MGI Symbol;Acc:MGI:97837]	Qki	2847.84	1.21495	0.171039	7.10332	1.21795e-12	9.48243e-11	3182.76	3110.53	2641.09	3796.66	1371.39	1270.39	1521.51	1322.27
ENSMUSG00000026207	1	75351941	75408964	11790	SPEG complex locus [Source:MGI Symbol;Acc:MGI:109282]	Speg	796.715	1.21269	0.257401	4.71131	2.46127e-06	5.47779e-05	828.918	795.535	798.513	892.706	357.283	433.874	284.938	353.037
ENSMUSG00000070526	7	62111619	62114258	27412	paternally expressed 12 [Source:MGI Symbol;Acc:MGI:1351637]	Peg12	1788.69	1.21188	0.16731	7.24329	4.37943e-13	3.67498e-11	2274.2	2200.42	2272.76	2349.41	981.119	907.9	919.825	1115.63
ENSMUSG00000041773	13	97377613	97389542	13803	ectodermal-neural cortex 1 [Source:MGI Symbol;Acc:MGI:109610]	Enc1	5986.98	1.20953	0.257445	4.6982	2.62462e-06	5.79945e-05	8426.75	8827.71	9457.51	6995.03	3642.55	3052.73	2354.2	5520.71
ENSMUSG00000038644	7	44182170	44198273	18971	polymerase (DNA directed), delta 1, catalytic subunit [Source:MGI Symbol;Acc:MGI:97741]	Pold1	1443.48	1.20886	0.251002	4.81616	1.4635e-06	3.42318e-05	2019.62	1722.57	2041.27	2295.02	874.148	1012.74	915.675	694.027
ENSMUSG00000028194	3	145464430	145600032	69219	dimethylarginine dimethylaminohydrolase 1 [Source:MGI Symbol;Acc:MGI:1916469]	Ddah1	818.372	1.20583	0.258028	4.67325	2.96476e-06	6.44536e-05	727.32	816.368	619.504	746.09	314.639	426.066	215.778	302.073
ENSMUSG00000031273	X	139948399	140257072	94216	collagen, type IV, alpha 6 [Source:MGI Symbol;Acc:MGI:2152695]	Col4a6	360.86	1.20489	0.24581	4.90171	9.50053e-07	2.36865e-05	527.041	468.728	484.544	627.85	227.788	180.688	192.264	310.413
ENSMUSG00000058013	5	93241296	93324306	52398	septin 11 [Source:MGI Symbol;Acc:MGI:1277214]	Septin11	9731.12	1.20335	0.185048	6.50292	7.87747e-11	4.6544e-09	10235.9	9589.39	9055.44	12062.8	4445.76	5244.4	4695.95	3396.93
ENSMUSG00000024556	18	73902974	73948520	107029	malic enzyme 2, NAD(+)-dependent, mitochondrial [Source:MGI Symbol;Acc:MGI:2147351]	Me2	1779.29	1.20266	0.126439	9.51173	1.87519e-21	4.12657e-19	2207.7	2130.11	2102.19	2390.8	960.35	994.898	1040.16	845.99
ENSMUSG00000032717	17	48126253	48145616	17240	MyoD family inhibitor [Source:MGI Symbol;Acc:MGI:107687]	Mdfi	48.9243	1.20097	0.429618	2.79544	0.00518287	0.0368282	45.6703	35.1546	58.1078	43.7485	19.452	30.1146	4.14958	24.0917
ENSMUSG00000031523	8	37034905	37420297	50768	deleted in liver cancer 1 [Source:MGI Symbol;Acc:MGI:1354949]	Dlc1	570.25	1.19774	0.26018	4.60351	4.15427e-06	8.67289e-05	418.574	445.291	278.355	532.077	181.655	182.918	148.002	214.046
ENSMUSG00000022422	15	54939495	54953887	72107	DNA replication and sister chromatid cohesion 1 [Source:MGI Symbol;Acc:MGI:1919357]	Dscc1	508.594	1.19538	0.364579	3.27881	0.00104246	0.010308	620.005	542.943	624.19	692.882	271.717	289.993	428.79	96.3669
ENSMUSG00000074793	2	130969200	130988241	72630	heat shock protein 12B [Source:MGI Symbol;Acc:MGI:1919880]	Hspa12b	370.455	1.19476	0.305644	3.90898	9.2686e-05	0.00133347	327.288	277.331	298.974	405.561	142.595	162.842	109.272	155.67
ENSMUSG00000052331	1	54684499	54965546	329154	ankyrin repeat domain 44 [Source:MGI Symbol;Acc:MGI:3045243]	Ankrd44	85.9861	1.19377	0.344217	3.46807	0.000524202	0.00586936	105.626	140.618	67.48	108.78	46.5088	37.9221	66.3934	35.211
ENSMUSG00000054555	7	133484928	133833875	11489	a disintegrin and metallopeptidase domain 12 (meltrin alpha) [Source:MGI Symbol;Acc:MGI:105378]	Adam12	114.791	1.19308	0.416685	2.86327	0.00419297	0.0313216	117.229	140.618	88.0989	122.969	51.3228	86.9978	42.879	24.0917
ENSMUSG00000041120	4	138809595	138820304	17965	NBL1, DAN family BMP antagonist [Source:MGI Symbol;Acc:MGI:104591]	Nbl1	95.8149	1.19304	0.409699	2.91199	0.00359129	0.0276212	88.1047	82.0274	80.6011	101.686	37.8679	31.23	19.3647	63.0091
ENSMUSG00000026134	1	33492891	33708876	19076	DNA primase, p58 subunit [Source:MGI Symbol;Acc:MGI:97758]	Prim2	1471.44	1.19303	0.209384	5.69782	1.21348e-08	4.89156e-07	2019.36	2160.05	1922.24	1975.78	884.519	1026.13	1081.66	545.77
ENSMUSG00000022220	14	56006514	56021552	104110	adenylate cyclase 4 [Source:MGI Symbol;Acc:MGI:99674]	Adcy4	44.2524	1.1878	0.440222	2.69819	0.00697185	0.0464202	58.6757	52.0809	73.1033	50.8429	25.7649	35.6914	19.3647	22.2385
ENSMUSG00000034613	10	122514667	122781700	319468	protein phosphatase 1H (PP2C domain containing) [Source:MGI Symbol;Acc:MGI:2442087]	Ppm1h	2356.14	1.1876	0.246102	4.82565	1.39551e-06	3.28913e-05	2491.35	2217.34	2138.74	3117.97	1094.11	1020.55	1251.79	1010
ENSMUSG00000036223	18	74328370	74340889	66468	spindle and kinetochore associated complex subunit 1 [Source:MGI Symbol;Acc:MGI:1913718]	Ska1	502.063	1.18429	0.317682	3.72791	0.000193071	0.00253888	672.409	591.118	672.925	753.184	296.8	380.336	388.678	121.385
ENSMUSG00000045672	4	63132241	63253228	373864	collagen, type XXVII, alpha 1 [Source:MGI Symbol;Acc:MGI:2672118]	Col27a1	43.7309	1.18192	0.437872	2.69925	0.00694968	0.0463154	50.9578	57.289	45.9239	49.6605	22.2343	41.2682	9.68236	15.7523
ENSMUSG00000078794	7	16609242	16621387	629378	dishevelled-binding antagonist of beta-catenin 3 [Source:MGI Symbol;Acc:MGI:3654828]	Dact3	75.9606	1.17819	0.354566	3.32291	0.000890844	0.00900828	59.0589	50.7788	63.7311	62.6668	25.8325	17.8457	23.5143	36.1376
ENSMUSG00000047747	8	83589985	83817897	330812	ring finger protein 150 [Source:MGI Symbol;Acc:MGI:2443860]	Rnf150	190.834	1.17704	0.264531	4.44954	8.60529e-06	0.000167795	139.593	166.659	98.4083	153.711	60.9654	69.1521	47.0286	66.7156
ENSMUSG00000097537	16	11021193	11064068	69918	RIKEN cDNA 2610020C07 gene [Source:MGI Symbol;Acc:MGI:1917168]	2610020C07Rik	43.7626	1.17599	0.387545	3.03445	0.00240971	0.0202131	61.6333	66.4031	48.7355	69.7611	27.211	36.8068	23.5143	21.3119
ENSMUSG00000050410	17	35823631	35827721	106795	transcription factor 19 [Source:MGI Symbol;Acc:MGI:103180]	Tcf19	1087.2	1.17465	0.260115	4.51589	6.30527e-06	0.000126846	1318.62	1360.61	1234.32	1360.93	585.039	732.789	705.429	316.899
ENSMUSG00000078139	13	21679393	21681316	NA	cDNA sequence AK157302 [Source:MGI Symbol;Acc:MGI:3574096]	AK157302	710.497	1.17285	0.218559	5.36629	8.03729e-08	2.63023e-06	836.615	742.152	967.213	800.48	372.085	469.565	398.36	248.33
ENSMUSG00000024817	19	30007913	30071122	109113	ubiquitin-like, containing PHD and RING finger domains 2 [Source:MGI Symbol;Acc:MGI:1923718]	Uhrf2	1383.77	1.17205	0.158662	7.38711	1.50052e-13	1.34834e-11	1905.78	1910.07	1916.62	1890.65	846.187	861.055	882.478	795.027
ENSMUSG00000054640	17	81680534	82045806	20541	solute carrier family 8 (sodium/calcium exchanger), member 1 [Source:MGI Symbol;Acc:MGI:107956]	Slc8a1	207.222	1.17176	0.248008	4.72468	2.30478e-06	5.1667e-05	238.652	266.914	181.821	267.221	105.73	92.5746	113.422	111.193
ENSMUSG00000047712	10	8080520	8394589	338362	uronyl-2-sulfotransferase [Source:MGI Symbol;Acc:MGI:2442406]	Ust	220.952	1.16985	0.245264	4.76978	1.84425e-06	4.2222e-05	234.94	239.572	219.31	245.938	103.511	101.497	77.4589	131.578
ENSMUSG00000117244	17	53503479	53505595	NA	predicted gene 9210 [Source:MGI Symbol;Acc:MGI:3648129]	Gm9210	56.8875	1.16383	0.410322	2.83638	0.00456286	0.0334248	53.147	50.7788	63.7311	44.9309	23.8547	21.1918	26.2807	24.0917
ENSMUSG00000020897	11	68936473	68942490	20877	aurora kinase B [Source:MGI Symbol;Acc:MGI:107168]	Aurkb	2163.55	1.16294	0.363701	3.19751	0.00138617	0.0130315	2981.42	2653.52	3270.91	3019.83	1332.29	1893.87	1705.48	397.514
ENSMUSG00000031093	X	35152485	35340215	75974	dedicator of cytokinesis 11 [Source:MGI Symbol;Acc:MGI:1923224]	Dock11	262.34	1.16133	0.234215	4.95841	7.10725e-07	1.82906e-05	357.275	395.815	340.212	335.799	160.385	168.419	189.498	123.238
ENSMUSG00000027160	2	109848162	110003705	68201	coiled-coil domain containing 34 [Source:MGI Symbol;Acc:MGI:1915451]	Ccdc34	1822.45	1.15809	0.209136	5.53749	3.06839e-08	1.13699e-06	2312.22	2295.46	2466.77	2174.42	1037.6	1223.55	1262.86	626.385
ENSMUSG00000030123	6	115931772	115971966	67784	plexin D1 [Source:MGI Symbol;Acc:MGI:2154244]	Plxnd1	256.124	1.1554	0.223441	5.17094	2.32925e-07	6.76077e-06	256.094	276.029	265.234	227.019	115.578	136.073	124.488	86.1743
ENSMUSG00000079084	9	13246536	13292867	66396	coiled-coil domain containing 82 [Source:MGI Symbol;Acc:MGI:1913646]	Ccdc82	173.825	1.15522	0.301311	3.83398	0.000126084	0.00174977	215.276	221.344	203.377	221.107	97.2196	130.497	109.272	51.8899
ENSMUSG00000028161	3	136375885	136643488	19055	protein phosphatase 3, catalytic subunit, alpha isoform [Source:MGI Symbol;Acc:MGI:107164]	Ppp3ca	1823.81	1.15505	0.159355	7.2483	4.22035e-13	3.55531e-11	2043.85	2006.42	1989.72	2135.4	916.931	781.865	881.095	1087.83
ENSMUSG00000026637	1	191729166	191776868	22033	TNF receptor-associated factor 5 [Source:MGI Symbol;Acc:MGI:107548]	Traf5	123.362	1.15491	0.33427	3.45502	0.000550249	0.00611054	132.227	95.0476	139.646	161.988	59.6708	84.7671	55.3278	38.9174
ENSMUSG00000063382	9	44394122	44423193	80288	B cell CLL/lymphoma 9-like [Source:MGI Symbol;Acc:MGI:1933114]	Bcl9l	776.988	1.14647	0.196579	5.8321	5.47338e-09	2.37982e-07	771.44	808.556	626.064	879.7	347.383	362.491	287.705	391.954
ENSMUSG00000037628	14	46997998	47009126	72391	cyclin-dependent kinase inhibitor 3 [Source:MGI Symbol;Acc:MGI:1919641]	Cdkn3	303.695	1.14645	0.389333	2.94464	0.00323331	0.025486	358.494	263.008	415.189	397.284	162.564	245.378	189.498	52.8165
ENSMUSG00000040466	7	27147403	27165569	233016	biliverdin reductase B (flavin reductase (NADPH)) [Source:MGI Symbol;Acc:MGI:2385271]	Blvrb	620.036	1.14234	0.212145	5.38473	7.25541e-08	2.41466e-06	668.437	595.024	746.966	663.322	304.017	326.799	361.014	224.238
ENSMUSG00000034522	14	65595838	65636379	380912	zinc finger protein 395 [Source:MGI Symbol;Acc:MGI:2682318]	Zfp395	469.306	1.14138	0.211299	5.40173	6.60029e-08	2.23082e-06	545.071	449.198	578.266	607.75	246.997	243.148	233.76	264.082
ENSMUSG00000022389	15	81686622	81711064	21685	thyrotroph embryonic factor [Source:MGI Symbol;Acc:MGI:98663]	Tef	235.661	1.13743	0.321067	3.54267	0.000396095	0.0046526	262.284	239.572	222.122	325.158	118.785	80.3056	112.039	164.009
ENSMUSG00000040562	3	107889018	107893769	14863	glutathione S-transferase, mu 2 [Source:MGI Symbol;Acc:MGI:95861]	Gstm2	1846.82	1.1363	0.236078	4.81326	1.48485e-06	3.46562e-05	1528.46	1339.78	1383.34	1862.27	694.107	699.328	470.286	912.706
ENSMUSG00000025912	1	9737640	9770434	17864	myeloblastosis oncogene-like 1 [Source:MGI Symbol;Acc:MGI:99925]	Mybl1	114.803	1.13506	0.343121	3.30803	0.000939534	0.00943398	132.941	175.773	96.5339	126.516	60.8473	81.421	70.5429	30.578
ENSMUSG00000037573	11	94102280	94106321	22057	transducer of ErbB-2.1 [Source:MGI Symbol;Acc:MGI:1349721]	Tob1	714.349	1.13477	0.225334	5.03595	4.7548e-07	1.28018e-05	851.436	809.858	897.859	846.593	386.861	326.799	319.518	514.266
ENSMUSG00000056220	1	149705369	149837041	18783	phospholipase A2, group IVA (cytosolic, calcium-dependent) [Source:MGI Symbol;Acc:MGI:1195256]	Pla2g4a	554.805	1.13436	0.359822	3.15256	0.00161846	0.0147772	728.501	651.011	868.805	665.687	332.114	562.139	268.34	165.862
ENSMUSG00000017861	2	162896607	162926608	17865	myeloblastosis oncogene-like 2 [Source:MGI Symbol;Acc:MGI:101785]	Mybl2	247.579	1.13299	0.373437	3.03395	0.00241378	0.0202353	359.416	261.706	358.956	457.586	164.07	235.34	149.385	107.486
ENSMUSG00000024654	19	9087232	9113000	66514	asparaginase like 1 [Source:MGI Symbol;Acc:MGI:1913764]	Asrgl1	487.058	1.13251	0.210401	5.38262	7.34075e-08	2.4393e-06	574.324	442.687	715.1	565.184	262.22	302.262	235.143	249.257
ENSMUSG00000033419	9	86647976	86762707	20616	synaptosomal-associated protein 91 [Source:MGI Symbol;Acc:MGI:109132]	Snap91	535.489	1.13237	0.326913	3.46381	0.000532573	0.00595102	421.967	463.52	381.449	420.932	191.733	150.573	141.086	283.541
ENSMUSG00000025511	7	141055153	141073340	64540	tetraspanin 4 [Source:MGI Symbol;Acc:MGI:1928097]	Tspan4	1203.2	1.13007	0.219862	5.1399	2.74886e-07	7.81054e-06	1104.68	1088.49	1015.95	1209.59	505.39	668.098	525.614	322.459
ENSMUSG00000093726	14	67910626	67912555	NA	predicted gene 20667 [Source:MGI Symbol;Acc:MGI:5313114]	Gm20667	44.7196	1.12993	0.389899	2.898	0.0037555	0.0286086	54.763	55.9869	51.5472	56.7548	25.4747	39.0375	29.0471	8.33945
ENSMUSG00000061723	7	142052573	142069746	21957	troponin T3, skeletal, fast [Source:MGI Symbol;Acc:MGI:109550]	Tnnt3	160.649	1.12645	0.322816	3.48945	0.000484014	0.00548227	96.1265	95.0476	88.0989	105.233	44.4171	52.4217	51.1782	29.6514
ENSMUSG00000032547	9	102712116	102785504	20187	receptor-like tyrosine kinase [Source:MGI Symbol;Acc:MGI:101766]	Ryk	1613.87	1.12476	0.139683	8.05225	8.12882e-16	9.27546e-14	1773.09	1716.06	1761.04	1842.17	813.696	693.752	908.759	838.578
ENSMUSG00000016487	6	146789985	146933523	67533	PTPRF interacting protein, binding protein 1 (liprin beta 1) [Source:MGI Symbol;Acc:MGI:1914783]	Ppfibp1	1334.7	1.12141	0.215131	5.21269	1.86124e-07	5.57492e-06	1542.23	1580.65	1278.37	1767.68	707.916	817.556	543.596	762.596
ENSMUSG00000027669	3	32634481	32670734	14696	guanine nucleotide binding protein (G protein), beta 4 [Source:MGI Symbol;Acc:MGI:104581]	Gnb4	651.043	1.12007	0.202575	5.52914	3.21796e-08	1.18696e-06	613.544	498.674	669.177	672.781	281.874	273.262	248.975	323.385
ENSMUSG00000030505	7	49428094	49508013	71974	protein arginine N-methyltransferase 3 [Source:MGI Symbol;Acc:MGI:1919224]	Prmt3	415.108	1.11855	0.303122	3.69012	0.00022415	0.00288426	523.361	443.989	486.418	639.674	240.33	197.418	182.582	340.991
ENSMUSG00000021697	13	108452866	108544316	218581	DEP domain containing 1B [Source:MGI Symbol;Acc:MGI:2145425]	Depdc1b	438.751	1.11763	0.375798	2.97402	0.00293922	0.0236255	633.257	571.588	726.347	601.838	292.524	416.028	362.397	99.1467
ENSMUSG00000006782	11	100465730	100482555	12799	2',3'-cyclic nucleotide 3' phosphodiesterase [Source:MGI Symbol;Acc:MGI:88437]	Cnp	976.034	1.1114	0.209649	5.30127	1.14999e-07	3.64864e-06	1064.5	989.537	1224.95	979.021	491.86	495.218	378.995	601.367
ENSMUSG00000028630	10	118691508	118706114	69181	dual-specificity tyrosine-(Y)-phosphorylation regulated kinase 2 [Source:MGI Symbol;Acc:MGI:1330301]	Dyrk2	905.609	1.11127	0.124906	8.89688	5.74388e-19	9.17575e-17	974.654	884.073	966.276	1073.61	451.786	447.258	471.669	436.431
ENSMUSG00000085227	5	138262305	138264926	69004	RIKEN cDNA 6330418K02 gene [Source:MGI Symbol;Acc:MGI:3697416]	6330418K02Rik	38.5481	1.11109	0.355014	3.12969	0.0017499	0.0157243	43.7849	33.8526	43.1122	54.39	20.2247	22.3071	17.9815	20.3853
ENSMUSG00000085711	X	155799225	155800526	NA	predicted gene 15163 [Source:MGI Symbol;Acc:MGI:3642430]	Gm15163	180.588	1.10705	0.19737	5.60901	2.03482e-08	7.89262e-07	194.875	227.854	186.507	170.264	90.2433	80.3056	94.0572	96.3669
ENSMUSG00000001240	11	101136854	101150372	54409	receptor (calcitonin) activity modifying protein 2 [Source:MGI Symbol;Acc:MGI:1859650]	Ramp2	2285.22	1.10517	0.282697	3.90937	9.25361e-05	0.0013322	2835.27	2372.28	3189.37	2944.16	1318.97	1636.23	1621.1	699.587
ENSMUSG00000034329	11	85948964	86092019	237911	BRCA1 interacting protein C-terminal helicase 1 [Source:MGI Symbol;Acc:MGI:2442836]	Brip1	338.665	1.10511	0.326248	3.38733	0.000705772	0.00748681	438.021	463.52	364.579	485.963	204.076	297.8	222.694	91.7339
ENSMUSG00000046985	5	44332496	44383968	231225	transmembrane anterior posterior transformation 1 [Source:MGI Symbol;Acc:MGI:2683537]	Tapt1	339.016	1.10491	0.199824	5.52941	3.21307e-08	1.18696e-06	403.482	450.5	367.391	392.554	187.224	202.995	174.283	184.394
ENSMUSG00000004798	11	61666475	61745899	29869	unc-51 like kinase 2 [Source:MGI Symbol;Acc:MGI:1352758]	Ulk2	214.564	1.1017	0.26852	4.10288	4.08044e-05	0.000656707	224.705	281.237	143.395	249.485	103.797	76.9596	95.4404	138.991
ENSMUSG00000046818	3	137327373	137334094	73284	DNA-damage-inducible transcript 4-like [Source:MGI Symbol;Acc:MGI:1920534]	Ddit4l	836.812	1.09953	0.272355	4.0371	5.41165e-05	0.000833757	896.969	907.509	880.052	903.348	419.223	619.023	432.94	205.706
ENSMUSG00000032198	9	21711156	21763931	319899	dedicator of cytokinesis 6 [Source:MGI Symbol;Acc:MGI:1914789]	Dock6	523.699	1.09943	0.211601	5.19575	2.03898e-07	6.03191e-06	644.705	582.004	594.199	757.913	300.041	321.223	237.91	340.991
ENSMUSG00000085042	5	135040849	135042107	NA	abhydrolase domain containing 11, opposite strand [Source:MGI Symbol;Acc:MGI:1917062]	Abhd11os	132.772	1.09703	0.387451	2.8314	0.0046345	0.0338232	122.903	108.068	97.4711	163.17	57.4711	56.8832	60.8606	54.6697
ENSMUSG00000019467	10	127018394	127025952	52666	Rho guanine nucleotide exchange factor (GEF) 25 [Source:MGI Symbol;Acc:MGI:1277173]	Arhgef25	314.105	1.09693	0.371189	2.95518	0.00312488	0.0247944	273.097	208.323	290.539	320.428	127.405	196.303	69.1597	116.752
ENSMUSG00000022360	15	57957440	57998478	70472	ATPase family, AAA domain containing 2 [Source:MGI Symbol;Acc:MGI:1917722]	Atad2	1607.02	1.0966	0.262302	4.18067	2.90651e-05	0.000493169	2136.96	1986.89	1814.46	2609.54	1000.07	1048.43	1267.01	684.761
ENSMUSG00000003992	13	91608402	91851548	66970	single-stranded DNA binding protein 2 [Source:MGI Symbol;Acc:MGI:1914220]	Ssbp2	1007.01	1.09629	0.169632	6.46274	1.02822e-10	5.9609e-09	1046.7	859.334	1130.29	1150.47	490.53	514.179	525.614	431.798
ENSMUSG00000019917	10	58977449	59057669	103080	septin 10 [Source:MGI Symbol;Acc:MGI:1918110]	Septin10	1429.48	1.09589	0.165059	6.63942	3.14919e-11	1.946e-09	1877.5	1535.08	2172.48	1924.93	878.625	914.592	835.45	885.834
ENSMUSG00000028464	4	43514711	43523765	22004	tropomyosin 2, beta [Source:MGI Symbol;Acc:MGI:98810]	Tpm2	1972.31	1.09446	0.292359	3.74355	0.000181438	0.00241239	2072.26	1842.36	2162.17	2212.26	971.646	1065.17	1376.28	473.495
ENSMUSG00000058135	3	107919571	107925289	14862	glutathione S-transferase, mu 1 [Source:MGI Symbol;Acc:MGI:95860]	Gstm1	6197.27	1.094	0.244281	4.47844	7.51909e-06	0.000148458	5114.27	5458.08	4009.44	5875.31	2394.31	2245.21	1563.01	3374.7
ENSMUSG00000056900	3	32871695	32992220	72607	ubiquitin specific peptidase 13 (isopeptidase T-3) [Source:MGI Symbol;Acc:MGI:1919857]	Usp13	96.0598	1.09261	0.30062	3.63452	0.000278502	0.00344786	108.199	106.766	98.4083	119.422	50.2771	54.6525	38.7295	57.4495
ENSMUSG00000027030	2	68040789	68302612	53416	serine/threonine kinase 39 [Source:MGI Symbol;Acc:MGI:1858416]	Stk39	323.835	1.09177	0.20356	5.36338	8.16773e-08	2.66483e-06	360.734	337.224	374.889	370.089	168.496	149.458	146.619	209.413
ENSMUSG00000049932	9	44245991	44247374	15270	H2A.X variant histone [Source:MGI Symbol;Acc:MGI:102688]	H2ax	4807.52	1.09025	0.290393	3.75439	0.000173766	0.00231632	6223.25	6766.61	5735.8	6167.36	2923.83	3670.64	3744.31	1356.55
ENSMUSG00000050628	11	116324920	116329903	319370	UBA-like domain containing 2 [Source:MGI Symbol;Acc:MGI:1914635]	Ubald2	622.563	1.08785	0.249214	4.36514	1.2704e-05	0.000237002	583.598	488.258	665.428	597.108	274.82	296.685	271.106	256.67
ENSMUSG00000078580	7	126988845	126992801	101604	RIKEN cDNA E430018J23 gene [Source:MGI Symbol;Acc:MGI:2141981]	E430018J23Rik	348.653	1.08718	0.270133	4.02463	5.70651e-05	0.000874376	305.3	277.331	221.184	417.384	143.4	182.918	120.338	126.945
ENSMUSG00000072980	2	119439993	119448950	70645	Opa interacting protein 5 [Source:MGI Symbol;Acc:MGI:1917895]	Oip5	363.473	1.08537	0.379902	2.85698	0.00427686	0.0318051	508.796	484.352	599.822	442.215	240.442	336.838	297.387	87.1009
ENSMUSG00000057234	2	108922642	109111093	76894	methyltransferase like 15 [Source:MGI Symbol;Acc:MGI:1924144]	Mettl15	113.359	1.08488	0.322444	3.36455	0.000766687	0.00799921	135.6	89.8395	144.332	172.629	64.0842	83.6517	56.711	51.8899
ENSMUSG00000021226	12	84034635	84040647	171210	acyl-CoA thioesterase 2 [Source:MGI Symbol;Acc:MGI:2159605]	Acot2	645.743	1.08465	0.264676	4.09803	4.1669e-05	0.000665655	742.122	666.635	722.598	837.134	349.193	306.723	279.405	461.449
ENSMUSG00000092035	6	4747306	4760517	170676	paternally expressed 10 [Source:MGI Symbol;Acc:MGI:2157785]	Peg10	1557.61	1.08315	0.357725	3.02788	0.00246272	0.0205538	1860.12	2156.15	1478	1946.22	878.614	1086.36	1199.23	350.257
ENSMUSG00000021556	13	59782440	59823625	105348	golgi membrane protein 1 [Source:MGI Symbol;Acc:MGI:1917329]	Golm1	1142.93	1.08199	0.210275	5.14562	2.66641e-07	7.63663e-06	1383.45	1279.89	1443.32	1427.15	653.485	762.904	590.624	606.926
ENSMUSG00000021176	12	99659304	99850698	78767	EF-hand calcium binding domain 11 [Source:MGI Symbol;Acc:MGI:1926017]	Efcab11	146.501	1.08126	0.354575	3.04945	0.00229263	0.0194196	188.963	157.545	229.619	179.724	90.0309	131.612	105.123	33.3578
ENSMUSG00000047907	2	169474933	169913736	228911	teashirt zinc finger family member 2 [Source:MGI Symbol;Acc:MGI:2153084]	Tshz2	1593.45	1.07711	0.164703	6.53968	6.16492e-11	3.66261e-09	1615.01	1721.27	1338.35	1785.41	765.376	843.209	763.524	689.394
ENSMUSG00000025574	11	117706352	117716918	21877	thymidine kinase 1 [Source:MGI Symbol;Acc:MGI:98763]	Tk1	1522.54	1.07539	0.30003	3.58427	0.00033802	0.00404536	2003.5	1759.03	2211.84	2039.63	951.812	1188.97	1247.64	418.825
ENSMUSG00000016128	5	150960975	151157301	243362	StAR-related lipid transfer (START) domain containing 13 [Source:MGI Symbol;Acc:MGI:2385331]	Stard13	75.8745	1.07519	0.397505	2.70486	0.00683341	0.0457987	110.469	139.316	119.964	72.1259	51.68	62.4599	16.5983	75.9816
ENSMUSG00000045679	12	17038649	17050409	217430	PQ loop repeat containing [Source:MGI Symbol;Acc:MGI:2444067]	Pqlc3	163.722	1.07309	0.298844	3.59079	0.000329677	0.00397418	156.131	214.834	147.144	106.415	73.8593	98.1513	56.711	66.7156
ENSMUSG00000036306	8	69585321	69636877	211134	leucine zipper, putative tumor suppressor 1 [Source:MGI Symbol;Acc:MGI:2684762]	Lzts1	676.702	1.07153	0.378262	2.83278	0.0046145	0.0337115	901.713	985.63	807.885	911.625	429.651	591.139	556.044	141.771
ENSMUSG00000033350	9	95281345	95288775	54371	carbohydrate sulfotransferase 2 [Source:MGI Symbol;Acc:MGI:1891160]	Chst2	773.28	1.07011	0.291964	3.6652	0.000247145	0.00312239	845.495	716.112	820.069	1000.3	401.489	342.414	222.694	639.357
ENSMUSG00000051517	4	43496142	43499695	230098	Rho guanine nucleotide exchange factor (GEF) 39 [Source:MGI Symbol;Acc:MGI:3036286]	Arhgef39	319.688	1.06816	0.379882	2.81183	0.00492602	0.0354588	427.453	317.693	502.351	462.315	204.451	291.108	235.143	87.1009
ENSMUSG00000032245	9	62746067	62759288	76524	ceroid-lipofuscinosis, neuronal 6 [Source:MGI Symbol;Acc:MGI:2159324]	Cln6	227.904	1.06394	0.256961	4.14048	3.46573e-05	0.000570984	289.417	285.143	311.158	271.95	138.274	136.073	128.637	150.11
ENSMUSG00000032714	10	78420337	78427798	71709	synapse defective 1, Rho GTPase, homolog 1 (C. elegans) [Source:MGI Symbol;Acc:MGI:1918959]	Syde1	724.718	1.06257	0.280166	3.79265	0.000149047	0.00202033	661.853	597.628	556.71	831.222	316.055	371.414	203.33	373.422
ENSMUSG00000017412	2	52318332	52566843	12298	calcium channel, voltage-dependent, beta 4 subunit [Source:MGI Symbol;Acc:MGI:103301]	Cacnb4	126.183	1.06231	0.368702	2.88123	0.00396128	0.0299195	140.719	186.189	105.906	130.063	67.8528	61.3446	99.59	42.6238
ENSMUSG00000055963	4	12906838	12983553	208820	triple QxxK/R motif containing [Source:MGI Symbol;Acc:MGI:3650048]	Triqk	70.5897	1.0615	0.299334	3.54619	0.000390839	0.0046009	79.0734	69.0072	93.7222	74.4907	37.6829	44.6142	27.6639	40.7706
ENSMUSG00000036339	14	48683581	48761703	218989	transmembrane protein 260 [Source:MGI Symbol;Acc:MGI:2443219]	Tmem260	124.446	1.06121	0.375278	2.8278	0.00468695	0.0341016	161.979	152.337	134.96	198.642	77.038	80.3056	47.0286	103.78
ENSMUSG00000028266	3	143894291	143910981	16911	LIM domain only 4 [Source:MGI Symbol;Acc:MGI:109360]	Lmo4	986.148	1.05996	0.277642	3.81771	0.000134697	0.00184671	1015.14	1046.83	1033.76	964.832	487.959	624.599	619.671	219.605
ENSMUSG00000020623	11	110289948	110416348	26399	mitogen-activated protein kinase kinase 6 [Source:MGI Symbol;Acc:MGI:1346870]	Map2k6	278.053	1.05891	0.324616	3.26203	0.00110619	0.0108535	378.891	459.614	431.122	245.938	181.846	214.148	164.6	166.789
ENSMUSG00000068101	15	82117980	82128949	66570	centromere protein M [Source:MGI Symbol;Acc:MGI:1913820]	Cenpm	930.126	1.05769	0.297691	3.55299	0.000380883	0.00449842	1106.92	1100.21	1044.07	1176.48	532.757	660.291	710.962	227.018
ENSMUSG00000079056	2	127298418	127364014	56461	Kv channel interacting protein 3, calsenilin [Source:MGI Symbol;Acc:MGI:1929258]	Kcnip3	64.8601	1.05258	0.391153	2.69096	0.00712459	0.047172	54.2508	53.3829	38.4261	70.9435	25.8323	36.8068	16.5983	24.0917
ENSMUSG00000034457	X	96377446	96420822	245527	ectodysplasin A2 receptor [Source:MGI Symbol;Acc:MGI:2442860]	Eda2r	210.669	1.0514	0.311834	3.37166	0.00074717	0.00782968	222.054	287.747	198.691	179.724	106.755	156.15	73.3093	90.8073
ENSMUSG00000001656	15	102862862	102866143	109663	homeobox C11 [Source:MGI Symbol;Acc:MGI:96193]	Hoxc11	139.333	1.05091	0.353478	2.97306	0.00294849	0.0236912	172.19	194.001	177.135	145.434	84.1465	80.3056	139.703	32.4312
ENSMUSG00000030255	6	145877367	145910949	16651	sarcospan [Source:MGI Symbol;Acc:MGI:1353511]	Sspn	324.734	1.05048	0.368401	2.85147	0.00435178	0.0322621	387.282	338.526	342.086	481.234	186.189	217.494	78.8421	262.229
ENSMUSG00000032456	9	98169488	98302491	74080	nicotinamide nucleotide adenylyltransferase 3 [Source:MGI Symbol;Acc:MGI:1921330]	Nmnat3	46.9267	1.04904	0.337758	3.10589	0.00189709	0.0167606	62.7699	46.8728	74.0405	67.3964	30.7839	40.1528	31.8135	20.3853
ENSMUSG00000005470	8	84682136	84696826	66929	anti-silencing function 1B histone chaperone [Source:MGI Symbol;Acc:MGI:1914179]	Asf1b	1666.52	1.04807	0.291196	3.59918	0.000319223	0.00386328	2052.17	1942.62	2134.05	2079.83	993.372	1357.39	1190.93	431.798
ENSMUSG00000064215	12	103400470	103406498	52668	interferon, alpha-inducible protein 27 [Source:MGI Symbol;Acc:MGI:1277180]	Ifi27	802.258	1.04518	0.30617	3.41373	0.000640806	0.00691326	557.816	583.306	537.965	552.177	269.637	341.299	161.834	305.78
ENSMUSG00000023809	17	7437514	7570714	20112	ribosomal protein S6 kinase, polypeptide 2 [Source:MGI Symbol;Acc:MGI:1342290]	Rps6ka2	250.078	1.0443	0.217588	4.79946	1.59091e-06	3.6892e-05	331.305	377.586	324.279	292.051	160.106	121.574	160.451	198.293
ENSMUSG00000028175	3	159201070	159235592	76131	DEP domain containing 1a [Source:MGI Symbol;Acc:MGI:1923381]	Depdc1a	580.269	1.04314	0.325224	3.20744	0.00133924	0.0126786	822.06	609.346	942.845	913.989	399.721	564.37	463.37	171.422
ENSMUSG00000015568	8	69333143	69360100	16956	lipoprotein lipase [Source:MGI Symbol;Acc:MGI:96820]	Lpl	629.987	1.04228	0.374878	2.78033	0.00543035	0.0381966	855.797	933.55	891.298	742.542	415.18	355.799	340.266	549.477
ENSMUSG00000068744	3	108291155	108295547	56742	proline/serine-rich coiled-coil 1 [Source:MGI Symbol;Acc:MGI:1913099]	Psrc1	1097.3	1.04154	0.349581	2.97938	0.00288828	0.0233417	1447.39	1437.43	1750.73	1154.01	703.518	1112.01	641.802	356.743
ENSMUSG00000044674	5	4803839	4808035	14362	frizzled class receptor 1 [Source:MGI Symbol;Acc:MGI:1196625]	Fzd1	330.852	1.04005	0.314849	3.30334	0.0009554	0.0095611	464.45	437.479	481.732	474.139	224.999	257.647	113.422	303.926
ENSMUSG00000044792	13	59903223	59917624	69046	iron-sulfur cluster assembly 1 [Source:MGI Symbol;Acc:MGI:1916296]	Isca1	1477.15	1.03864	0.204798	5.07154	3.94607e-07	1.08547e-05	1651.94	1469.98	1870.7	1615.15	805.596	967.014	933.656	516.119
ENSMUSG00000032850	5	118328801	118383181	269695	ring finger protein, transmembrane 2 [Source:MGI Symbol;Acc:MGI:2442859]	Rnft2	90.4028	1.03847	0.256415	4.04995	5.12287e-05	0.000798265	130.614	153.639	119.964	118.239	63.6935	57.9985	71.9261	61.1559
ENSMUSG00000030341	6	125326325	125339447	21937	tumor necrosis factor receptor superfamily, member 1a [Source:MGI Symbol;Acc:MGI:1314884]	Tnfrsf1a	3097.89	1.03839	0.17349	5.9853	2.15992e-09	1.00824e-07	3591.7	3380.05	3989.75	3405.29	1749.38	2087.95	1716.54	1443.65
ENSMUSG00000034327	14	67953386	67979759	105440	potassium channel tetramerisation domain containing 9 [Source:MGI Symbol;Acc:MGI:2145579]	Kctd9	208.64	1.03611	0.231188	4.48169	7.40535e-06	0.000146652	261.152	251.29	270.857	261.309	127.019	111.536	120.338	149.183
ENSMUSG00000028906	4	131650724	131802632	269587	erythrocyte membrane protein band 4.1 [Source:MGI Symbol;Acc:MGI:95401]	Epb41	615.315	1.03531	0.165675	6.24906	4.12935e-10	2.21472e-08	729.003	817.67	700.105	669.234	355.584	383.683	348.565	334.504
ENSMUSG00000052364	X	8758621	8761203	NA	RIKEN cDNA B630019K06 gene [Source:MGI Symbol;Acc:MGI:2147918]	B630019K06Rik	36.4361	1.03444	0.33088	3.12633	0.00177003	0.0158853	48.8659	52.0809	59.045	35.4718	23.8592	21.1918	23.5143	26.8715
ENSMUSG00000038393	3	96465273	96469199	56338	thioredoxin interacting protein [Source:MGI Symbol;Acc:MGI:1889549]	Txnip	1743.22	1.03326	0.308766	3.34642	0.000818625	0.00841695	2111.89	1506.44	3149.07	1680.18	1032.48	1182.28	1077.51	837.651
ENSMUSG00000027997	3	129695074	129707752	12368	caspase 6 [Source:MGI Symbol;Acc:MGI:1312921]	Casp6	2581.19	1.03137	0.145814	7.07318	1.51424e-12	1.14987e-10	2869.74	2673.05	3152.82	2783.35	1404.61	1616.15	1351.38	1246.28
ENSMUSG00000036225	18	15101742	15284503	106931	potassium channel tetramerisation domain containing 1 [Source:MGI Symbol;Acc:MGI:1918269]	Kctd1	417.942	1.03135	0.233053	4.42541	9.62607e-06	0.000185023	358.547	367.17	333.651	374.818	176.335	210.802	208.862	109.339
ENSMUSG00000005628	3	95031787	95036520	50874	tropomodulin 4 [Source:MGI Symbol;Acc:MGI:1355285]	Tmod4	37.2812	1.0291	0.379165	2.71412	0.00664523	0.0448548	41.3282	50.7788	36.5517	36.6542	20.2304	27.8839	17.9815	14.8257
ENSMUSG00000037725	8	22658176	22675835	80986	cytoskeleton associated protein 2 [Source:MGI Symbol;Acc:MGI:1931797]	Ckap2	879.111	1.02887	0.241666	4.25742	2.06802e-05	0.00036437	1060.55	1012.97	1129.35	1039.32	520.85	662.522	607.223	292.807
ENSMUSG00000044783	1	88190193	88205355	212427	Holliday junction recognition protein [Source:MGI Symbol;Acc:MGI:2685821]	Hjurp	1628.05	1.02851	0.252625	4.07129	4.67529e-05	0.000737041	2351.03	2100.16	2486.45	2466.47	1153.16	1518	1193.7	747.77
ENSMUSG00000044783	1	88190193	88205355	381280	Holliday junction recognition protein [Source:MGI Symbol;Acc:MGI:2685821]	Hjurp	1628.05	1.02851	0.252625	4.07129	4.67529e-05	0.000737041	2351.03	2100.16	2486.45	2466.47	1153.16	1518	1193.7	747.77
ENSMUSG00000048040	X	134894573	134896104	76976	adipocyte-related X-chromosome expressed sequence 2 [Source:MGI Symbol;Acc:MGI:1924226]	Arxes2	916.496	1.02722	0.221332	4.64108	3.466e-06	7.39344e-05	935.308	873.657	866.93	1065.34	458.105	479.603	366.547	528.165
ENSMUSG00000046442	11	87117732	87249849	320472	protein phosphatase 1E (PP2C domain containing) [Source:MGI Symbol;Acc:MGI:2444096]	Ppm1e	112.673	1.02691	0.315109	3.2589	0.00111844	0.0109389	130.901	174.471	105.906	112.327	64.1327	60.2292	69.1597	63.0091
ENSMUSG00000031608	8	57976862	58106066	108150	polypeptide N-acetylgalactosaminyltransferase 7 [Source:MGI Symbol;Acc:MGI:1349449]	Galnt7	1035.48	1.02631	0.243293	4.21842	2.46021e-05	0.000425135	1077.51	1063.75	1092.8	1075.98	529.223	508.602	565.727	513.339
ENSMUSG00000005397	13	13612136	13686854	18073	nidogen 1 [Source:MGI Symbol;Acc:MGI:97342]	Nid1	1043.88	1.02496	0.314887	3.25501	0.0011339	0.0110451	900.209	798.139	890.361	1012.13	442.397	760.673	307.069	259.449
ENSMUSG00000089889	5	143315002	143318459	NA	RIKEN cDNA 0610040B10 gene [Source:MGI Symbol;Acc:MGI:1914922]	0610040B10Rik	50.1625	1.02448	0.30292	3.382	0.0007196	0.00759985	63.718	74.2152	63.7311	53.2077	31.3695	36.8068	30.4303	26.8715
ENSMUSG00000018932	11	60822859	60843637	26397	mitogen-activated protein kinase kinase 3 [Source:MGI Symbol;Acc:MGI:1346868]	Map2k3	2754.8	1.0218	0.169268	6.03659	1.57407e-09	7.64561e-08	3136.69	2821.48	3384.31	3204.28	1543.31	1407.58	1225.51	1996.83
ENSMUSG00000025402	10	127496787	127504437	17937	Ngfi-A binding protein 2 [Source:MGI Symbol;Acc:MGI:107563]	Nab2	1097.13	1.02121	0.258318	3.95332	7.7073e-05	0.00114474	1072.03	1041.62	962.527	1211.95	529.09	596.716	665.317	325.238
ENSMUSG00000025791	4	99786611	99844491	72157	phosphoglucomutase 1 [Source:MGI Symbol;Acc:MGI:97565]	Pgm1	429.25	1.02058	0.340935	2.99349	0.0027581	0.0225137	486.984	300.767	686.047	474.139	240.156	198.533	233.76	288.174
ENSMUSG00000021614	13	89803431	89890628	13003	versican [Source:MGI Symbol;Acc:MGI:102889]	Vcan	6219.55	1.01905	0.245434	4.15204	3.2952e-05	0.000549607	6563.54	7379.86	4037.55	8273.2	3237.78	3415.22	2677.87	3620.25
ENSMUSG00000026104	1	52158599	52201024	20846	signal transducer and activator of transcription 1 [Source:MGI Symbol;Acc:MGI:103063]	Stat1	103.745	1.01878	0.284846	3.57659	0.000348109	0.00415918	112.889	123.692	100.283	114.692	55.5316	71.3828	47.0286	48.1835
ENSMUSG00000022856	16	21753076	21766302	66664	transmembrane protein 41a [Source:MGI Symbol;Acc:MGI:1913914]	Tmem41a	168.463	1.01876	0.319666	3.18696	0.00143777	0.0134288	207.065	220.042	220.247	180.906	101.153	83.6517	53.9446	165.862
ENSMUSG00000020808	11	71932858	71938196	109212	PICALM interacting mitotic regulator [Source:MGI Symbol;Acc:MGI:1924434]	Pimreg	2465.74	1.01813	0.337223	3.01916	0.0025348	0.0210657	3152.75	2807.16	3732.96	2918.14	1557.48	2261.94	1828.58	581.908
ENSMUSG00000036022	X	52332292	52358682	78755	family with sequence similarity 122, member B [Source:MGI Symbol;Acc:MGI:1926005]	Fam122b	117.062	1.01655	0.276941	3.67063	0.000241953	0.00307103	159.154	170.565	133.086	173.812	78.9556	88.1131	88.5245	60.2293
ENSMUSG00000038323	1	57416779	57424582	73467	RIKEN cDNA 1700066M21 gene [Source:MGI Symbol;Acc:MGI:1920717]	1700066M21Rik	108.087	1.01612	0.324529	3.13105	0.00174183	0.0156845	164.486	158.847	153.704	180.906	81.7382	80.3056	100.973	63.9357
ENSMUSG00000023191	6	124818052	124834715	14789	prolyl 3-hydroxylase 3 [Source:MGI Symbol;Acc:MGI:1315208]	P3h3	146.182	1.01596	0.276048	3.68039	0.000232874	0.00298052	133.124	136.712	134.96	127.698	65.0322	59.1139	47.0286	88.9541
ENSMUSG00000001687	5	148441445	148489599	24109	ubiquitin-like 3 [Source:MGI Symbol;Acc:MGI:1344373]	Ubl3	1840.21	1.01417	0.227183	4.46409	8.04082e-06	0.000157358	1775.99	1490.81	1598.9	2238.27	879.739	907.9	964.087	767.229
ENSMUSG00000025207	19	44977540	44991836	26456	sema domain, immunoglobulin domain (Ig), transmembrane domain (TM) and short cytoplasmic domain, (semaphorin) 4G [Source:MGI Symbol;Acc:MGI:1347047]	Sema4g	99.0972	1.01295	0.340051	2.97882	0.00289362	0.0233547	85.9199	79.4233	73.1033	105.233	42.7984	40.1528	51.1782	37.0642
ENSMUSG00000068874	3	94840367	94852069	20341	selenium binding protein 1 [Source:MGI Symbol;Acc:MGI:96825]	Selenbp1	1115.61	1.01156	0.311177	3.25075	0.00115101	0.0111613	1069.16	786.421	1276.5	1144.56	529.68	450.604	361.014	777.422
ENSMUSG00000038022	6	55180368	55297207	330323	MINDY lysine 48 deubiquitinase 4 [Source:MGI Symbol;Acc:MGI:3583959]	Mindy4	238.492	1.00802	0.258132	3.90506	9.42026e-05	0.00135258	313.596	248.686	364.579	327.523	155.874	152.804	142.469	172.349
ENSMUSG00000036411	9	22322809	22355977	68283	RIKEN cDNA 9530077C05 gene [Source:MGI Symbol;Acc:MGI:1915533]	9530077C05Rik	118.918	1.00692	0.332866	3.025	0.00248635	0.020732	158.297	121.088	175.261	178.541	78.9895	99.2667	74.6925	63.0091
ENSMUSG00000028226	4	17852893	18119145	17389	matrix metallopeptidase 16 [Source:MGI Symbol;Acc:MGI:1276107]	Mmp16	220.255	1.00168	0.311273	3.218	0.00129086	0.0123235	241.904	256.498	199.628	269.585	120.918	172.88	112.039	77.8348
ENSMUSG00000085133	14	121486118	121491383	NA	RIKEN cDNA B930095G15 gene [Source:MGI Symbol;Acc:MGI:2443701]	B930095G15Rik	217.492	-1.00119	0.238808	-4.19246	2.75947e-05	0.000470441	175.87	222.646	163.077	141.887	351.047	392.605	313.985	346.55
ENSMUSG00000024772	19	6326755	6350126	13660	EH-domain containing 1 [Source:MGI Symbol;Acc:MGI:1341878]	Ehd1	1721.75	-1.00247	0.19772	-5.07017	3.9747e-07	1.09195e-05	1293.88	1302.02	1339.29	1240.33	2591.93	2877.62	2260.14	2638.04
ENSMUSG00000047221	5	21629956	21687122	330050	family with sequence similarity 185, member A [Source:MGI Symbol;Acc:MGI:2140983]	Fam185a	73.6453	-1.00597	0.363255	-2.76931	0.00561746	0.0392587	68.3135	70.3092	68.4172	66.214	137.081	126.035	134.17	151.037
ENSMUSG00000030970	7	132589292	132726083	13017	C-terminal binding protein 2 [Source:MGI Symbol;Acc:MGI:1201686]	Ctbp2	1257.39	-1.00598	0.263525	-3.8174	0.000134868	0.00184788	1040.18	1097.6	1085.3	937.637	2090.13	2615.51	2603.17	1051.7
ENSMUSG00000015709	7	83895486	84059384	11864	aryl hydrocarbon receptor nuclear translocator 2 [Source:MGI Symbol;Acc:MGI:107188]	Arnt2	465.98	-1.0068	0.17982	-5.59892	2.15697e-08	8.29185e-07	373.472	377.586	351.458	391.372	750.719	857.709	782.888	611.559
ENSMUSG00000006589	8	123301374	123303648	11821	adenine phosphoribosyl transferase [Source:MGI Symbol;Acc:MGI:88061]	Aprt	2177.88	-1.00934	0.261349	-3.86202	0.000112455	0.00157993	1726.37	1424.41	1923.18	1831.53	3474.52	2750.47	2315.47	5357.63
ENSMUSG00000038618	7	140795773	140798571	66985	Ras association (RalGDS/AF-6) domain family (N-terminal) member 7 [Source:MGI Symbol;Acc:MGI:1914235]	Rassf7	705.064	-1.00978	0.244952	-4.12236	3.75006e-05	0.00061083	565.901	541.641	697.293	458.768	1141.3	1341.77	1327.87	754.256
ENSMUSG00000023284	5	110257958	110277660	675812	zinc finger protein 605 [Source:MGI Symbol;Acc:MGI:2444933]	Zfp605	206.833	-1.01313	0.260911	-3.88304	0.000103159	0.00146583	147.191	157.545	125.588	158.441	296.448	267.685	305.686	315.972
ENSMUSG00000046711	17	27775471	27782648	15361	high mobility group AT-hook 1 [Source:MGI Symbol;Acc:MGI:96160]	Hmga1	4423.32	-1.01495	0.183733	-5.52408	3.31226e-08	1.21524e-06	3945.09	2880.07	4896.05	4059.15	7975.51	7896.72	8779.14	7250.68
ENSMUSG00000038580	7	140858243	140859046	20287	secretin [Source:MGI Symbol;Acc:MGI:99466]	Sct	3747.21	-1.01773	0.2791	-3.64647	0.000265871	0.00331623	2648.18	2541.55	2506.13	2896.86	5362.03	5294.6	5960.19	4831.32
ENSMUSG00000074868	13	62183236	62183977	NA	predicted pseudogene 6478 [Source:MGI Symbol;Acc:MGI:3647766]	Gm6478	40.0153	-1.019	0.334788	-3.04373	0.00233664	0.0197074	28.0945	27.3425	30.9283	26.0126	57.3408	54.6525	63.627	53.7431
ENSMUSG00000028273	3	141945351	142101457	56376	PDZ and LIM domain 5 [Source:MGI Symbol;Acc:MGI:1927489]	Pdlim5	1323.17	-1.02181	0.348679	-2.93052	0.00338394	0.0264126	856.778	874.959	732.908	962.467	1738.36	1245.85	933.656	3035.56
ENSMUSG00000039824	10	128330026	128334554	216459	myosin, light polypeptide 6B [Source:MGI Symbol;Acc:MGI:1917789]	Myl6b	47.5527	-1.02478	0.370295	-2.76748	0.00564908	0.0394266	24.832	32.5505	15.9328	26.0126	49.7191	61.3446	44.2622	43.5504
ENSMUSG00000031007	X	12454040	12483288	70495	ATPase, H+ transporting, lysosomal accessory protein 2 [Source:MGI Symbol;Acc:MGI:1917745]	Atp6ap2	1671.71	-1.02687	0.155578	-6.60036	4.10163e-11	2.49171e-09	1400.91	1266.87	1686.06	1249.79	2857.03	3013.69	2848	2709.39
ENSMUSG00000021690	13	93566609	93636316	57748	junction-mediating and regulatory protein [Source:MGI Symbol;Acc:MGI:1913096]	Jmy	821.2	-1.02774	0.180092	-5.70673	1.15164e-08	4.65099e-07	613.581	701.79	527.656	611.297	1248.65	996.013	1192.31	1557.62
ENSMUSG00000064181	10	116741689	116786674	216363	RAB3A interacting protein [Source:MGI Symbol;Acc:MGI:105933]	Rab3ip	269.625	-1.02899	0.263171	-3.90999	9.23016e-05	0.00132971	205.33	246.082	172.449	197.46	418.305	476.257	413.575	365.082
ENSMUSG00000015335	2	29980956	29983660	66220	zinc finger, DHHC domain containing 12 [Source:MGI Symbol;Acc:MGI:1913470]	Zdhhc12	715.443	-1.02952	0.220333	-4.67258	2.97438e-06	6.45977e-05	594.118	601.534	679.486	501.334	1212.32	1306.08	860.347	1470.52
ENSMUSG00000029344	5	112424557	112463227	22022	protein-tyrosine sulfotransferase 2 [Source:MGI Symbol;Acc:MGI:1309516]	Tpst2	1531.08	-1.03153	0.213899	-4.8225	1.41771e-06	3.33635e-05	1234.47	1074.17	1420.83	1208.4	2525.94	2785.04	3167.52	1625.27
ENSMUSG00000037904	12	110941787	110945474	74251	ankyrin repeat domain 9 [Source:MGI Symbol;Acc:MGI:1921501]	Ankrd9	74.1459	-1.03188	0.282496	-3.65273	0.000259465	0.00325516	50.2219	61.195	42.175	47.2957	101.974	110.42	98.2068	97.2935
ENSMUSG00000025202	19	44191708	44232455	30049	stearoyl-coenzyme A desaturase 3 [Source:MGI Symbol;Acc:MGI:1353437]	Scd3	59.8793	-1.03219	0.330792	-3.12036	0.00180631	0.0161371	49.5302	57.289	48.7355	42.5661	100.404	79.1903	74.6925	147.33
ENSMUSG00000022442	15	83367970	83395094	319953	tubulin tyrosine ligase-like 1 [Source:MGI Symbol;Acc:MGI:2443047]	Ttll1	737.53	-1.03245	0.255244	-4.04494	5.23361e-05	0.00081317	610.129	666.635	582.015	581.737	1248.04	1605	1231.04	908.073
ENSMUSG00000000690	11	96183302	96192395	15414	homeobox B6 [Source:MGI Symbol;Acc:MGI:96187]	Hoxb6	768.19	-1.03362	0.267026	-3.87086	0.00010845	0.00153165	630.533	634.085	747.903	509.611	1292.28	1639.57	1531.2	706.073
ENSMUSG00000025529	X	111510223	111544767	245595	zinc finger protein 711 [Source:MGI Symbol;Acc:MGI:3045342]	Zfp711	78.9552	-1.03536	0.274265	-3.77503	0.000159985	0.00214567	58.2136	59.893	44.9867	69.7611	118.903	110.42	134.17	112.119
ENSMUSG00000035914	9	58431581	58462720	102657	CD276 antigen [Source:MGI Symbol;Acc:MGI:2183926]	Cd276	464.956	-1.03749	0.240075	-4.32151	1.54967e-05	0.000282948	374.942	324.203	392.696	407.925	769.197	714.943	611.372	981.275
ENSMUSG00000021477	13	64507151	64518704	13039	cathepsin L [Source:MGI Symbol;Acc:MGI:88564]	Ctsl	6438.64	-1.03828	0.294111	-3.53023	0.000415193	0.0048348	4616.09	4683.37	5030.07	4134.83	9479.4	6683.21	5794.2	15960.8
ENSMUSG00000038213	6	125200896	125208823	213233	TAP binding protein-like [Source:MGI Symbol;Acc:MGI:2384853]	Tapbpl	77.572	-1.03947	0.34268	-3.03334	0.00241863	0.0202642	48.1966	37.7586	57.1705	49.6605	99.2136	99.2667	78.8421	119.532
ENSMUSG00000025762	3	40904263	40994669	214048	La ribonucleoprotein 1B [Source:MGI Symbol;Acc:MGI:1914604]	Larp1b	57.5202	-1.03986	0.366241	-2.83928	0.00452155	0.0331898	42.5564	44.2687	33.74	49.6605	87.2397	60.2292	105.123	96.3669
ENSMUSG00000063632	12	27384263	27392573	20666	SRY (sex determining region Y)-box 11 [Source:MGI Symbol;Acc:MGI:98359]	Sox11	15810.1	-1.04265	0.267648	-3.89559	9.79603e-05	0.00140187	12387.4	13589.2	12897.1	10675.8	25519.1	27067.5	34386.2	15103.7
ENSMUSG00000071076	8	71151599	71153265	16478	jun D proto-oncogene [Source:MGI Symbol;Acc:MGI:96648]	Jund	307.722	-1.04742	0.252623	-4.14616	3.38094e-05	0.00056044	191.608	251.29	200.566	122.969	396.197	400.413	456.454	331.725
ENSMUSG00000033685	7	100142544	100151227	22228	uncoupling protein 2 (mitochondrial, proton carrier) [Source:MGI Symbol;Acc:MGI:109354]	Ucp2	6650.76	-1.04752	0.212385	-4.93218	8.13161e-07	2.06071e-05	5238.93	5135.17	6385.29	4196.31	10828.7	9342.22	8581.34	14562.5
ENSMUSG00000068959	7	39167190	39189844	70227	zinc finger protein 619 [Source:MGI Symbol;Acc:MGI:1917477]	Zfp619	52.7579	-1.04792	0.357717	-2.92946	0.00339552	0.0264838	39.9214	39.0607	44.0494	36.6542	83.0935	95.9206	94.0572	59.3027
ENSMUSG00000000409	4	129442137	129467434	16818	lymphocyte protein tyrosine kinase [Source:MGI Symbol;Acc:MGI:96756]	Lck	140.915	-1.05189	0.334702	-3.14277	0.00167354	0.0151802	121.53	110.672	159.328	94.5914	252.265	239.802	201.946	315.046
ENSMUSG00000022013	14	78058121	78112565	66148	DnaJ heat shock protein family (Hsp40) member C15 [Source:MGI Symbol;Acc:MGI:1913398]	Dnajc15	1291.4	-1.05236	0.267817	-3.92942	8.51513e-05	0.001245	1056.98	874.959	1221.2	1074.79	2194.06	2488.36	2942.06	1151.77
ENSMUSG00000115248	14	33150599	33150982	NA	predicted gene, 49037 [Source:MGI Symbol;Acc:MGI:6118410]	Gm49037	122.955	-1.05423	0.263228	-4.00501	6.20145e-05	0.000941834	89.4032	87.2355	94.6594	86.3146	185.822	178.457	185.348	193.66
ENSMUSG00000020571	12	17316546	17334771	71853	protein disulfide isomerase associated 6 [Source:MGI Symbol;Acc:MGI:1919103]	Pdia6	15761.7	-1.05738	0.259935	-4.06785	4.74499e-05	0.000747483	12490.9	10970.8	13466	13035.9	25994.5	20740	17052	40191.5
ENSMUSG00000022849	16	35590745	35648847	66667	Hspb associated protein 1 [Source:MGI Symbol;Acc:MGI:1913917]	Hspbap1	330.96	-1.05882	0.182157	-5.8127	6.14727e-09	2.6304e-07	231.949	256.498	232.431	206.919	482.579	486.295	459.221	502.22
ENSMUSG00000075324	2	63801851	63928382	60344	fidgetin [Source:MGI Symbol;Acc:MGI:1890647]	Fign	279.07	-1.05977	0.316981	-3.34333	0.000827781	0.00849687	220.246	238.27	165.888	256.579	459.352	530.91	621.054	226.092
ENSMUSG00000025757	3	40699814	40750538	18415	heat shock protein 4 like [Source:MGI Symbol;Acc:MGI:107422]	Hspa4l	298.255	-1.05985	0.242503	-4.37048	1.23974e-05	0.000231682	243.379	312.485	175.261	242.39	505.015	469.565	421.874	623.605
ENSMUSG00000034993	11	101349571	101357056	26949	vesicle amine transport 1 [Source:MGI Symbol;Acc:MGI:1349450]	Vat1	352.198	-1.06012	0.222491	-4.76477	1.89071e-06	4.3194e-05	266.607	295.559	296.162	208.101	556.241	665.868	517.315	485.541
ENSMUSG00000031146	X	7534180	7537629	18824	proteolipid protein 2 [Source:MGI Symbol;Acc:MGI:1298382]	Plp2	3747.34	-1.06372	0.220581	-4.82237	1.41864e-06	3.33635e-05	3030.19	2757.68	3290.59	3042.3	6333.14	5083.79	4606.04	9309.6
ENSMUSG00000026566	1	165419809	165462107	68481	myelin protein zero-like 1 [Source:MGI Symbol;Acc:MGI:1915731]	Mpzl1	4594.63	-1.06434	0.233212	-4.56384	5.02257e-06	0.000102865	3706.98	4167.77	3952.27	3000.91	7752.73	9722.56	8156.7	5378.94
ENSMUSG00000030685	7	126528051	126544803	233877	potassium channel tetramerisation domain containing 13 [Source:MGI Symbol;Acc:MGI:1923739]	Kctd13	183.177	-1.06497	0.39732	-2.68037	0.00735407	0.0483715	172.561	194.001	159.328	164.353	360.099	316.761	188.114	575.422
ENSMUSG00000025579	11	119158713	119176280	14387	glucosidase, alpha, acid [Source:MGI Symbol;Acc:MGI:95609]	Gaa	1406.34	-1.06738	0.365944	-2.9168	0.00353645	0.0273457	1176.56	972.61	1348.66	1208.4	2465.04	1596.07	1264.24	4534.8
ENSMUSG00000034245	6	91133647	91151674	232232	histone deacetylase 11 [Source:MGI Symbol;Acc:MGI:2385252]	Hdac11	181.482	-1.07029	0.280246	-3.8191	0.000133938	0.00184333	143.265	145.826	157.453	126.516	301.463	356.914	316.752	230.725
ENSMUSG00000054263	15	7120095	7226970	16880	LIF receptor alpha [Source:MGI Symbol;Acc:MGI:96788]	Lifr	1786.66	-1.07039	0.253341	-4.22509	2.38847e-05	0.000414146	1272.97	1318.95	952.218	1547.75	2671.75	2501.74	2344.52	3168.99
ENSMUSG00000016200	1	192573541	192718083	329324	synaptotagmin XIV [Source:MGI Symbol;Acc:MGI:2444490]	Syt14	183.344	-1.071	0.207363	-5.16484	2.40648e-07	6.94042e-06	131.204	126.296	117.153	150.164	274.358	252.07	242.059	328.945
ENSMUSG00000006519	8	123151515	123159669	13057	cytochrome b-245, alpha polypeptide [Source:MGI Symbol;Acc:MGI:1316658]	Cyba	618.391	-1.07176	0.26307	-4.07406	4.62012e-05	0.000730481	422.469	408.835	442.369	416.202	887.632	833.171	734.476	1095.25
ENSMUSG00000006675	9	108456061	108474866	74443	prolyl 4-hydroxylase, transmembrane (endoplasmic reticulum) [Source:MGI Symbol;Acc:MGI:1921693]	P4htm	87.6176	-1.07316	0.250326	-4.28704	1.81073e-05	0.00032353	69.0177	76.8193	58.1078	72.1259	144.456	139.42	146.619	147.33
ENSMUSG00000089809	5	99365285	99876924	320292	RasGEF domain family, member 1B [Source:MGI Symbol;Acc:MGI:2443755]	Rasgef1b	654.038	-1.07383	0.381943	-2.8115	0.00493106	0.0354832	522.874	654.917	566.082	347.623	1100.63	1297.16	1045.7	959.036
ENSMUSG00000043602	11	70655035	70663754	193043	zinc finger protein 3 [Source:MGI Symbol;Acc:MGI:99177]	Zfp3	52.6263	-1.07588	0.350845	-3.06654	0.00216555	0.0185787	40.1623	22.1344	53.4217	44.9309	85.799	83.6517	94.0572	79.688
ENSMUSG00000052914	4	96404375	96441898	13110	cytochrome P450, family 2, subfamily j, polypeptide 6 [Source:MGI Symbol;Acc:MGI:1270148]	Cyp2j6	197.909	-1.07713	0.240313	-4.48218	7.38832e-06	0.000146449	159.338	190.095	164.951	122.969	336.415	416.028	343.032	250.183
ENSMUSG00000053192	3	95126446	95139482	56772	myeloid/lymphoid or mixed-lineage leukemia; translocated to, 11 [Source:MGI Symbol;Acc:MGI:1929671]	Mllt11	938.136	-1.07866	0.302942	-3.56062	0.000369974	0.00438639	747.639	800.743	674.8	767.373	1577.46	1184.51	878.329	2669.55
ENSMUSG00000070639	5	105563641	105637940	433926	leucine rich repeat containing 8 family, member B [Source:MGI Symbol;Acc:MGI:2141353]	Lrrc8b	151.163	-1.07912	0.248857	-4.33631	1.44892e-05	0.000266389	123.168	117.182	102.157	150.164	260.172	229.763	309.836	240.917
ENSMUSG00000038668	4	58435255	58553898	14745	lysophosphatidic acid receptor 1 [Source:MGI Symbol;Acc:MGI:108429]	Lpar1	448.606	-1.07984	0.209621	-5.15138	2.5858e-07	7.42547e-06	350	359.358	419.875	270.768	740.642	775.173	697.13	749.623
ENSMUSG00000052544	3	152903903	153430811	20447	ST6 (alpha-N-acetyl-neuraminyl-2,3-beta-galactosyl-1,3)-N-acetylgalactosaminide alpha-2,6-sialyltransferase 3 [Source:MGI Symbol;Acc:MGI:1341828]	St6galnac3	470.026	-1.08154	0.16018	-6.75202	1.45796e-11	9.70446e-10	401.521	446.593	402.068	355.9	849.753	915.707	870.03	763.523
ENSMUSG00000026773	2	11476244	11558888	170768	6-phosphofructo-2-kinase/fructose-2,6-biphosphatase 3 [Source:MGI Symbol;Acc:MGI:2181202]	Pfkfb3	130.246	-1.08427	0.319843	-3.39	0.000698926	0.00743247	117.749	67.7051	115.278	170.264	249.713	219.725	219.928	309.486
ENSMUSG00000004231	19	44744484	44826310	18504	paired box 2 [Source:MGI Symbol;Acc:MGI:97486]	Pax2	809.235	-1.08536	0.29835	-3.63787	0.000274905	0.00342297	596.161	744.756	570.768	472.957	1265.66	1361.85	1810.6	624.532
ENSMUSG00000115338	14	51168539	51202694	18950	purine-nucleoside phosphorylase [Source:MGI Symbol;Acc:MGI:97365]	Pnp	889.186	-1.08597	0.404923	-2.68193	0.00731992	0.0482757	643.134	632.783	738.531	558.089	1364.55	784.095	627.97	2681.59
ENSMUSG00000029086	5	44150962	44259374	19126	prominin 1 [Source:MGI Symbol;Acc:MGI:1100886]	Prom1	1134.63	-1.08683	0.28247	-3.84758	0.00011929	0.00166511	989.964	1015.58	1166.84	787.473	2103.65	2641.16	2202.05	1467.74
ENSMUSG00000038963	2	180098038	180116660	108115	solute carrier organic anion transporter family, member 4a1 [Source:MGI Symbol;Acc:MGI:1351866]	Slco4a1	29.4111	-1.08814	0.382294	-2.84634	0.00442251	0.0326294	24.9414	27.3425	30.9283	16.5535	53.1634	70.2674	40.1126	49.1101
ENSMUSG00000050390	4	129113371	129155197	97130	expressed sequence C77080 [Source:MGI Symbol;Acc:MGI:2140651]	C77080	306.325	-1.08878	0.191326	-5.69068	1.26533e-08	5.05335e-07	248.133	239.572	235.243	269.585	526.155	520.871	408.042	649.55
ENSMUSG00000017314	11	101947841	101979341	50997	membrane protein, palmitoylated 2 (MAGUK p55 subfamily member 2) [Source:MGI Symbol;Acc:MGI:1858257]	Mpp2	264.969	-1.09474	0.352123	-3.10897	0.00187738	0.0166069	222.863	175.773	281.167	211.648	477.509	515.295	690.214	227.018
ENSMUSG00000032575	9	106715511	106769178	74840	mesencephalic astrocyte-derived neurotrophic factor [Source:MGI Symbol;Acc:MGI:1922090]	Manf	3441.67	-1.09502	0.192413	-5.69097	1.26318e-08	5.05335e-07	2610.4	2546.75	2615.79	2668.66	5574.76	5050.33	4274.07	7399.87
ENSMUSG00000058672	13	34258257	34261990	22151	tubulin, beta 2A class IIA [Source:MGI Symbol;Acc:MGI:107861]	Tubb2a	944.992	-1.09566	0.238783	-4.58851	4.46426e-06	9.24844e-05	681.55	623.668	868.805	552.177	1457.03	1362.97	1166.03	1842.09
ENSMUSG00000022299	15	38954626	38976111	69906	solute carrier family 25, member 32 [Source:MGI Symbol;Acc:MGI:1917156]	Slc25a32	262.429	-1.0961	0.169842	-6.45362	1.09209e-10	6.25739e-09	225.696	225.25	211.812	240.026	482.135	544.294	464.753	437.358
ENSMUSG00000030284	6	113460258	113470304	171508	cysteine-rich with EGF-like domains 1 [Source:MGI Symbol;Acc:MGI:2152539]	Creld1	918.322	-1.09972	0.196602	-5.59365	2.2234e-08	8.53199e-07	701.192	712.206	746.966	644.404	1502.14	1515.77	1233.81	1756.84
ENSMUSG00000027737	3	49846975	50398063	26570	solute carrier family 7 (cationic amino acid transporter, y+ system), member 11 [Source:MGI Symbol;Acc:MGI:1347355]	Slc7a11	516.411	-1.10172	0.374345	-2.94307	0.0032498	0.0255599	375.372	384.096	413.315	328.705	805.018	399.297	587.858	1427.9
ENSMUSG00000071379	12	17740857	17841934	53602	hippocalcin-like 1 [Source:MGI Symbol;Acc:MGI:1855689]	Hpcal1	1577.62	-1.10175	0.250009	-4.40686	1.04882e-05	0.000199637	1242.66	1222.6	1388.03	1117.36	2666.1	1992.03	1903.28	4103.01
ENSMUSG00000002580	11	98328534	98329817	103742	migration and invasion enhancer 1 [Source:MGI Symbol;Acc:MGI:1913678]	Mien1	401.724	-1.10215	0.193752	-5.68845	1.28198e-08	5.11039e-07	302.602	338.526	323.342	245.938	648.862	709.366	531.147	706.073
ENSMUSG00000025352	10	128718164	128727587	14561	growth differentiation factor 11 [Source:MGI Symbol;Acc:MGI:1338027]	Gdf11	698.153	-1.10702	0.284739	-3.88783	0.000101144	0.00144169	565.598	649.709	539.84	507.246	1216.82	835.402	853.431	1961.62
ENSMUSG00000054021	13	43518972	43548679	68346	sirtuin 5 [Source:MGI Symbol;Acc:MGI:1915596]	Sirt5	126.023	-1.10921	0.23595	-4.70105	2.58831e-06	5.72508e-05	98.3796	111.974	113.404	69.7611	212.731	245.378	204.713	188.101
ENSMUSG00000014444	8	123208437	123278068	234839	piezo-type mechanosensitive ion channel component 1 [Source:MGI Symbol;Acc:MGI:3603204]	Piezo1	111.06	-1.10926	0.30992	-3.57919	0.000344659	0.00412024	84.6153	117.182	78.7267	57.9372	182.612	175.111	239.293	133.431
ENSMUSG00000025142	11	120563799	120600273	68938	alveolar soft part sarcoma chromosome region, candidate 1 (human) [Source:MGI Symbol;Acc:MGI:1916188]	Aspscr1	1364.86	-1.10979	0.359131	-3.09022	0.00200011	0.0174633	1086.86	1131.46	1086.24	1042.87	2344.47	1327.27	1218.59	4487.55
ENSMUSG00000023960	17	44389704	44397458	83965	ectonucleotide pyrophosphatase/phosphodiesterase 5 [Source:MGI Symbol;Acc:MGI:1933830]	Enpp5	187.783	-1.11144	0.32009	-3.47226	0.000516096	0.00579091	138.685	80.7253	178.072	157.258	300.273	259.878	246.209	394.734
ENSMUSG00000029016	4	148088716	148123278	26372	chloride channel, voltage-sensitive 6 [Source:MGI Symbol;Acc:MGI:1347049]	Clcn6	383.534	-1.11324	0.183354	-6.0715	1.26721e-09	6.32608e-08	310.648	286.445	366.454	279.045	672.521	653.599	572.643	791.321
ENSMUSG00000020083	10	61943434	61979699	69894	family with sequence similarity 241, member B [Source:MGI Symbol;Acc:MGI:1917144]	Fam241b	76.6651	-1.11647	0.331431	-3.36864	0.000755411	0.00790451	59.2919	70.3092	54.3589	53.2077	128.189	159.496	114.805	110.266
ENSMUSG00000019302	11	100900278	100954545	11975	ATPase, H+ transporting, lysosomal V0 subunit A1 [Source:MGI Symbol;Acc:MGI:103286]	Atp6v0a1	832.134	-1.11714	0.294631	-3.79165	0.00014965	0.00202595	697.283	684.863	746.029	660.957	1511.75	1341.77	969.62	2223.85
ENSMUSG00000020634	12	4929032	4957705	217379	UBX domain protein 2A [Source:MGI Symbol;Acc:MGI:2442310]	Ubxn2a	316.77	-1.11746	0.212657	-5.25475	1.48222e-07	4.57305e-06	230.771	277.331	208.063	206.919	499.699	538.717	486.885	473.495
ENSMUSG00000003363	7	27231425	27252643	18807	phospholipase D family, member 3 [Source:MGI Symbol;Acc:MGI:1333782]	Pld3	2549.56	-1.11853	0.221207	-5.05651	4.26995e-07	1.15977e-05	1973.25	1800.7	2338.37	1780.68	4284.47	4155.82	3240.83	5456.78
ENSMUSG00000029922	6	39374738	39397396	54484	makorin, ring finger protein, 1 [Source:MGI Symbol;Acc:MGI:1859353]	Mkrn1	791.224	-1.11962	0.170795	-6.55534	5.55153e-11	3.33494e-09	604.195	725.226	557.647	529.712	1310.9	1463.35	1156.35	1313
ENSMUSG00000029121	5	37399284	37449477	12933	collapsin response mediator protein 1 [Source:MGI Symbol;Acc:MGI:107793]	Crmp1	219.517	-1.12007	0.31223	-3.58732	0.000334094	0.0040095	137.441	151.035	104.032	157.258	297.111	292.223	178.432	420.679
ENSMUSG00000030203	6	134692431	134769588	70686	dual specificity phosphatase 16 [Source:MGI Symbol;Acc:MGI:1917936]	Dusp16	500.989	-1.12213	0.21486	-5.22261	1.76415e-07	5.336e-06	328.462	352.848	284.916	347.623	713.541	608.984	676.382	855.256
ENSMUSG00000031530	8	35274451	35287048	319520	dual specificity phosphatase 4 [Source:MGI Symbol;Acc:MGI:2442191]	Dusp4	666.497	-1.12485	0.326667	-3.4434	0.000574442	0.00634192	533.482	351.546	554.835	694.064	1163.38	961.437	954.404	1574.3
ENSMUSG00000030894	7	105394018	105401442	12751	tripeptidyl peptidase I [Source:MGI Symbol;Acc:MGI:1336194]	Tpp1	3030.75	-1.12622	0.202642	-5.55769	2.73373e-08	1.0245e-06	2403.23	2262.91	2740.44	2206.34	5245.49	4554	4065.21	7117.25
ENSMUSG00000015882	5	45854523	46014957	209707	ligand dependent nuclear receptor corepressor-like [Source:MGI Symbol;Acc:MGI:2651932]	Lcorl	457.605	-1.12678	0.33419	-3.37169	0.000747086	0.00782968	390.652	440.083	334.588	397.284	851.6	525.333	531.147	1498.32
ENSMUSG00000015882	5	45854523	46014957	100041576	ligand dependent nuclear receptor corepressor-like [Source:MGI Symbol;Acc:MGI:2651932]	Lcorl	457.605	-1.12678	0.33419	-3.37169	0.000747086	0.00782968	390.652	440.083	334.588	397.284	851.6	525.333	531.147	1498.32
ENSMUSG00000016520	5	146953465	147013396	140887	ligand of numb-protein X 2 [Source:MGI Symbol;Acc:MGI:2155959]	Lnx2	226.846	-1.12732	0.308447	-3.65484	0.00025734	0.00323603	184.454	165.357	184.633	203.371	402.288	293.339	308.452	605.073
ENSMUSG00000038587	10	4216380	4309470	83397	A kinase (PRKA) anchor protein (gravin) 12 [Source:MGI Symbol;Acc:MGI:1932576]	Akap12	864.65	-1.12978	0.305911	-3.69315	0.000221489	0.00285513	414.509	546.849	279.292	417.384	904.929	775.173	621.054	1318.56
ENSMUSG00000005142	8	85809899	85824911	17159	mannosidase 2, alpha B1 [Source:MGI Symbol;Acc:MGI:107286]	Man2b1	1551.94	-1.13301	0.335451	-3.37756	0.00073132	0.00769724	1322.53	1390.56	1209.02	1368.03	2901.04	3948.36	3650.25	1104.51
ENSMUSG00000022099	14	70838703	70873488	13829	dematin actin binding protein [Source:MGI Symbol;Acc:MGI:99670]	Dmtn	53.2016	-1.13486	0.379954	-2.98684	0.00281879	0.022905	45.1569	53.3829	47.7983	34.2894	98.8152	119.343	70.5429	106.56
ENSMUSG00000073409	17	35643826	35649031	110557	histocompatibility 2, Q region locus 6 [Source:MGI Symbol;Acc:MGI:95935]	H2-Q6	68.6636	-1.13505	0.353197	-3.21366	0.00131055	0.0124728	35.7764	41.6647	33.74	31.9246	78.7055	70.2674	98.2068	67.6422
ENSMUSG00000027173	2	104552129	104573223	211896	DEP domain containing 7 [Source:MGI Symbol;Acc:MGI:2139258]	Depdc7	149.57	-1.13517	0.39427	-2.87915	0.00398743	0.0300464	133.351	102.86	134.023	163.17	293.807	350.222	424.641	106.56
ENSMUSG00000038525	5	21850811	21867692	67211	armadillo repeat containing 10 [Source:MGI Symbol;Acc:MGI:1914461]	Armc10	1209.05	-1.1384	0.188678	-6.03357	1.60375e-09	7.73748e-08	967.393	1080.68	1055.31	766.19	2130.04	2377.94	2102.46	1909.73
ENSMUSG00000022558	15	76264461	76337238	223658	maestro heat-like repeat family member 1 [Source:MGI Symbol;Acc:MGI:2442558]	Mroh1	415.894	-1.14065	0.308376	-3.69889	0.000216546	0.0027981	351.77	376.284	346.772	332.252	774.418	644.676	470.286	1208.29
ENSMUSG00000016382	X	74829260	74918788	102866	plastin 3 (T-isoform) [Source:MGI Symbol;Acc:MGI:104807]	Pls3	2091.87	-1.14084	0.232047	-4.9164	8.81504e-07	2.21052e-05	1514.3	1420.51	1691.69	1430.69	3339.44	3716.37	2843.85	3458.09
ENSMUSG00000008167	8	85786684	85793753	68628	F-box and WD-40 domain protein 9 [Source:MGI Symbol;Acc:MGI:1915878]	Fbxw9	692.46	-1.14087	0.341776	-3.33806	0.000843668	0.00862709	519.594	528.621	477.983	552.177	1146.41	1516.88	1509.07	413.266
ENSMUSG00000075033	16	55660316	55715648	385658	neurexophilin and PC-esterase domain family, member 3 [Source:MGI Symbol;Acc:MGI:2686598]	Nxpe3	122.137	-1.14177	0.252644	-4.51929	6.20462e-06	0.000125055	96.5167	100.256	89.9733	99.321	212.135	223.071	177.049	236.284
ENSMUSG00000045319	2	6102418	6135022	227545	proline and serine rich 2 [Source:MGI Symbol;Acc:MGI:2442238]	Proser2	226.847	-1.15109	0.42544	-2.70565	0.00681703	0.0457281	171.204	162.753	186.507	164.353	379.594	216.379	197.797	724.605
ENSMUSG00000054942	3	151979486	152046044	215708	mitoguardin 1 [Source:MGI Symbol;Acc:MGI:1924567]	Miga1	296.197	-1.15131	0.219536	-5.2443	1.56876e-07	4.80568e-06	230.346	170.565	256.799	263.673	512.603	450.604	511.782	575.422
ENSMUSG00000078503	4	145237329	145265758	101056073	zinc finger protein 990 [Source:MGI Symbol;Acc:MGI:3652161]	Zfp990	95.9855	-1.15218	0.234172	-4.92026	8.64302e-07	2.17244e-05	76.0439	67.7051	91.8478	68.5788	170.208	137.189	188.114	185.321
ENSMUSG00000006435	19	47167259	47247880	18011	neuralized E3 ubiquitin protein ligase 1A [Source:MGI Symbol;Acc:MGI:1334263]	Neurl1a	55.8059	-1.15226	0.373602	-3.08419	0.00204105	0.017792	35.8038	40.3627	37.4889	29.5598	79.0932	62.4599	63.627	111.193
ENSMUSG00000022844	16	35217682	35311243	72599	protein disulfide isomerase associated 5 [Source:MGI Symbol;Acc:MGI:1919849]	Pdia5	986.884	-1.15605	0.294365	-3.92727	8.5917e-05	0.0012528	714.197	820.274	721.661	600.655	1590.12	1221.31	923.974	2625.07
ENSMUSG00000032383	9	65967504	65973905	19035	peptidylprolyl isomerase B [Source:MGI Symbol;Acc:MGI:97750]	Ppib	3574.92	-1.15648	0.22124	-5.22726	1.72044e-07	5.21844e-06	2663.16	2527.22	2772.3	2689.94	5935.44	4597.5	4567.31	8641.52
ENSMUSG00000046997	9	96825535	96900896	211949	splA/ryanodine receptor domain and SOCS box containing 4 [Source:MGI Symbol;Acc:MGI:2183445]	Spsb4	396.069	-1.15801	0.277208	-4.17739	2.9487e-05	0.000498758	304.537	406.231	266.171	241.208	679.541	761.788	864.497	412.339
ENSMUSG00000026939	2	25510079	25512017	51875	transmembrane protein 141 [Source:MGI Symbol;Acc:MGI:1098773]	Tmem141	94.5513	-1.15857	0.315399	-3.67335	0.000239387	0.003044	66.6259	48.1748	89.0361	62.6668	149.786	151.688	143.852	153.816
ENSMUSG00000021763	13	113429693	113516245	408066	chondroitin sulfate proteoglycan 4B [Source:MGI Symbol;Acc:MGI:3040697]	Cspg4b	55.8827	-1.16639	0.427127	-2.73077	0.0063186	0.0432456	40.4516	40.3627	38.4261	42.5661	90.8632	110.42	92.6741	69.4954
ENSMUSG00000029084	5	44025895	44069717	12494	CD38 antigen [Source:MGI Symbol;Acc:MGI:107474]	Cd38	98.1544	-1.16673	0.284003	-4.10816	3.98825e-05	0.000643311	84.818	48.1748	119.964	86.3146	192.083	190.726	179.815	205.706
ENSMUSG00000024530	18	67597936	67612905	225655	PRELI domain containing 3A [Source:MGI Symbol;Acc:MGI:2442865]	Prelid3a	39.8759	-1.16769	0.392909	-2.97191	0.00295949	0.0237442	35.6486	26.0404	47.7983	33.107	80.5244	76.9596	66.3934	98.2201
ENSMUSG00000056938	11	102992508	103005229	NA	acyl-Coenzyme A binding domain containing 4 [Source:MGI Symbol;Acc:MGI:1914381]	Acbd4	252.616	-1.16888	0.253652	-4.60821	4.06149e-06	8.51215e-05	176.744	135.41	239.929	154.893	398.548	383.683	329.2	482.761
ENSMUSG00000020799	11	72235548	72253268	21689	tektin 1 [Source:MGI Symbol;Acc:MGI:1333819]	Tekt1	83.9844	-1.16978	0.419132	-2.79095	0.00525533	0.0372327	83.9154	49.4768	144.332	57.9372	189.78	162.842	153.535	252.963
ENSMUSG00000019842	10	39488930	39531303	103213	TRAF3 interacting protein 2 [Source:MGI Symbol;Acc:MGI:2143599]	Traf3ip2	81.7111	-1.17319	0.395466	-2.9666	0.00301117	0.0240871	65.7071	69.0072	57.1705	70.9435	147.27	151.688	76.0757	214.046
ENSMUSG00000022353	15	58813083	58953854	211401	MTSS I-BAR domain containing 1 [Source:MGI Symbol;Acc:MGI:2384818]	Mtss1	219.601	-1.1734	0.24342	-4.82047	1.43218e-06	3.35357e-05	142.091	157.545	143.395	125.334	319.851	350.222	268.34	340.991
ENSMUSG00000090963	5	110194005	110220379	NA	predicted gene, 17655 [Source:MGI Symbol;Acc:MGI:4937289]	Gm17655	37.4539	-1.17458	0.346146	-3.39331	0.000690534	0.0073541	30.9585	31.2485	35.6144	26.0126	70.0902	78.0749	63.627	68.5688
ENSMUSG00000030878	7	120556259	120581535	12585	cerebellar degeneration-related 2 [Source:MGI Symbol;Acc:MGI:1100885]	Cdr2	160.959	-1.17694	0.348448	-3.37766	0.000731058	0.00769724	124.272	177.075	83.4128	112.327	279.104	214.148	186.731	436.431
ENSMUSG00000042035	3	101284399	101370375	78908	immunoglobulin superfamily, member 3 [Source:MGI Symbol;Acc:MGI:1926158]	Igsf3	3050.68	-1.17719	0.321847	-3.6576	0.000254585	0.00320325	2246.6	2158.75	2348.68	2232.36	5079.29	3411.87	2724.89	9101.11
ENSMUSG00000032369	9	92131803	92154331	22038	phospholipid scramblase 1 [Source:MGI Symbol;Acc:MGI:893575]	Plscr1	1948.78	-1.17756	0.168971	-6.969	3.19204e-12	2.30232e-10	1462.39	1391.86	1648.57	1346.74	3309.61	3678.44	3347.33	2903.05
ENSMUSG00000031428	X	135893904	135899221	66995	zinc finger, CCHC domain containing 18 [Source:MGI Symbol;Acc:MGI:1914245]	Zcchc18	1045.99	-1.17884	0.306932	-3.84073	0.000122667	0.00170827	934.675	907.509	1279.31	617.209	2117.19	2509.55	2036.06	1805.95
ENSMUSG00000064254	7	24286968	24308350	66071	ethylmalonic encephalopathy 1 [Source:MGI Symbol;Acc:MGI:1913321]	Ethe1	683.055	-1.18008	0.191337	-6.16751	6.93733e-10	3.59641e-08	529.776	523.413	626.064	439.85	1202.63	1174.47	1401.18	1032.24
ENSMUSG00000020098	10	60925110	60930103	13180	pterin 4 alpha carbinolamine dehydratase/dimerization cofactor of hepatocyte nuclear factor 1 alpha (TCF1) 1 [Source:MGI Symbol;Acc:MGI:94873]	Pcbd1	326.922	-1.18033	0.346553	-3.40593	0.000659388	0.00707481	253.034	295.559	275.543	188	574.073	656.945	734.476	330.798
ENSMUSG00000090021	16	22832958	22835788	NA	predicted gene 6493 [Source:MGI Symbol;Acc:MGI:3644797]	Gm6493	27.9988	-1.18359	0.402203	-2.94276	0.00325301	0.0255673	19.5801	20.8323	17.8072	20.1007	44.1572	31.23	45.6454	55.5963
ENSMUSG00000035640	10	79966285	79976669	100503659	calcium channel, voltage-dependent, beta subunit associated regulatory protein [Source:MGI Symbol;Acc:MGI:1354170]	Cbarp	113.999	-1.18425	0.271483	-4.36217	1.2878e-05	0.000239626	75.941	83.3294	75.915	68.5788	172.353	158.381	174.283	184.394
ENSMUSG00000049409	6	87555573	87567725	58182	prokineticin receptor 1 [Source:MGI Symbol;Acc:MGI:1929676]	Prokr1	454.484	-1.18433	0.312953	-3.78438	0.000154092	0.00207567	423.288	433.573	473.297	362.994	962.722	1272.62	1048.46	567.082
ENSMUSG00000037852	8	65045576	65146088	12876	carboxypeptidase E [Source:MGI Symbol;Acc:MGI:101932]	Cpe	919.804	-1.18654	0.409271	-2.89915	0.0037417	0.0285237	625.029	640.595	578.266	656.228	1421.53	778.519	629.354	2856.72
ENSMUSG00000030207	6	135174975	135221953	74525	family with sequence similarity 234, member B [Source:MGI Symbol;Acc:MGI:1921775]	Fam234b	369.278	-1.18693	0.308198	-3.85119	0.000117547	0.00164398	307.094	214.834	373.014	333.435	699.781	813.095	547.745	738.504
ENSMUSG00000022885	16	23043490	23179100	20440	beta galactoside alpha 2,6 sialyltransferase 1 [Source:MGI Symbol;Acc:MGI:108470]	St6gal1	653.908	-1.18698	0.323093	-3.6738	0.000238973	0.00304281	456.066	445.291	517.347	405.561	1037.64	938.015	536.68	1638.24
ENSMUSG00000027506	3	8990653	9069783	21985	tumor protein D52 [Source:MGI Symbol;Acc:MGI:107749]	Tpd52	1440.36	-1.19006	0.207483	-5.73567	9.71299e-09	3.98233e-07	1243.4	1100.21	1467.69	1162.29	2838.8	2953.46	3041.65	2521.29
ENSMUSG00000039637	16	4443997	4497641	78885	coronin 7 [Source:MGI Symbol;Acc:MGI:1926135]	Coro7	483.474	-1.19102	0.190762	-6.24351	4.27865e-10	2.28399e-08	395.537	403.627	432.997	349.988	902.693	946.937	737.243	1023.9
ENSMUSG00000009681	10	74896424	75020753	110279	BCR activator of RhoGEF and GTPase [Source:MGI Symbol;Acc:MGI:88141]	Bcr	328.622	-1.19401	0.225401	-5.29729	1.17531e-07	3.71108e-06	264.103	342.432	219.31	230.567	601.939	558.793	515.932	731.091
ENSMUSG00000068206	15	79113373	79133684	18693	protein interacting with C kinase 1 [Source:MGI Symbol;Acc:MGI:894645]	Pick1	209.13	-1.19834	0.229732	-5.21624	1.8259e-07	5.49159e-06	165.189	178.377	170.574	146.617	378.807	441.681	330.584	364.156
ENSMUSG00000086454	2	104389493	104401774	74959	pluripotency associated transcript 14 [Source:MGI Symbol;Acc:MGI:1922209]	Platr14	21.2912	-1.19987	0.443029	-2.70834	0.00676208	0.0454302	19.5511	20.8323	27.1794	10.6415	45.5108	39.0375	53.9446	43.5504
ENSMUSG00000091898	14	30930269	30933686	21924	troponin C, cardiac/slow skeletal [Source:MGI Symbol;Acc:MGI:98779]	Tnnc1	67.9151	-1.19995	0.331535	-3.61938	0.000295315	0.00361451	52.817	39.0607	54.3589	65.0316	122.117	129.381	145.235	91.7339
ENSMUSG00000034616	19	4311696	4319208	245857	slingshot protein phosphatase 3 [Source:MGI Symbol;Acc:MGI:2683546]	Ssh3	283.206	-1.20044	0.308721	-3.88842	0.0001009	0.00144012	206.967	135.41	254.924	230.567	476.396	544.294	384.528	500.367
ENSMUSG00000030587	7	28945986	28947891	72275	RIKEN cDNA 2200002D01 gene [Source:MGI Symbol;Acc:MGI:1919525]	2200002D01Rik	82.1867	-1.20216	0.406274	-2.959	0.00308643	0.0245616	32.4569	29.9465	22.4933	44.9309	74.6315	88.1131	88.5245	47.2569
ENSMUSG00000038555	18	34973642	34980516	225362	receptor accessory protein 2 [Source:MGI Symbol;Acc:MGI:2385070]	Reep2	119.907	-1.20353	0.410575	-2.93133	0.00337509	0.0263644	73.1741	36.4566	73.1033	109.962	168.322	169.534	95.4404	239.991
ENSMUSG00000041961	11	5226324	5394847	407821	zinc and ring finger 3 [Source:MGI Symbol;Acc:MGI:3039616]	Znrf3	2160.29	-1.20477	0.246157	-4.89432	9.86446e-07	2.44525e-05	1713.72	2100.16	1568.91	1472.08	3948.71	3394.03	3518.85	4933.25
ENSMUSG00000023092	X	55777147	55838706	14199	four and a half LIM domains 1 [Source:MGI Symbol;Acc:MGI:1298387]	Fhl1	906.299	-1.20479	0.250594	-4.80774	1.52648e-06	3.55508e-05	532.887	432.271	603.571	562.819	1229.18	1090.82	1261.47	1335.24
ENSMUSG00000024924	19	27193884	27231631	22359	very low density lipoprotein receptor [Source:MGI Symbol;Acc:MGI:98935]	Vldlr	381.973	-1.20539	0.412048	-2.92537	0.00344052	0.0267767	360.394	221.344	509.849	349.988	831.201	443.912	468.903	1580.79
ENSMUSG00000048264	13	9326564	9718964	208440	disco interacting protein 2 homolog C [Source:MGI Symbol;Acc:MGI:1920179]	Dip2c	200.718	-1.20653	0.250236	-4.82156	1.42442e-06	3.34265e-05	144.067	135.41	126.525	170.264	332.933	380.336	391.444	227.018
ENSMUSG00000032372	9	92157655	92179805	18828	phospholipid scramblase 2 [Source:MGI Symbol;Acc:MGI:1270860]	Plscr2	277.66	-1.20729	0.431567	-2.79745	0.0051508	0.0366769	139.62	161.451	114.341	143.069	322.258	468.45	325.051	173.275
ENSMUSG00000038692	11	96209093	96212464	15412	homeobox B4 [Source:MGI Symbol;Acc:MGI:96185]	Hoxb4	196.616	-1.20776	0.446824	-2.70298	0.00687199	0.0459539	171.535	184.887	222.122	107.598	397.121	507.487	564.343	119.532
ENSMUSG00000033629	9	64894265	64928975	57874	3-hydroxyacyl-CoA dehydratase 3 [Source:MGI Symbol;Acc:MGI:1889341]	Hacd3	2364.6	-1.2081	0.192223	-6.28486	3.2814e-10	1.78254e-08	1988.08	1923.09	2247.46	1793.69	4592.92	4053.2	3836.98	5888.57
ENSMUSG00000074415	9	41238373	41628290	73144	Mir100 Mirlet7a-2 Mir125b-1 cluster host gene [Source:MGI Symbol;Acc:MGI:1920394]	Mir100hg	191.989	-1.20877	0.396674	-3.04726	0.00230935	0.0195078	94.5174	122.39	89.0361	72.1259	217.302	210.802	87.1413	353.963
ENSMUSG00000078249	11	120653620	120655245	15361	high mobility group AT-hook 1B [Source:MGI Symbol;Acc:MGI:96161]	Hmga1b	2709.49	-1.2092	0.20741	-5.82998	5.54333e-09	2.40538e-07	2152.01	1704.35	2410.54	2341.14	4977.96	4460.31	6175.96	4297.59
ENSMUSG00000078249	11	120653620	120655245	111241	high mobility group AT-hook 1B [Source:MGI Symbol;Acc:MGI:96161]	Hmga1b	2709.49	-1.2092	0.20741	-5.82998	5.54333e-09	2.40538e-07	2152.01	1704.35	2410.54	2341.14	4977.96	4460.31	6175.96	4297.59
ENSMUSG00000057762	13	97234716	97235745	NA	predicted gene 6169 [Source:MGI Symbol;Acc:MGI:3646298]	Gm6169	1677.25	-1.20997	0.225441	-5.3671	8.00125e-08	2.62242e-06	1242.81	1149.69	1383.34	1195.4	2874.56	2157.1	2332.07	4134.51
ENSMUSG00000100826	7	58957672	59625507	16353	small nucleolar RNA host gene 14 [Source:MGI Symbol;Acc:MGI:1289201]	Snhg14	38.1993	-1.21423	0.431715	-2.81256	0.00491482	0.0354136	25.0146	19.5303	31.8656	23.6478	58.3686	66.9214	47.0286	61.1559
ENSMUSG00000053646	9	108924457	108948985	235611	plexin B1 [Source:MGI Symbol;Acc:MGI:2154238]	Plxnb1	534.375	-1.21517	0.385296	-3.15387	0.00161123	0.0147362	428.27	514.299	426.436	344.076	994.69	1446.62	1196.46	340.991
ENSMUSG00000045136	13	34310731	34314449	73710	tubulin, beta 2B class IIB [Source:MGI Symbol;Acc:MGI:1920960]	Tubb2b	1636.94	-1.21573	0.233643	-5.20339	1.95686e-07	5.80491e-06	1146.63	1071.56	1455.51	912.807	2665.05	2883.2	2890.88	2221.07
ENSMUSG00000085939	18	50267793	50268667	NA	CD63 antigen, pseudogene [Source:MGI Symbol;Acc:MGI:105972]	Cd63-ps	1004.56	-1.21936	0.341019	-3.57563	0.000349387	0.00416983	655.787	656.219	728.222	582.919	1526.56	897.862	1250.41	2431.41
ENSMUSG00000044628	2	25132941	25134274	68846	ring finger protein 208 [Source:MGI Symbol;Acc:MGI:1916096]	Rnf208	40.1479	-1.21939	0.441581	-2.76141	0.00575528	0.0400511	31.4453	32.5505	44.0494	17.7359	73.6619	75.8442	69.1597	75.9816
ENSMUSG00000033948	4	116734573	116846461	74464	zinc finger SWIM-type containing 5 [Source:MGI Symbol;Acc:MGI:1921714]	Zswim5	33.0328	-1.2202	0.422208	-2.89006	0.00385172	0.029259	28.4886	27.3425	30.9283	27.195	66.7158	81.421	70.5429	48.1835
ENSMUSG00000068417	14	51193449	51202206	667034	purine-nucleoside phosphorylase 2 [Source:MGI Symbol;Acc:MGI:3712328]	Pnp2	261.88	-1.22197	0.409552	-2.98367	0.00284818	0.023109	178.849	187.491	202.44	146.617	416.541	234.225	224.078	791.321
ENSMUSG00000001507	11	94935300	94967627	16400	integrin alpha 3 [Source:MGI Symbol;Acc:MGI:96602]	Itga3	698.235	-1.22244	0.327886	-3.72825	0.000192816	0.00253707	398.268	416.647	392.696	385.46	930.067	1191.2	1211.68	387.321
ENSMUSG00000042216	5	113391086	113458652	52850	small G protein signaling modulator 1 [Source:MGI Symbol;Acc:MGI:107320]	Sgsm1	287.014	-1.22257	0.26517	-4.6105	4.01697e-06	8.4517e-05	206.323	178.377	200.566	240.026	481.051	341.299	452.305	649.55
ENSMUSG00000029458	5	121798626	121825319	72399	BRCA1 associated protein [Source:MGI Symbol;Acc:MGI:1919649]	Brap	275.83	-1.22404	0.428531	-2.85636	0.00428536	0.0318463	199.652	196.605	193.068	209.283	465.528	224.187	236.526	935.871
ENSMUSG00000025764	3	41510166	41571299	269424	jade family PHD finger 1 [Source:MGI Symbol;Acc:MGI:1925835]	Jade1	316.745	-1.22508	0.209696	-5.84216	5.15294e-09	2.25871e-07	240.231	256.498	205.252	258.944	560.464	452.835	597.54	631.018
ENSMUSG00000024887	19	31959997	32085611	54447	N-acylsphingosine amidohydrolase 2 [Source:MGI Symbol;Acc:MGI:1859310]	Asah2	37.2747	-1.22745	0.392091	-3.13051	0.00174501	0.0157065	21.9976	20.8323	26.2422	18.9183	51.5288	46.845	42.879	64.8624
ENSMUSG00000066720	17	23901558	23903000	56863	claudin 9 [Source:MGI Symbol;Acc:MGI:1913100]	Cldn9	1633.95	-1.23183	0.317292	-3.88232	0.000103466	0.00146799	1192.84	1468.68	1200.58	909.26	2801.98	3689.6	3359.78	1356.55
ENSMUSG00000066595	1	190738044	190758355	226844	feline leukemia virus subgroup C cellular receptor 1 [Source:MGI Symbol;Acc:MGI:2444881]	Flvcr1	83.2342	-1.23314	0.361293	-3.41312	0.00064223	0.00692469	58.5112	63.7991	38.4261	73.3083	136.946	102.613	164.6	143.624
ENSMUSG00000040022	19	59891316	59932086	74998	RAB11 family interacting protein 2 (class I) [Source:MGI Symbol;Acc:MGI:1922248]	Rab11fip2	152.357	-1.23318	0.422712	-2.9173	0.00353074	0.0273283	110.272	87.2355	126.525	117.057	260.289	332.376	378.995	69.4954
ENSMUSG00000114529	14	3924564	3925888	NA	predicted gene 4939 [Source:MGI Symbol;Acc:MGI:3646780]	Gm4939	28.6446	-1.23377	0.412377	-2.99185	0.0027729	0.0226088	17.2298	20.8323	13.1211	17.7359	40.3745	30.1146	53.9446	37.0642
ENSMUSG00000038721	11	96177449	96180988	15415	homeobox B7 [Source:MGI Symbol;Acc:MGI:96188]	Hoxb7	730.046	-1.23418	0.225165	-5.48122	4.22413e-08	1.50326e-06	570.398	505.184	691.67	514.341	1343.89	1536.96	1468.95	1025.75
ENSMUSG00000020108	10	59785491	59787656	74747	DNA-damage-inducible transcript 4 [Source:MGI Symbol;Acc:MGI:1921997]	Ddit4	556.821	-1.23433	0.314167	-3.9289	8.53342e-05	0.00124683	455.185	489.56	628.876	247.12	1071.32	1128.74	784.271	1300.95
ENSMUSG00000020205	10	111342147	111344506	21664	pleckstrin homology like domain, family A, member 1 [Source:MGI Symbol;Acc:MGI:1096880]	Phlda1	1156.33	-1.23467	0.265618	-4.64829	3.34698e-06	7.16082e-05	740.811	798.139	639.185	785.109	1741.39	1252.54	1202	2769.62
ENSMUSG00000075277	2	74578766	74593240	NA	Hoxd antisense growth associated long non-coding RNA [Source:MGI Symbol;Acc:MGI:3026978]	Haglr	37.2639	-1.23627	0.350139	-3.53078	0.000414334	0.0048274	30.948	26.0404	38.4261	28.3774	73.2466	60.2292	67.7765	91.7339
ENSMUSG00000032009	9	14186363	14244397	75747	sestrin 3 [Source:MGI Symbol;Acc:MGI:1922997]	Sesn3	727.719	-1.24116	0.322513	-3.84839	0.000118895	0.00166069	537.16	505.184	453.615	652.681	1268.41	790.787	817.468	2196.98
ENSMUSG00000027993	3	84067746	84214184	80890	tripartite motif-containing 2 [Source:MGI Symbol;Acc:MGI:1933163]	Trim2	2135.97	-1.24198	0.32528	-3.81819	0.000134433	0.00184525	1537.1	1973.86	1430.2	1207.22	3634.68	3571.37	2965.57	4367.09
ENSMUSG00000014164	13	58148042	58261406	100503085	kelch-like 3 [Source:MGI Symbol;Acc:MGI:2445185]	Klhl3	194.191	-1.24251	0.385648	-3.22187	0.00127358	0.0121909	151.357	135.41	164.951	153.711	358.995	482.949	460.604	133.431
ENSMUSG00000046223	7	24161909	24175393	18793	plasminogen activator, urokinase receptor [Source:MGI Symbol;Acc:MGI:97612]	Plaur	146.698	-1.24267	0.448777	-2.76901	0.00562269	0.0392805	78.2913	109.37	58.1078	67.3964	184.226	148.342	121.721	282.615
ENSMUSG00000042804	4	152358689	152369794	100129	G protein-coupled receptor 153 [Source:MGI Symbol;Acc:MGI:1916157]	Gpr153	86.3924	-1.24291	0.354529	-3.50582	0.000455204	0.00520516	62.3949	85.9334	46.8611	54.39	147.31	190.726	171.516	79.688
ENSMUSG00000027560	2	170573727	170721689	76829	docking protein 5 [Source:MGI Symbol;Acc:MGI:1924079]	Dok5	85.9098	-1.24475	0.392699	-3.16974	0.00152576	0.0140798	55.1031	76.8193	45.9239	42.5661	129.358	140.535	67.7765	179.761
ENSMUSG00000026305	1	90926459	91056666	16978	leucine rich repeat (in FLII) interacting protein 1 [Source:MGI Symbol;Acc:MGI:1342770]	Lrrfip1	568.433	-1.24535	0.247157	-5.03872	4.68664e-07	1.2634e-05	377.88	430.969	346.772	355.9	894.535	1000.47	677.765	1005.37
ENSMUSG00000020650	12	31640966	31684657	12033	B cell receptor associated protein 29 [Source:MGI Symbol;Acc:MGI:101917]	Bcap29	280.362	-1.24779	0.265373	-4.70204	2.57573e-06	5.70309e-05	220.278	149.733	247.427	263.673	523.314	389.259	438.473	742.211
ENSMUSG00000031442	8	12923806	13070905	17207	mcf.2 transforming sequence-like [Source:MGI Symbol;Acc:MGI:103263]	Mcf2l	135.698	-1.24803	0.317413	-3.93188	8.42839e-05	0.00123567	107.081	135.41	80.6011	105.233	253.439	248.724	264.19	247.404
ENSMUSG00000041439	1	52695445	52766621	98682	major facilitator superfamily domain containing 6 [Source:MGI Symbol;Acc:MGI:1922925]	Mfsd6	41.2667	-1.24826	0.383657	-3.2536	0.00113953	0.0110749	27.7946	29.9465	26.2422	27.195	66.5164	70.2674	91.2909	37.9908
ENSMUSG00000038437	11	97554240	97576289	246198	myeloid/lymphoid or mixed-lineage leukemia; translocated to, 6 [Source:MGI Symbol;Acc:MGI:1935145]	Mllt6	1312.84	-1.24891	0.302344	-4.13076	3.61563e-05	0.000592513	888.704	1171.82	791.953	702.341	2111.55	2916.66	1964.14	1453.84
ENSMUSG00000025357	10	128556003	128580724	13139	diacylglycerol kinase, alpha [Source:MGI Symbol;Acc:MGI:102952]	Dgka	117.332	-1.24959	0.401227	-3.11442	0.00184308	0.0164247	84.2952	92.4435	64.6683	95.7738	199.085	137.189	94.0572	366.009
ENSMUSG00000031387	X	72965727	72974456	19703	renin binding protein [Source:MGI Symbol;Acc:MGI:105940]	Renbp	1009.97	-1.25209	0.319798	-3.91526	9.03075e-05	0.00130534	766.853	731.736	940.971	627.85	1826.02	1223.55	1045.7	3208.83
ENSMUSG00000108438	7	43156375	43156927	NA	predicted gene 9278 [Source:MGI Symbol;Acc:MGI:3646238]	Gm9278	23.1833	-1.25724	0.429153	-2.92959	0.00339409	0.0264823	16.7434	15.6243	16.87	17.7359	40.3745	30.1146	53.9446	37.0642
ENSMUSG00000031853	8	126637189	126674179	234878	mitogen-activated protein kinase kinase kinase 21 [Source:MGI Symbol;Acc:MGI:2385307]	Map3k21	29.5828	-1.25961	0.464273	-2.71307	0.00666625	0.0449544	20.7585	26.0404	19.6817	16.5535	49.7054	80.3056	45.6454	23.1651
ENSMUSG00000038518	13	44882950	45075119	16468	jumonji, AT rich interactive domain 2 [Source:MGI Symbol;Acc:MGI:104813]	Jarid2	1898.7	-1.26182	0.179298	-7.03755	1.95643e-12	1.46501e-10	1482.66	1309.83	1622.33	1515.83	3555.45	3193.26	3054.09	4418.98
ENSMUSG00000068220	15	78810925	78814665	16852	lectin, galactose binding, soluble 1 [Source:MGI Symbol;Acc:MGI:96777]	Lgals1	6502.67	-1.26318	0.348629	-3.62329	0.000290884	0.00357447	3853.25	4057.1	4066.61	3436.03	9247.88	6902.94	5258.91	15581.8
ENSMUSG00000072825	12	112686889	112713026	217882	centrosomal protein 170B [Source:MGI Symbol;Acc:MGI:2145043]	Cep170b	455.553	-1.26323	0.227301	-5.55752	2.73631e-08	1.0245e-06	317.502	390.607	252.113	309.787	760.052	819.787	659.784	800.587
ENSMUSG00000032058	9	50756601	50805529	73699	protein phosphatase 2, regulatory subunit A, beta [Source:MGI Symbol;Acc:MGI:1920949]	Ppp2r1b	2004.84	-1.26493	0.161175	-7.84818	4.22105e-15	4.41899e-13	1712.95	1760.33	1688.87	1689.64	4117.22	4081.09	4644.77	3625.81
ENSMUSG00000026249	1	79771914	79838897	20720	serine (or cysteine) peptidase inhibitor, clade E, member 2 [Source:MGI Symbol;Acc:MGI:101780]	Serpine2	6886.61	-1.26593	0.4214	-3.00411	0.0026636	0.0218665	4847.81	5678.12	5587.72	3277.59	11657.5	9440.37	5444.25	20087.9
ENSMUSG00000021171	12	116244816	116354670	52635	extended synaptotagmin-like protein 2 [Source:MGI Symbol;Acc:MGI:1261845]	Esyt2	432.917	-1.26824	0.472568	-2.68371	0.007281	0.048039	336.944	360.66	321.467	328.705	810.661	313.415	309.836	1808.73
ENSMUSG00000032020	9	40922394	41072993	72828	ubiquitin associated and SH3 domain containing, B [Source:MGI Symbol;Acc:MGI:1920078]	Ubash3b	888.196	-1.2684	0.19661	-6.45136	1.10854e-10	6.32457e-09	655.349	717.414	736.657	511.976	1578.54	1522.46	1399.79	1813.37
ENSMUSG00000081833	2	75638702	75639158	NA	predicted gene 13669 [Source:MGI Symbol;Acc:MGI:3651174]	Gm13669	126.426	-1.2684	0.31923	-3.97333	7.08752e-05	0.00106293	88.9751	78.1213	91.8478	96.9562	214	136.073	190.881	315.046
ENSMUSG00000027580	2	180869408	180883820	229003	helicase with zinc finger 2, transcriptional coactivator [Source:MGI Symbol;Acc:MGI:2385169]	Helz2	35.3306	-1.26875	0.397397	-3.19265	0.00140973	0.0132126	22.6264	15.6243	26.2422	26.0126	54.5384	53.5371	38.7295	71.3486
ENSMUSG00000035900	15	85941896	86021835	223752	GRAM domain containing 4 [Source:MGI Symbol;Acc:MGI:2676308]	Gramd4	232.642	-1.26971	0.274967	-4.61768	3.88045e-06	8.18043e-05	170.401	136.712	213.687	160.805	411.895	394.836	391.444	449.403
ENSMUSG00000016256	2	174269286	174280832	64138	cathepsin Z [Source:MGI Symbol;Acc:MGI:1891190]	Ctsz	1145.35	-1.2698	0.269565	-4.71055	2.47047e-06	5.4926e-05	877.55	640.595	1049.69	942.367	2116.86	1917.3	1921.26	2512.03
ENSMUSG00000044167	3	52175757	52260642	56458	forkhead box O1 [Source:MGI Symbol;Acc:MGI:1890077]	Foxo1	275.42	-1.27028	0.327772	-3.87551	0.000106402	0.00150568	193.856	231.76	172.449	177.359	468.009	569.947	640.419	193.66
ENSMUSG00000027536	3	10431967	10493916	66371	charged multivesicular body protein 4C [Source:MGI Symbol;Acc:MGI:1913621]	Chmp4c	49.7711	-1.27094	0.435264	-2.91993	0.00350113	0.02717	31.8598	24.7384	36.5517	34.2894	77.5003	105.959	82.9917	43.5504
ENSMUSG00000085355	6	148846365	148848627	109163	RIKEN cDNA 3010003L21 gene [Source:MGI Symbol;Acc:MGI:1924094]	3010003L21Rik	32.2458	-1.27262	0.422957	-3.00887	0.00262221	0.02164	28.9707	41.6647	16.87	28.3774	69.1286	61.3446	74.6925	71.3486
ENSMUSG00000030265	6	145162425	145195965	16653	Kirsten rat sarcoma viral oncogene homolog [Source:MGI Symbol;Acc:MGI:96680]	Kras	727.915	-1.27349	0.379699	-3.35394	0.000796684	0.00825585	565.618	531.225	507.037	658.593	1368.07	1586.04	2073.41	444.77
ENSMUSG00000000184	6	127102125	127129156	12444	cyclin D2 [Source:MGI Symbol;Acc:MGI:88314]	Ccnd2	13046.2	-1.2736	0.351335	-3.62502	0.000288937	0.00355258	9241.84	9746.93	9861.45	8117.12	22342.5	15289.3	11981.2	39756.9
ENSMUSG00000025504	7	140918793	140942933	98845	EPS8-like 2 [Source:MGI Symbol;Acc:MGI:2138828]	Eps8l2	88.6899	-1.27393	0.398121	-3.19987	0.00137491	0.0129595	55.7154	74.2152	51.5472	41.3837	134.703	144.996	164.6	94.5137
ENSMUSG00000026594	1	156631736	156767196	78255	Ral GEF with PH domain and SH3 binding motif 2 [Source:MGI Symbol;Acc:MGI:1925505]	Ralgps2	496.365	-1.27536	0.23957	-5.32352	1.01776e-07	3.27597e-06	391.818	434.875	364.579	376.001	946.558	892.285	641.802	1305.59
ENSMUSG00000044641	2	167922924	167943123	58220	par-6 family cell polarity regulator beta [Source:MGI Symbol;Acc:MGI:2135605]	Pard6b	117.766	-1.27618	0.27012	-4.72447	2.30712e-06	5.1667e-05	75.4484	89.8395	70.2917	66.214	182.944	180.688	228.227	139.917
ENSMUSG00000028289	4	28813131	28967499	13841	Eph receptor A7 [Source:MGI Symbol;Acc:MGI:95276]	Epha7	148.622	-1.2762	0.416818	-3.06176	0.00220038	0.0187859	125.253	143.222	119.027	113.51	302.551	216.379	185.348	505.926
ENSMUSG00000073987	4	20042052	20066750	14590	gamma-glutamyl hydrolase [Source:MGI Symbol;Acc:MGI:1329035]	Ggh	442.626	-1.27705	0.246266	-5.18566	2.15252e-07	6.32441e-06	362.105	356.754	456.427	273.133	879.426	1031.7	987.601	618.972
ENSMUSG00000026923	2	26347915	26406675	18128	notch 1 [Source:MGI Symbol;Acc:MGI:97363]	Notch1	177.384	-1.27831	0.340791	-3.75101	0.000176126	0.00234321	129.408	149.733	114.341	124.151	313.659	387.029	319.518	234.431
ENSMUSG00000051166	12	98753064	98867743	319670	echinoderm microtubule associated protein like 5 [Source:MGI Symbol;Acc:MGI:2442513]	Eml5	50.0581	-1.27856	0.383273	-3.33591	0.000850218	0.00868173	41.2712	33.8526	40.3005	49.6605	99.7456	75.8442	78.8421	144.55
ENSMUSG00000040606	4	141829701	142205056	71529	kazrin, periplakin interacting protein [Source:MGI Symbol;Acc:MGI:1918779]	Kazn	278.636	-1.28065	0.372117	-3.44154	0.00057842	0.00636114	167.247	174.471	154.642	172.629	405.254	283.3	225.461	707
ENSMUSG00000085492	17	71864022	71905793	68789	tRNA methyltransferase 61B [Source:MGI Symbol;Acc:MGI:1916039]	Trmt61b	112.841	-1.28081	0.258977	-4.94564	7.58933e-07	1.94384e-05	85.8111	76.8193	82.4755	98.1386	208.686	171.765	233.76	220.532
ENSMUSG00000006403	1	171077990	171088206	240913	a disintegrin-like and metallopeptidase (reprolysin type) with thrombospondin type 1 motif, 4 [Source:MGI Symbol;Acc:MGI:1339949]	Adamts4	391.305	-1.28417	0.376014	-3.4152	0.000637345	0.00687937	320.933	377.586	339.274	245.938	781.001	835.402	474.436	1033.16
ENSMUSG00000000957	14	54669069	54682821	17387	matrix metallopeptidase 14 (membrane-inserted) [Source:MGI Symbol;Acc:MGI:101900]	Mmp14	1341.06	-1.28737	0.302769	-4.25199	2.1188e-05	0.000372708	920.279	907.509	1015.01	838.316	2245.43	1724.34	1350	3661.94
ENSMUSG00000041782	1	135746336	135761080	16763	ladinin [Source:MGI Symbol;Acc:MGI:109343]	Lad1	320.39	-1.28741	0.48029	-2.68048	0.00735172	0.0483715	242.786	351.546	218.373	158.441	592.293	801.941	542.212	432.725
ENSMUSG00000061393	9	119231184	119264061	11481	activin receptor IIB [Source:MGI Symbol;Acc:MGI:87912]	Acvr2b	217.822	-1.29353	0.193225	-6.69443	2.16519e-11	1.38972e-09	143.439	154.941	140.583	134.793	351.797	304.492	405.276	345.624
ENSMUSG00000032115	9	44290787	44303666	12282	hypoxia up-regulated 1 [Source:MGI Symbol;Acc:MGI:108030]	Hyou1	1529.12	-1.29457	0.207638	-6.23475	4.52486e-10	2.39762e-08	1210.49	1191.35	1081.55	1358.57	2967.77	2599.9	2536.78	3766.65
ENSMUSG00000031539	8	23277370	23295638	64933	adaptor-related protein complex 3, mu 2 subunit [Source:MGI Symbol;Acc:MGI:1929214]	Ap3m2	143.432	-1.29479	0.312545	-4.14272	3.43205e-05	0.00056717	97.5639	82.0274	80.6011	130.063	238.719	300.031	174.283	241.844
ENSMUSG00000034981	5	91665474	91774753	231440	prostate androgen-regulated mucin-like protein 1 [Source:MGI Symbol;Acc:MGI:2443349]	Parm1	335.466	-1.2949	0.407804	-3.17531	0.00149678	0.0138658	84.9543	123.692	59.045	72.1259	207.959	244.263	251.741	127.871
ENSMUSG00000050821	16	20511991	20521798	78408	family with sequence similarity 131, member A [Source:MGI Symbol;Acc:MGI:1925658]	Fam131a	89.1474	-1.29844	0.390759	-3.32287	0.00089097	0.00900828	56.8322	49.4768	57.1705	63.8492	139.324	131.612	87.1413	199.22
ENSMUSG00000090015	5	110071266	110091802	100642166	predicted gene 15446 [Source:MGI Symbol;Acc:MGI:3709333]	Gm15446	411.843	-1.3013	0.244527	-5.3217	1.02801e-07	3.30403e-06	326.48	360.66	314.907	303.875	803.073	631.292	619.671	1158.26
ENSMUSG00000042743	13	104246249	104278243	218544	small glutamine-rich tetratricopeptide repeat (TPR)-containing, beta [Source:MGI Symbol;Acc:MGI:2444615]	Sgtb	409.824	-1.30482	0.35745	-3.65036	0.00026187	0.0032777	319.382	343.734	327.091	287.321	787.964	486.295	416.342	1461.26
ENSMUSG00000004473	7	43952111	43956326	20256	C-type lectin domain family 11, member a [Source:MGI Symbol;Acc:MGI:1298219]	Clec11a	79.4669	-1.30538	0.461174	-2.83057	0.00464658	0.0338884	52.3725	32.5505	57.1705	67.3964	130.013	208.572	125.871	55.5963
ENSMUSG00000011148	12	112586479	112607794	11565	adenylosuccinate synthetase like 1 [Source:MGI Symbol;Acc:MGI:87947]	Adssl1	52.8971	-1.30622	0.470538	-2.77601	0.00550311	0.0386303	36.5143	35.1546	36.5517	37.8366	90.9339	85.8824	148.002	38.9174
ENSMUSG00000022587	15	74826900	74831752	17069	lymphocyte antigen 6 complex, locus E [Source:MGI Symbol;Acc:MGI:106651]	Ly6e	1273.2	-1.30644	0.223803	-5.83745	5.30073e-09	2.31408e-07	801.891	999.953	678.549	727.171	1980.96	1951.87	1600.36	2390.64
ENSMUSG00000050875	18	59195320	59210034	225583	membrane integral NOTCH2 associated receptor 2 [Source:MGI Symbol;Acc:MGI:2442934]	Minar2	1122.37	-1.30722	0.352401	-3.70946	0.0002077	0.00270813	763.097	641.897	934.41	712.983	1888.04	1270.39	1004.2	3389.52
ENSMUSG00000021182	12	100877782	100995315	68339	coiled-coil domain containing 88C [Source:MGI Symbol;Acc:MGI:1915589]	Ccdc88c	366.285	-1.30766	0.308146	-4.24362	2.19943e-05	0.000385633	278.335	404.929	263.359	166.717	688.072	714.943	640.419	708.853
ENSMUSG00000101174	2	74542273	74559504	15436	homeobox D4 [Source:MGI Symbol;Acc:MGI:96208]	Hoxd4	33.7721	-1.30943	0.481146	-2.72148	0.00649893	0.0442101	21.4291	19.5303	18.7444	26.0126	53.0082	56.8832	51.1782	50.9633
ENSMUSG00000025509	7	141035111	141040656	66853	patatin-like phospholipase domain containing 2 [Source:MGI Symbol;Acc:MGI:1914103]	Pnpla2	548.24	-1.30966	0.252813	-5.18036	2.21458e-07	6.48029e-06	373.849	389.305	473.297	258.944	928.371	973.706	1071.98	739.431
ENSMUSG00000063889	18	3266048	3337748	12916	cAMP responsive element modulator [Source:MGI Symbol;Acc:MGI:88495]	Crem	272.981	-1.31286	0.300373	-4.37077	1.23807e-05	0.000231571	172.245	152.337	179.947	184.453	427.045	306.723	268.34	706.073
ENSMUSG00000005986	19	4320208	4333165	68423	ankyrin repeat domain 13 family, member D [Source:MGI Symbol;Acc:MGI:1915673]	Ankrd13d	94.5991	-1.31391	0.34677	-3.789	0.000151257	0.00204258	54.9073	42.9667	54.3589	67.3964	136.625	131.612	132.787	145.477
ENSMUSG00000029153	5	73479542	73498371	433904	OCIA domain containing 2 [Source:MGI Symbol;Acc:MGI:1916377]	Ociad2	477.02	-1.31398	0.305622	-4.29936	1.71291e-05	0.000308868	304.266	335.922	371.14	205.736	756.035	547.64	526.997	1193.47
ENSMUSG00000024789	19	29229228	29290480	16452	Janus kinase 2 [Source:MGI Symbol;Acc:MGI:96629]	Jak2	269.765	-1.31431	0.236937	-5.5471	2.90455e-08	1.07813e-06	202.218	239.572	196.817	170.264	501.736	501.91	426.024	577.275
ENSMUSG00000028532	4	100633872	100886417	320508	cache domain containing 1 [Source:MGI Symbol;Acc:MGI:2444177]	Cachd1	519.959	-1.31495	0.41331	-3.18152	0.00146505	0.0136421	364.31	350.244	315.844	426.844	905.302	442.796	446.772	1826.34
ENSMUSG00000098912	3	88690250	88739884	319830	RIKEN cDNA 1500004A13 gene [Source:MGI Symbol;Acc:MGI:2442808]	1500004A13Rik	50.0715	-1.315	0.444625	-2.95756	0.00310086	0.0246673	35.2857	45.5708	27.1794	33.107	86.9899	84.7671	65.0102	111.193
ENSMUSG00000048960	1	11063689	11373905	109294	phosphatidylinositol-3,4,5-trisphosphate-dependent Rac exchange factor 2 [Source:MGI Symbol;Acc:MGI:1923385]	Prex2	89.1962	-1.31562	0.339454	-3.87568	0.000106326	0.0015056	79.7034	69.0072	68.4172	101.686	197.666	136.073	168.75	288.174
ENSMUSG00000030707	7	126298945	126306959	12721	coronin, actin binding protein 1A [Source:MGI Symbol;Acc:MGI:1345961]	Coro1a	169.534	-1.31591	0.337821	-3.89528	9.80853e-05	0.00140272	150.533	164.055	179.947	107.598	375.685	414.912	467.52	244.624
ENSMUSG00000038388	6	50087221	50175919	56524	protein associated with LIN7 2, MAGUK family member [Source:MGI Symbol;Acc:MGI:1927340]	Pals2	498.929	-1.31747	0.459001	-2.87029	0.00410096	0.0307622	391.563	373.68	427.373	373.636	976.704	1224.66	1520.13	185.321
ENSMUSG00000037685	5	67775483	68004777	11980	ATPase, aminophospholipid transporter (APLT), class I, type 8A, member 1 [Source:MGI Symbol;Acc:MGI:1330848]	Atp8a1	302.193	-1.31908	0.284597	-4.63493	3.5706e-06	7.59404e-05	231.583	247.384	260.548	186.818	578.942	709.366	698.513	328.945
ENSMUSG00000026809	2	28582092	28589739	69987	sperm acrosome associated 9 [Source:MGI Symbol;Acc:MGI:1917237]	Spaca9	55.9024	-1.33355	0.351334	-3.79568	0.000147238	0.00199833	40.0282	44.2687	35.6144	40.2013	101.001	123.805	116.188	63.0091
ENSMUSG00000057286	11	116566129	116585694	20446	ST6 (alpha-N-acetyl-neuraminyl-2,3-beta-galactosyl-1,3)-N-acetylgalactosaminide alpha-2,6-sialyltransferase 2 [Source:MGI Symbol;Acc:MGI:107553]	St6galnac2	71.5401	-1.33646	0.326801	-4.08952	4.32272e-05	0.000689015	41.378	39.0607	31.8656	53.2077	104.622	84.7671	143.852	85.2477
ENSMUSG00000021094	12	72697127	72711683	66375	dehydrogenase/reductase (SDR family) member 7 [Source:MGI Symbol;Acc:MGI:1913625]	Dhrs7	101.628	-1.3367	0.385038	-3.47161	0.000517342	0.00580095	58.4387	63.7991	61.8567	49.6605	146.752	139.42	63.627	237.211
ENSMUSG00000034640	3	65435831	65462939	99929	TCDD-inducible poly(ADP-ribose) polymerase [Source:MGI Symbol;Acc:MGI:2159210]	Tiparp	258.095	-1.33938	0.360561	-3.71471	0.000203439	0.00266223	202.702	138.014	232.431	237.661	512.722	402.644	293.237	842.284
ENSMUSG00000053647	5	139408906	139413555	76854	G protein-coupled estrogen receptor 1 [Source:MGI Symbol;Acc:MGI:1924104]	Gper1	55.7226	-1.34064	0.494635	-2.71035	0.00672113	0.0452255	38.3953	45.5708	41.2378	28.3774	97.1955	142.766	74.6925	74.1284
ENSMUSG00000020520	11	57536268	57678340	171212	polypeptide N-acetylgalactosaminyltransferase 10 [Source:MGI Symbol;Acc:MGI:1890480]	Galnt10	192.922	-1.34066	0.288753	-4.64292	3.43516e-06	7.33491e-05	135.671	153.639	116.216	137.158	343.188	480.718	320.901	227.945
ENSMUSG00000040219	9	49348263	49397525	235330	tetratricopeptide repeat domain 12 [Source:MGI Symbol;Acc:MGI:2444588]	Ttc12	52.6774	-1.3407	0.330523	-4.05631	4.98535e-05	0.000781353	33.7448	29.9465	39.3633	31.9246	86.3506	88.1131	99.59	71.3486
ENSMUSG00000017639	11	79482038	79588849	268451	RAB11 family interacting protein 4 (class II) [Source:MGI Symbol;Acc:MGI:2442920]	Rab11fip4	155.093	-1.34768	0.338282	-3.98389	6.77957e-05	0.00102315	111.687	136.712	82.4755	115.874	283.211	224.187	289.088	336.358
ENSMUSG00000030605	7	78783516	78798808	17304	milk fat globule EGF and factor V/VIII domain containing [Source:MGI Symbol;Acc:MGI:102768]	Mfge8	6904.35	-1.35131	0.131051	-10.3113	6.26211e-25	2.01565e-22	5205.88	4850.03	5963.54	4804.06	13284.8	12836.6	12729.5	14288.2
ENSMUSG00000004446	6	120868891	120893814	12122	BH3 interacting domain death agonist [Source:MGI Symbol;Acc:MGI:108093]	Bid	235.253	-1.35329	0.304349	-4.44651	8.72769e-06	0.000169875	171.803	170.565	223.059	121.786	439.123	388.144	319.518	609.706
ENSMUSG00000023999	17	49922164	50216875	319991	kinesin family member 6 [Source:MGI Symbol;Acc:MGI:1098238]	Kif6	32.8377	-1.35423	0.461099	-2.93695	0.00331454	0.0259649	28.0984	22.1344	29.0539	33.107	71.6716	83.6517	44.2622	87.1009
ENSMUSG00000031214	X	97597883	97934631	94190	oligophrenin 1 [Source:MGI Symbol;Acc:MGI:2151070]	Ophn1	125.231	-1.35737	0.295064	-4.60028	4.21931e-06	8.80015e-05	89.2183	80.7253	89.9733	96.9562	227.698	199.649	145.235	338.211
ENSMUSG00000027102	2	74534959	74538277	15437	homeobox D8 [Source:MGI Symbol;Acc:MGI:96209]	Hoxd8	761.355	-1.35766	0.191534	-7.08836	1.35713e-12	1.04156e-10	610.586	506.486	760.087	565.184	1566.54	1336.2	1462.04	1901.39
ENSMUSG00000022906	16	35758840	35792975	80285	poly (ADP-ribose) polymerase family, member 9 [Source:MGI Symbol;Acc:MGI:1933117]	Parp9	21.6869	-1.35784	0.459408	-2.95564	0.00312019	0.0247783	13.8899	16.9263	9.37222	15.3711	35.1137	45.7296	31.8135	27.7982
ENSMUSG00000038301	6	51500881	51567659	71982	sorting nexin 10 [Source:MGI Symbol;Acc:MGI:1919232]	Snx10	158.908	-1.35806	0.249494	-5.44327	5.2312e-08	1.80506e-06	134.355	111.974	179.947	111.145	345.637	342.414	284.938	409.559
ENSMUSG00000064272	1	74317709	74318783	227289	G protein-coupled bile acid receptor 1 [Source:MGI Symbol;Acc:MGI:2653863]	Gpbar1	34.4368	-1.3629	0.498718	-2.73281	0.0062797	0.0430614	28.652	27.3425	29.0539	29.5598	74.1157	103.728	92.6741	25.9449
ENSMUSG00000033502	3	116066202	116222394	229776	CDC14 cell division cycle 14A [Source:MGI Symbol;Acc:MGI:2442676]	Cdc14a	170.029	-1.3651	0.442293	-3.08642	0.00202581	0.0176662	151.783	151.035	156.516	147.799	391.738	476.257	607.223	91.7339
ENSMUSG00000016028	15	85783130	85918404	12614	cadherin, EGF LAG seven-pass G-type receptor 1 [Source:MGI Symbol;Acc:MGI:1100883]	Celsr1	276.777	-1.36726	0.240403	-5.68737	1.29015e-08	5.13344e-07	185.603	222.646	150.893	183.271	478.413	492.987	594.774	347.477
ENSMUSG00000061859	4	98284022	98607840	12695	PATJ, crumbs cell polarity complex component [Source:MGI Symbol;Acc:MGI:1277960]	Patj	359.464	-1.36794	0.20505	-6.67124	2.53645e-11	1.60414e-09	281.239	295.559	254.924	293.233	725.055	875.555	658.401	641.211
ENSMUSG00000106847	15	72677449	72682173	353342	paternally expressed 13 [Source:MGI Symbol;Acc:MGI:2663476]	Peg13	179.5	-1.36861	0.330317	-4.14333	3.42294e-05	0.000566532	125.033	152.337	102.157	120.604	321.716	282.185	275.256	407.706
ENSMUSG00000040548	11	106392973	106504249	21763	testis expressed gene 2 [Source:MGI Symbol;Acc:MGI:102465]	Tex2	370.533	-1.37398	0.412829	-3.32822	0.000874025	0.00888696	281.519	261.706	262.422	320.428	728.69	391.49	338.883	1455.7
ENSMUSG00000023911	17	23995890	24005055	76917	FLYWCH family member 2 [Source:MGI Symbol;Acc:MGI:1924167]	Flywch2	152.007	-1.37509	0.31449	-4.37244	1.22868e-05	0.000230015	105.28	88.5375	148.081	79.2203	274.164	305.608	224.078	292.807
ENSMUSG00000022464	15	96892701	96953837	69354	solute carrier family 38, member 4 [Source:MGI Symbol;Acc:MGI:1916604]	Slc38a4	2254.48	-1.37659	0.371553	-3.70496	0.000211425	0.00274343	1533.59	1305.93	1683.25	1611.6	3981.38	2326.63	2041.6	7575.92
ENSMUSG00000054237	19	38176929	38212604	70567	FRA10AC1 homolog (human) [Source:MGI Symbol;Acc:MGI:1917817]	Fra10ac1	519.483	-1.37883	0.448646	-3.07332	0.00211695	0.018335	394.407	372.378	412.378	398.466	1024.91	421.605	421.874	2231.26
ENSMUSG00000031558	5	48140480	48465075	20563	slit guidance ligand 2 [Source:MGI Symbol;Acc:MGI:1315205]	Slit2	1022.45	-1.37914	0.190029	-7.25751	3.94288e-13	3.34772e-11	627.372	684.863	462.988	734.266	1629.18	1858.18	1471.72	1557.62
ENSMUSG00000042766	3	89141484	89153616	360213	tripartite motif-containing 46 [Source:MGI Symbol;Acc:MGI:2673000]	Trim46	163.104	-1.3797	0.321594	-4.29018	1.78527e-05	0.000319777	111.502	95.0476	137.772	101.686	291.107	407.105	258.657	207.56
ENSMUSG00000026972	2	24815364	24825264	215705	arrestin domain containing 1 [Source:MGI Symbol;Acc:MGI:2446136]	Arrdc1	291.296	-1.38187	0.257343	-5.36976	7.88431e-08	2.59197e-06	183.18	183.585	241.803	124.151	478.998	590.023	466.137	380.835
ENSMUSG00000044367	11	70107615	70111890	69309	solute carrier family 16 (monocarboxylic acid transporters), member 13 [Source:MGI Symbol;Acc:MGI:1916559]	Slc16a13	297.541	-1.3839	0.396109	-3.49375	0.000476284	0.00540607	209.473	207.021	255.862	165.535	547.429	733.904	604.456	303.926
ENSMUSG00000002489	16	89583999	89940657	21844	T cell lymphoma invasion and metastasis 1 [Source:MGI Symbol;Acc:MGI:103306]	Tiam1	145.168	-1.38463	0.494694	-2.79896	0.00512672	0.0365739	124.804	149.733	99.3455	125.334	324.784	132.727	135.553	706.073
ENSMUSG00000031822	8	120955195	121308129	382034	genetic suppressor element 1, coiled-coil protein [Source:MGI Symbol;Acc:MGI:1098275]	Gse1	141.675	-1.38887	0.27844	-4.98806	6.09884e-07	1.59621e-05	92.7293	135.41	82.4755	60.302	241.547	234.225	236.526	253.89
ENSMUSG00000003355	15	98622247	98626079	66120	FK506 binding protein 11 [Source:MGI Symbol;Acc:MGI:1913370]	Fkbp11	450.763	-1.3903	0.392754	-3.53988	0.000400302	0.00469946	334.181	248.686	462.988	290.869	876.193	523.102	525.614	1579.86
ENSMUSG00000028621	4	106924185	106945465	230582	cytochrome b5 reductase-like [Source:MGI Symbol;Acc:MGI:1919657]	Cyb5rl	229.105	-1.39045	0.499873	-2.7816	0.00540913	0.038092	199.937	255.196	196.817	147.799	524.41	785.211	680.532	107.486
ENSMUSG00000027546	2	168476358	168584329	11981	ATPase, class II, type 9A [Source:MGI Symbol;Acc:MGI:1330826]	Atp9a	128.413	-1.39072	0.274434	-5.0676	4.02861e-07	1.10395e-05	70.7623	89.8395	56.2333	66.214	183.941	196.303	156.301	199.22
ENSMUSG00000030337	6	125192514	125222927	22317	vesicle-associated membrane protein 1 [Source:MGI Symbol;Acc:MGI:1313276]	Vamp1	33.7335	-1.39084	0.492958	-2.82141	0.00478125	0.0346055	24.7331	16.9263	20.6189	36.6542	65.0894	74.7289	78.8421	41.6972
ENSMUSG00000030337	6	125192514	125222927	78668	vesicle-associated membrane protein 1 [Source:MGI Symbol;Acc:MGI:1313276]	Vamp1	33.7335	-1.39084	0.492958	-2.82141	0.00478125	0.0346055	24.7331	16.9263	20.6189	36.6542	65.0894	74.7289	78.8421	41.6972
ENSMUSG00000036026	17	45971097	45997831	224807	transmembrane protein 63b [Source:MGI Symbol;Acc:MGI:2387609]	Tmem63b	836.207	-1.39154	0.196658	-7.07595	1.48433e-12	1.13113e-10	624.274	723.924	602.634	546.265	1635.89	1625.07	1315.42	1967.18
ENSMUSG00000027200	2	123931889	124509690	214968	sema domain, transmembrane domain (TM), and cytoplasmic domain, (semaphorin) 6D [Source:MGI Symbol;Acc:MGI:2387661]	Sema6d	138.921	-1.39222	0.417128	-3.33762	0.000844999	0.00863661	104.199	106.766	117.153	88.6794	274.208	383.683	341.649	97.2935
ENSMUSG00000083169	14	46264885	46266241	NA	predicted gene 6580 [Source:MGI Symbol;Acc:MGI:3646421]	Gm6580	22.9889	-1.39256	0.468836	-2.97025	0.00297553	0.0238552	13.4519	20.8323	11.2467	8.27675	34.7203	27.8839	34.5799	41.6972
ENSMUSG00000046329	17	57350711	57366863	66972	solute carrier family 25 (mitochondrial carrier; phosphate carrier), member 23 [Source:MGI Symbol;Acc:MGI:1914222]	Slc25a23	165.746	-1.39681	0.24279	-5.75315	8.75962e-09	3.65396e-07	109.708	76.8193	129.337	122.969	290.064	225.302	291.854	353.037
ENSMUSG00000002257	17	28426752	28447582	23853	differentially expressed in FDCP 6 [Source:MGI Symbol;Acc:MGI:1346328]	Def6	76.7109	-1.39849	0.477541	-2.92851	0.00340587	0.0265454	52.2769	76.8193	42.175	37.8366	136.754	104.843	74.6925	230.725
ENSMUSG00000034903	2	64918683	65069747	319876	Cobl-like 1 [Source:MGI Symbol;Acc:MGI:2442894]	Cobll1	67.3327	-1.4006	0.466862	-3.00003	0.00269953	0.0221278	43.5338	67.7051	26.2422	36.6542	114.585	117.112	172.899	53.7431
ENSMUSG00000050822	5	142678267	142708245	243328	solute carrier family 29 (nucleoside transporters), member 4 [Source:MGI Symbol;Acc:MGI:2385330]	Slc29a4	146.754	-1.40396	0.333465	-4.21023	2.55114e-05	0.00043909	118.666	132.806	132.148	91.0442	313.814	297.8	262.807	380.835
ENSMUSG00000006360	12	113109936	113117499	12925	cysteine-rich protein 1 (intestinal) [Source:MGI Symbol;Acc:MGI:88501]	Crip1	808.514	-1.40631	0.401438	-3.50319	0.000459716	0.00525118	538.348	498.674	591.387	524.982	1428.11	1474.5	2406.76	403.073
ENSMUSG00000020021	10	93871863	93981201	13998	FYVE, RhoGEF and PH domain containing 6 [Source:MGI Symbol;Acc:MGI:1261419]	Fgd6	106.252	-1.40652	0.279548	-5.03143	4.8684e-07	1.30425e-05	79.9934	79.4233	77.7894	82.7675	211.377	236.455	157.684	239.991
ENSMUSG00000001249	7	30798150	30814715	15451	hepsin [Source:MGI Symbol;Acc:MGI:1196620]	Hpn	93.7684	-1.41059	0.494214	-2.85421	0.00431436	0.0320178	62.6767	110.672	47.7983	29.5598	166.166	178.457	211.629	108.413
ENSMUSG00000055447	16	49620896	49735373	16423	CD47 antigen (Rh-related antigen, integrin-associated signal transducer) [Source:MGI Symbol;Acc:MGI:96617]	Cd47	1107.86	-1.41069	0.195068	-7.23178	4.7669e-13	3.96922e-11	827.028	973.912	729.159	778.014	2198.15	2362.32	2510.5	1721.63
ENSMUSG00000036052	4	42949814	42959425	56323	DnaJ heat shock protein family (Hsp40) member B5 [Source:MGI Symbol;Acc:MGI:1930018]	Dnajb5	222.526	-1.41191	0.328147	-4.30268	1.68748e-05	0.000305816	151.329	148.43	124.651	180.906	401.275	287.762	262.807	653.257
ENSMUSG00000039131	3	151799170	151871867	54120	GIPC PDZ domain containing family, member 2 [Source:MGI Symbol;Acc:MGI:1889209]	Gipc2	37.1713	-1.41252	0.473489	-2.98321	0.00285239	0.0231345	24.8488	26.0404	22.4933	26.0126	66.3423	72.4981	85.7581	40.7706
ENSMUSG00000029636	5	146321795	146410425	245880	WASP family, member 3 [Source:MGI Symbol;Acc:MGI:2658986]	Wasf3	70.4267	-1.41254	0.370902	-3.80838	0.000139878	0.00190925	51.3621	66.4031	30.9283	56.7548	134.99	107.074	96.8236	201.073
ENSMUSG00000038576	1	182591425	182724156	96935	sushi domain containing 4 [Source:MGI Symbol;Acc:MGI:2138351]	Susd4	225.704	-1.41588	0.488463	-2.89863	0.00374792	0.028561	144.14	80.7253	223.996	127.698	384.882	243.148	153.535	757.963
ENSMUSG00000024713	19	17409683	17814996	18552	proprotein convertase subtilisin/kexin type 5 [Source:MGI Symbol;Acc:MGI:97515]	Pcsk5	503.636	-1.41597	0.450589	-3.14249	0.00167518	0.0151802	317.8	416.647	235.243	301.51	846.572	441.681	340.266	1757.77
ENSMUSG00000066235	9	121810672	121826176	215494	protein O-linked mannose beta 1,4-N-acetylglucosaminyltransferase 2 [Source:MGI Symbol;Acc:MGI:2143424]	Pomgnt2	231.767	-1.41655	0.292518	-4.8426	1.28152e-06	3.07232e-05	157.72	191.397	165.888	115.874	420.215	411.566	318.135	530.945
ENSMUSG00000042599	6	39113557	39183723	338523	lysine (K)-specific demethylase 7A [Source:MGI Symbol;Acc:MGI:2443388]	Kdm7a	552.491	-1.42074	0.17925	-7.92601	2.26307e-15	2.42813e-13	398.754	412.741	349.584	433.938	1065.39	1022.78	947.488	1225.9
ENSMUSG00000034612	10	82821332	83031734	58250	carbohydrate sulfotransferase 11 [Source:MGI Symbol;Acc:MGI:1927166]	Chst11	301.602	-1.42193	0.208398	-6.82318	8.90463e-12	6.09832e-10	232.216	259.102	248.364	189.183	622.663	634.638	659.784	573.569
ENSMUSG00000029769	6	29396308	29426987	232664	coiled-coil domain containing 136 [Source:MGI Symbol;Acc:MGI:1918128]	Ccdc136	236.484	-1.42304	0.28285	-5.03107	4.87759e-07	1.30509e-05	162.644	140.618	186.507	160.805	436.406	388.144	376.229	544.844
ENSMUSG00000004187	15	76544058	76552396	16581	kinesin family member C2 [Source:MGI Symbol;Acc:MGI:109187]	Kifc2	35.6463	-1.42484	0.355001	-4.01362	5.97937e-05	0.000912605	25.0983	16.9263	29.9911	28.3774	68.2283	59.1139	76.0757	69.4954
ENSMUSG00000102752	1	170125768	170133901	665574	predicted gene 7694 [Source:MGI Symbol;Acc:MGI:3649135]	Gm7694	39.7794	-1.42527	0.458137	-3.11101	0.00186448	0.0165266	26.0503	39.0607	17.8072	21.2831	69.0311	45.7296	67.7765	93.5871
ENSMUSG00000000296	10	31208372	31321954	21987	tumor protein D52-like 1 [Source:MGI Symbol;Acc:MGI:1298386]	Tpd52l1	394.519	-1.42763	0.463378	-3.08092	0.00206362	0.0179742	274.477	274.727	298.037	250.667	737.663	322.338	304.303	1586.35
ENSMUSG00000038267	13	34363141	34529165	73102	solute carrier family 22, member 23 [Source:MGI Symbol;Acc:MGI:1920352]	Slc22a23	32.4688	-1.42828	0.529526	-2.69728	0.00699078	0.0465031	19.0096	22.1344	11.2467	23.6478	50.1886	39.0375	26.2807	85.2477
ENSMUSG00000024044	17	69382678	69596984	13823	erythrocyte membrane protein band 4.1 like 3 [Source:MGI Symbol;Acc:MGI:103008]	Epb41l3	175.351	-1.42995	0.466598	-3.06463	0.00217937	0.0186596	126.443	171.867	119.964	87.497	340.046	340.184	226.844	453.11
ENSMUSG00000019810	10	13375284	13394779	66848	fucosidase, alpha-L- 2, plasma [Source:MGI Symbol;Acc:MGI:1914098]	Fuca2	462.988	-1.43002	0.24872	-5.74953	8.94938e-09	3.71874e-07	324.539	317.693	389.884	266.038	874.657	745.058	717.878	1161.04
ENSMUSG00000030930	7	131837509	131918957	77590	carbohydrate sulfotransferase 15 [Source:MGI Symbol;Acc:MGI:1924840]	Chst15	355.272	-1.43076	0.248713	-5.75265	8.78549e-09	3.65768e-07	245.511	233.062	253.987	249.485	661.365	651.368	517.315	815.412
ENSMUSG00000006301	1	74327406	74344781	69660	transmembrane BAX inhibitor motif containing 1 [Source:MGI Symbol;Acc:MGI:1916910]	Tmbim1	756.691	-1.43164	0.26455	-5.41161	6.24615e-08	2.118e-06	518.708	532.527	548.275	475.322	1398.28	1170.01	969.62	2055.21
ENSMUSG00000085945	7	112211767	112279288	NA	RIKEN cDNA 2310014F06 gene [Source:MGI Symbol;Acc:MGI:1916875]	2310014F06Rik	39.7763	-1.43341	0.428143	-3.34796	0.000814093	0.0083803	25.3692	40.3627	21.5561	14.1887	67.3713	70.2674	40.1126	91.7339
ENSMUSG00000028042	3	89284951	89302083	22724	zinc finger and BTB domain containing 7B [Source:MGI Symbol;Acc:MGI:102755]	Zbtb7b	48.1155	-1.43419	0.473107	-3.03143	0.00243401	0.0203588	31.6001	50.7788	21.5561	22.4655	84.2382	90.3438	51.1782	111.193
ENSMUSG00000029108	5	57875309	58290572	54216	protocadherin 7 [Source:MGI Symbol;Acc:MGI:1860487]	Pcdh7	308.122	-1.43815	0.47641	-3.01872	0.00253848	0.02108	188.362	244.78	140.583	179.724	510.448	646.907	764.907	119.532
ENSMUSG00000029762	6	34331054	34345398	14187	aldo-keto reductase family 1, member B8 [Source:MGI Symbol;Acc:MGI:107673]	Akr1b8	148.689	-1.44003	0.418946	-3.43726	0.000587641	0.0064363	97.9512	80.7253	120.902	92.2266	265.785	288.877	142.469	366.009
ENSMUSG00000035311	10	88214994	88283191	432486	N-acetylglucosamine-1-phosphate transferase, alpha and beta subunits [Source:MGI Symbol;Acc:MGI:3643902]	Gnptab	149.451	-1.44622	0.212997	-6.78986	1.12246e-11	7.61226e-10	124.487	110.672	120.902	141.887	339.545	364.721	341.649	312.266
ENSMUSG00000046844	8	114932352	115100811	270097	vesicle amine transport protein 1 like [Source:MGI Symbol;Acc:MGI:2142534]	Vat1l	245.775	-1.44775	0.423598	-3.41774	0.000631431	0.00682578	161.026	124.994	172.449	185.636	440.201	566.601	625.204	128.798
ENSMUSG00000026547	1	172327614	172334947	21346	transgelin 2 [Source:MGI Symbol;Acc:MGI:1312985]	Tagln2	1972.54	-1.44775	0.367657	-3.93779	8.2237e-05	0.00120898	1177.7	1434.83	1172.46	925.813	3212.69	3559.1	3824.53	2254.43
ENSMUSG00000033488	1	157286147	157320208	226527	crystallin zeta like 2 [Source:MGI Symbol;Acc:MGI:2448516]	Cryzl2	115.59	-1.44847	0.270032	-5.36406	8.13719e-08	2.65889e-06	82.1819	54.6849	93.7222	98.1386	225.136	191.841	215.778	267.789
ENSMUSG00000025232	9	59446823	59472392	15211	hexosaminidase A [Source:MGI Symbol;Acc:MGI:96073]	Hexa	1915.09	-1.44888	0.350536	-4.13333	3.57544e-05	0.00058816	1398.14	1141.87	1673.88	1378.67	3816.54	2379.05	2091.39	6979.19
ENSMUSG00000034295	18	24841680	25266558	225288	formin homology 2 domain containing 3 [Source:MGI Symbol;Acc:MGI:1925847]	Fhod3	83.96	-1.45085	0.352375	-4.11736	3.83244e-05	0.000622367	36.6754	41.6647	23.4306	44.9309	98.576	90.3438	66.3934	138.991
ENSMUSG00000021466	13	63656142	63721412	19206	patched 1 [Source:MGI Symbol;Acc:MGI:105373]	Ptch1	769.44	-1.45244	0.400969	-3.62233	0.000291962	0.00358568	572.444	693.978	472.36	550.995	1565.18	789.672	814.702	3091.15
ENSMUSG00000039176	7	79095979	79116110	18975	polymerase (DNA directed), gamma [Source:MGI Symbol;Acc:MGI:1196389]	Polg	437.784	-1.45285	0.22513	-6.45337	1.09387e-10	6.25739e-09	331.572	348.942	311.158	334.617	906.352	794.134	784.271	1140.65
ENSMUSG00000022037	14	66205932	66218996	12759	clusterin [Source:MGI Symbol;Acc:MGI:88423]	Clu	8414.82	-1.45315	0.302156	-4.80927	1.51483e-06	3.53175e-05	4574.04	4995.86	5382.47	3343.81	12524.6	14088.1	13143.1	10342.8
ENSMUSG00000022658	16	45531593	45544971	56370	transgelin 3 [Source:MGI Symbol;Acc:MGI:1926784]	Tagln3	97.2474	-1.45665	0.372489	-3.9106	9.20673e-05	0.0013284	83.0443	87.2355	86.2244	75.6731	227.106	131.612	143.852	405.853
ENSMUSG00000085663	7	132581311	132585281	NA	predicted gene 15718 [Source:MGI Symbol;Acc:MGI:3783160]	Gm15718	28.7909	-1.45897	0.544025	-2.6818	0.00732262	0.0482787	19.2387	20.8323	26.2422	10.6415	53.7625	46.845	94.0572	20.3853
ENSMUSG00000032436	9	114585904	114610924	102545	CKLF-like MARVEL transmembrane domain containing 7 [Source:MGI Symbol;Acc:MGI:2447166]	Cmtm7	1055.73	-1.46083	0.218149	-6.6965	2.13466e-11	1.37421e-09	767.747	704.394	839.751	759.096	2112.9	1838.11	1605.89	2894.71
ENSMUSG00000015094	2	25289363	25299506	18146	neural proliferation, differentiation and control 1 [Source:MGI Symbol;Acc:MGI:1099802]	Npdc1	875.298	-1.46089	0.219995	-6.64056	3.12485e-11	1.93651e-09	487.834	559.869	428.31	475.322	1340.29	1364.08	912.909	1743.87
ENSMUSG00000030522	7	63937401	63990554	233315	myotubularin related protein 10 [Source:MGI Symbol;Acc:MGI:2142292]	Mtmr10	248.552	-1.46383	0.482213	-3.03566	0.00240011	0.0201482	170.44	175.773	154.642	180.906	469.193	180.688	177.049	1049.84
ENSMUSG00000032036	9	34397190	34948012	67703	kirre like nephrin family adhesion molecule 3 [Source:MGI Symbol;Acc:MGI:1914953]	Kirrel3	40.3675	-1.46675	0.498197	-2.94412	0.00323872	0.0255006	31.5556	36.4566	21.5561	36.6542	86.7226	110.42	74.6925	75.055
ENSMUSG00000057967	11	33067430	33097400	14172	fibroblast growth factor 18 [Source:MGI Symbol;Acc:MGI:1277980]	Fgf18	27.8659	-1.475	0.550036	-2.68164	0.0073263	0.0482882	12.0955	15.6243	15.9328	4.72957	34.1327	42.3835	44.2622	15.7523
ENSMUSG00000038280	10	42459818	42578455	14628	osteopetrosis associated transmembrane protein 1 [Source:MGI Symbol;Acc:MGI:2655574]	Ostm1	215.275	-1.4754	0.294696	-5.00653	5.54187e-07	1.46108e-05	139.216	130.202	139.646	147.799	386.222	292.223	272.489	593.954
ENSMUSG00000041642	1	136059127	136105736	16565	kinesin family member 21B [Source:MGI Symbol;Acc:MGI:109234]	Kif21b	258.09	-1.4762	0.180646	-8.17174	3.03985e-16	3.64208e-14	200.709	235.666	212.749	153.711	557.846	595.6	511.782	566.156
ENSMUSG00000006219	4	141303373	141333407	74202	filamin binding LIM protein 1 [Source:MGI Symbol;Acc:MGI:1921452]	Fblim1	1794.96	-1.47943	0.321179	-4.60623	4.10027e-06	8.57676e-05	1148.35	1042.92	1430.2	971.927	3203.47	4325.35	3594.92	1690.13
ENSMUSG00000022665	16	44913765	44948440	67896	coiled-coil domain containing 80 [Source:MGI Symbol;Acc:MGI:1915146]	Ccdc80	715.812	-1.48275	0.486374	-3.04859	0.00229918	0.0194524	470.951	429.667	698.23	284.957	1316.58	1597.19	690.214	1662.33
ENSMUSG00000052584	14	76770254	76794329	72661	stress-associated endoplasmic reticulum protein family member 2 [Source:MGI Symbol;Acc:MGI:1919911]	Serp2	36.806	-1.4866	0.425312	-3.49532	0.000473487	0.00537935	25.2578	22.1344	29.9911	23.6478	71.5314	76.9596	88.5245	49.1101
ENSMUSG00000028036	3	151502139	151543267	19220	prostaglandin F receptor [Source:MGI Symbol;Acc:MGI:97796]	Ptgfr	28.2655	-1.4871	0.494508	-3.00723	0.00263639	0.0217009	17.272	15.6243	24.3678	11.8239	49.3162	41.2682	70.5429	36.1376
ENSMUSG00000028278	4	32983037	33022180	52187	Ras-related GTP binding D [Source:MGI Symbol;Acc:MGI:1098604]	Rragd	374.968	-1.48744	0.262817	-5.65961	1.51722e-08	5.99273e-07	278.378	200.511	417.064	217.56	783.906	776.288	912.909	662.523
ENSMUSG00000045216	1	36107481	36145527	50785	heparan sulfate 6-O-sulfotransferase 1 [Source:MGI Symbol;Acc:MGI:1354958]	Hs6st1	367.076	-1.49008	0.319455	-4.66445	3.09439e-06	6.69344e-05	228.684	281.237	233.368	171.447	642.852	775.173	813.319	340.064
ENSMUSG00000051339	5	113234189	113369102	243219	RIKEN cDNA 2900026A02 gene [Source:MGI Symbol;Acc:MGI:1920194]	2900026A02Rik	206.107	-1.49053	0.213864	-6.96952	3.18014e-12	2.30144e-10	116.462	147.128	94.6594	107.598	325.901	361.375	354.098	262.229
ENSMUSG00000036067	2	26911375	26918010	227659	solute carrier family 2 (facilitated glucose transporter), member 6 [Source:MGI Symbol;Acc:MGI:2443286]	Slc2a6	97.3546	-1.49233	0.550201	-2.71233	0.00668129	0.0450418	49.2452	55.9869	51.5472	40.2013	137.839	54.6525	40.1126	318.752
ENSMUSG00000087008	1	81719700	81720684	NA	predicted gene 5530 [Source:MGI Symbol;Acc:MGI:3646374]	Gm5530	96.2425	-1.49299	0.329877	-4.52588	6.01434e-06	0.000121789	59.2833	62.497	56.2333	59.1196	167.256	146.112	224.078	131.578
ENSMUSG00000068859	2	73102269	73115050	381373	trans-acting transcription factor 9 [Source:MGI Symbol;Acc:MGI:3574660]	Sp9	62.7247	-1.49328	0.319117	-4.67942	2.87689e-06	6.29239e-05	49.637	62.497	40.3005	46.1133	138.341	139.42	107.889	167.716
ENSMUSG00000040687	2	90967705	91014182	228355	MAP-kinase activating death domain [Source:MGI Symbol;Acc:MGI:2444672]	Madd	45.832	-1.49371	0.343288	-4.35119	1.35402e-05	0.00025031	32.9058	27.3425	29.9911	41.3837	92.0955	95.9206	66.3934	113.972
ENSMUSG00000054364	12	8547661	8550009	11852	ras homolog family member B [Source:MGI Symbol;Acc:MGI:107949]	Rhob	469.814	-1.49393	0.466039	-3.20559	0.00134784	0.0127489	240.742	253.894	243.678	224.655	677.177	296.685	236.526	1498.32
ENSMUSG00000052151	10	79362264	79369630	50784	phospholipid phosphatase 2 [Source:MGI Symbol;Acc:MGI:1354945]	Plpp2	691.128	-1.49742	0.174889	-8.56208	1.10851e-17	1.52268e-15	478.779	490.862	480.795	464.68	1353.27	1398.66	1633.55	1027.6
ENSMUSG00000021728	13	117345072	117410951	13723	embigin [Source:MGI Symbol;Acc:MGI:95321]	Emb	563.279	-1.49765	0.335324	-4.46628	7.95909e-06	0.000156042	422.053	385.398	497.665	383.095	1193.06	1642.92	1405.33	530.945
ENSMUSG00000027570	2	180239583	180263982	12841	collagen, type IX, alpha 3 [Source:MGI Symbol;Acc:MGI:894686]	Col9a3	26.514	-1.50132	0.522028	-2.87594	0.00402823	0.0302683	15.3722	14.3222	14.0583	17.7359	42.8991	30.1146	20.7479	77.8348
ENSMUSG00000048814	1	38832726	38875792	381338	LON peptidase N-terminal domain and ring finger 2 [Source:MGI Symbol;Acc:MGI:1920209]	Lonrf2	48.8736	-1.50322	0.560785	-2.68056	0.00734991	0.0483715	29.0263	22.1344	9.37222	55.5724	81.4751	44.6142	69.1597	130.651
ENSMUSG00000032849	14	118720104	118943631	239273	ATP-binding cassette, sub-family C (CFTR/MRP), member 4 [Source:MGI Symbol;Acc:MGI:2443111]	Abcc4	140.485	-1.50453	0.510059	-2.94971	0.00318071	0.0251725	83.9744	115.88	94.6594	41.3837	238.343	301.146	254.508	159.376
ENSMUSG00000037989	13	49189779	49301490	75607	WNK lysine deficient protein kinase 2 [Source:MGI Symbol;Acc:MGI:1922857]	Wnk2	30.5023	-1.50476	0.463361	-3.24749	0.00116429	0.0112686	18.1565	15.6243	18.7444	20.1007	51.3868	52.4217	38.7295	63.0091
ENSMUSG00000001768	2	145517135	145729536	74030	Ras and Rab interactor 2 [Source:MGI Symbol;Acc:MGI:1921280]	Rin2	350.662	-1.50535	0.359341	-4.18921	2.79929e-05	0.000476852	227.214	312.485	202.44	166.717	643.419	430.527	377.612	1122.12
ENSMUSG00000001768	2	145517135	145729536	408057	Ras and Rab interactor 2 [Source:MGI Symbol;Acc:MGI:1921280]	Rin2	350.662	-1.50535	0.359341	-4.18921	2.79929e-05	0.000476852	227.214	312.485	202.44	166.717	643.419	430.527	377.612	1122.12
ENSMUSG00000060716	12	79075937	79128429	211945	pleckstrin homology domain containing, family H (with MyTH4 domain) member 1 [Source:MGI Symbol;Acc:MGI:2144989]	Plekhh1	31.5097	-1.50695	0.462646	-3.25725	0.00112499	0.010983	19.4878	15.6243	21.5561	21.2831	56.216	49.0757	87.1413	32.4312
ENSMUSG00000003812	8	85635189	85649544	13423	deoxyribonuclease II alpha [Source:MGI Symbol;Acc:MGI:1329019]	Dnase2a	429.631	-1.5079	0.248334	-6.07206	1.26283e-09	6.31884e-08	304.481	312.485	324.279	276.68	864.841	726.097	587.858	1280.57
ENSMUSG00000003812	8	85635189	85649544	100503676	deoxyribonuclease II alpha [Source:MGI Symbol;Acc:MGI:1329019]	Dnase2a	429.631	-1.5079	0.248334	-6.07206	1.26283e-09	6.31884e-08	304.481	312.485	324.279	276.68	864.841	726.097	587.858	1280.57
ENSMUSG00000074466	3	89296640	89306097	545539	predicted gene 15417 [Source:MGI Symbol;Acc:MGI:3642531]	Gm15417	21.8481	-1.50836	0.554554	-2.71995	0.00652913	0.0442733	11.416	18.2283	6.56055	9.45914	31.5501	23.4225	24.8975	46.3303
ENSMUSG00000021217	7	36397543	36472978	243931	teashirt zinc finger family member 3 [Source:MGI Symbol;Acc:MGI:2442819]	Tshz3	47.3293	-1.50872	0.351962	-4.28661	1.81422e-05	0.000323886	24.4023	22.1344	26.2422	24.8302	70.0475	66.9214	82.9917	60.2293
ENSMUSG00000056749	13	53121245	53135109	18030	nuclear factor, interleukin 3, regulated [Source:MGI Symbol;Acc:MGI:109495]	Nfil3	92.8541	-1.50988	0.28845	-5.23446	1.65464e-07	5.04724e-06	52.5617	55.9869	49.6728	52.0253	149.31	127.151	154.918	165.862
ENSMUSG00000026628	1	190902493	190950236	11910	activating transcription factor 3 [Source:MGI Symbol;Acc:MGI:109384]	Atf3	137.112	-1.51061	0.381395	-3.96075	7.47162e-05	0.00111665	73.6079	72.9132	89.9733	57.9372	209.611	228.648	117.572	282.615
ENSMUSG00000031970	8	124231457	124242202	72185	dysbindin (dystrobrevin binding protein 1) domain containing 1 [Source:MGI Symbol;Acc:MGI:1919435]	Dbndd1	75.6923	-1.51287	0.486319	-3.11086	0.00186546	0.0165285	40.124	22.1344	40.3005	57.9372	115.156	167.303	138.319	39.844
ENSMUSG00000041132	5	150495109	150520653	100637	NEDD4 binding protein 2-like 1 [Source:MGI Symbol;Acc:MGI:2140872]	N4bp2l1	56.5251	-1.51316	0.538782	-2.80848	0.00497764	0.0357112	40.2276	50.7788	35.6144	34.2894	115.104	134.958	188.114	22.2385
ENSMUSG00000040268	7	130467486	130515042	101476	pleckstrin homology domain containing, family A (phosphoinositide binding specific) member 1 [Source:MGI Symbol;Acc:MGI:2442213]	Plekha1	585.256	-1.51454	0.191015	-7.92893	2.2105e-15	2.38358e-13	462.128	402.325	527.656	456.403	1322.78	1443.27	1420.54	1104.51
ENSMUSG00000025813	7	81250229	81357275	26557	homer scaffolding protein 2 [Source:MGI Symbol;Acc:MGI:1347354]	Homer2	83.03	-1.51474	0.3167	-4.78288	1.72804e-06	3.97727e-05	57.9187	71.6112	52.4844	49.6605	164.854	153.919	167.367	173.275
ENSMUSG00000026278	1	93613382	93623486	51800	BCL2-related ovarian killer [Source:MGI Symbol;Acc:MGI:1858494]	Bok	477.407	-1.51826	0.364256	-4.16812	3.0712e-05	0.000517046	334.102	416.647	342.086	243.573	957.164	1018.32	1153.58	699.587
ENSMUSG00000027603	2	155332299	155360157	207182	gamma-glutamyltransferase 7 [Source:MGI Symbol;Acc:MGI:1913385]	Ggt7	163.283	-1.52091	0.388392	-3.9159	9.00659e-05	0.00130272	96.0092	58.591	121.839	107.598	275.614	221.956	134.17	470.715
ENSMUSG00000113326	13	63392035	63394062	NA	predicted gene, 47586 [Source:MGI Symbol;Acc:MGI:6096627]	Gm47586	72.1745	-1.52275	0.555039	-2.7435	0.00607884	0.041924	37.6314	58.591	9.37222	44.9309	107.091	113.766	106.506	101
ENSMUSG00000072568	15	60690843	60725627	399603	LRAT domain containing 1 [Source:MGI Symbol;Acc:MGI:3026924]	Lratd2	274.694	-1.52436	0.48713	-3.12927	0.00175243	0.0157405	213.4	277.331	217.436	145.434	613.936	804.172	701.28	336.358
ENSMUSG00000020541	11	90534291	90579192	71943	target of myb1-like 1 (chicken) [Source:MGI Symbol;Acc:MGI:1919193]	Tom1l1	768.157	-1.52457	0.152274	-10.012	1.34935e-23	3.98631e-21	558.29	529.923	595.136	549.812	1607.1	1435.46	1619.72	1766.11
ENSMUSG00000026223	1	85822002	85836396	64294	integral membrane protein 2C [Source:MGI Symbol;Acc:MGI:1927594]	Itm2c	8783.96	-1.52471	0.166715	-9.14565	5.92745e-20	1.102e-17	5799.15	5719.78	6005.72	5671.94	16686.8	20726.7	15919.2	13414.5
ENSMUSG00000041548	5	116546550	116560923	80888	heat shock protein 8 [Source:MGI Symbol;Acc:MGI:2135756]	Hspb8	149.249	-1.53275	0.526891	-2.90906	0.00362522	0.0278052	75.7585	70.3092	82.4755	74.4907	218.649	146.112	53.9446	455.89
ENSMUSG00000046589	8	4276827	4287470	72267	leucine rich repeat containing 8 family, member E [Source:MGI Symbol;Acc:MGI:1919517]	Lrrc8e	19.6292	-1.53412	0.561481	-2.73227	0.00628995	0.0431043	17.1652	10.4162	32.8028	8.27675	50.9322	61.3446	58.0942	33.3578
ENSMUSG00000027799	3	55532616	56091122	26422	neurobeachin [Source:MGI Symbol;Acc:MGI:1347075]	Nbea	324.401	-1.53493	0.434472	-3.53286	0.000411085	0.00479992	203.559	269.519	110.592	230.567	588.071	277.724	337.5	1148.99
ENSMUSG00000029188	5	53195423	53229006	20531	solute carrier family 34 (sodium phosphate), member 2 [Source:MGI Symbol;Acc:MGI:1342284]	Slc34a2	28.4913	-1.53683	0.566712	-2.71184	0.00669107	0.0450936	17.322	26.0404	9.37222	16.5535	49.3277	32.3453	38.7295	76.9082
ENSMUSG00000003541	17	36132576	36133815	15937	immediate early response 3 [Source:MGI Symbol;Acc:MGI:104814]	Ier3	708.069	-1.53823	0.445352	-3.45397	0.000552408	0.00612924	352.331	316.391	540.777	199.824	1023.81	1068.51	562.96	1439.94
ENSMUSG00000032172	9	20578986	20657645	244723	olfactomedin 2 [Source:MGI Symbol;Acc:MGI:3045350]	Olfm2	314.206	-1.53873	0.252542	-6.09298	1.10831e-09	5.5976e-08	207.927	230.458	223.059	170.264	603.251	561.024	450.922	797.807
ENSMUSG00000036564	8	96403608	96441747	234593	N-myc downstream regulated gene 4 [Source:MGI Symbol;Acc:MGI:2384590]	Ndrg4	259.719	-1.54237	0.288278	-5.35027	8.78236e-08	2.85241e-06	180.353	195.303	201.503	144.252	525.047	490.757	424.641	659.743
ENSMUSG00000053799	19	37509327	37672507	107371	exocyst complex component 6 [Source:MGI Symbol;Acc:MGI:1351611]	Exoc6	130.771	-1.54833	0.381804	-4.05531	5.00681e-05	0.000783576	88.2739	83.3294	115.278	66.214	258.771	271.032	228.227	277.055
ENSMUSG00000042082	13	93908138	94079524	11881	arylsulfatase B [Source:MGI Symbol;Acc:MGI:88075]	Arsb	150.781	-1.54895	0.492287	-3.14644	0.00165272	0.01502	111.854	126.296	104.032	105.233	326.41	175.111	131.404	672.715
ENSMUSG00000055639	14	98024289	98407201	13134	dachshund family transcription factor 1 [Source:MGI Symbol;Acc:MGI:1277991]	Dach1	444.888	-1.55057	0.327933	-4.72831	2.26395e-06	5.08058e-05	345.788	427.063	388.01	222.29	1013.22	1261.47	1044.31	733.871
ENSMUSG00000038843	19	17303505	17350208	14537	glucosaminyl (N-acetyl) transferase 1, core 2 [Source:MGI Symbol;Acc:MGI:95676]	Gcnt1	287.722	-1.55988	0.263183	-5.92696	3.08598e-09	1.41001e-07	203.211	184.887	175.261	249.485	597.66	459.527	463.37	870.082
ENSMUSG00000025020	19	41588696	41732104	20562	slit guidance ligand 1 [Source:MGI Symbol;Acc:MGI:1315203]	Slit1	109.123	-1.56125	0.454465	-3.43537	0.000591744	0.00647795	88.171	151.035	54.3589	59.1196	258.552	231.994	148.002	395.66
ENSMUSG00000059602	10	85890989	86334760	27204	synapsin III [Source:MGI Symbol;Acc:MGI:1351334]	Syn3	18.1243	-1.56193	0.460397	-3.39257	0.0006924	0.00737033	12.3407	15.6243	13.1211	8.27675	36.149	31.23	31.8135	45.4036
ENSMUSG00000031891	8	106245387	106250620	15484	hydroxysteroid 11-beta dehydrogenase 2 [Source:MGI Symbol;Acc:MGI:104720]	Hsd11b2	89.7521	-1.56384	0.509211	-3.0711	0.00213271	0.0184108	72.0017	54.6849	97.4711	63.8492	213.752	368.068	224.078	49.1101
ENSMUSG00000024558	18	74061557	74198430	225724	mitogen-activated protein kinase 4 [Source:MGI Symbol;Acc:MGI:2444559]	Mapk4	117.235	-1.56387	0.469321	-3.3322	0.000861629	0.00878576	72.9132	83.3294	60.9194	74.4907	215.432	296.685	228.227	121.385
ENSMUSG00000103160	14	22042504	22046168	NA	RIKEN cDNA C130012C08 gene [Source:MGI Symbol;Acc:MGI:2145684]	C130012C08Rik	17.9638	-1.56409	0.575898	-2.71592	0.00660919	0.0446954	8.28568	3.90607	10.3094	10.6415	25.0387	31.23	26.2807	17.6055
ENSMUSG00000003518	11	101861969	101877839	72349	dual specificity phosphatase 3 (vaccinia virus phosphatase VH1-related) [Source:MGI Symbol;Acc:MGI:1919599]	Dusp3	1027.32	-1.56449	0.287355	-5.44445	5.1965e-08	1.79596e-06	483.752	458.312	462.05	530.894	1431.88	1427.66	2069.26	798.734
ENSMUSG00000044317	7	18946463	18958099	319197	G protein-coupled receptor 4 [Source:MGI Symbol;Acc:MGI:2441992]	Gpr4	67.6733	-1.565	0.354105	-4.4196	9.88852e-06	0.000189057	47.7102	32.5505	60.9194	49.6605	142.551	166.188	157.684	103.78
ENSMUSG00000022489	15	103411461	103438479	18574	phosphodiesterase 1B, Ca2+-calmodulin dependent [Source:MGI Symbol;Acc:MGI:97523]	Pde1b	17.4974	-1.56874	0.563157	-2.78562	0.00534255	0.0377267	14.2718	10.4162	25.305	7.09435	43.2682	59.1139	40.1126	30.578
ENSMUSG00000038740	2	33619965	33777958	72543	multivesicular body subunit 12B [Source:MGI Symbol;Acc:MGI:1919793]	Mvb12b	92.0062	-1.56997	0.388517	-4.04092	5.32424e-05	0.000823101	58.2554	58.591	44.0494	72.1259	171.585	107.074	100.973	306.706
ENSMUSG00000003051	1	135181313	135186306	13710	E74-like factor 3 [Source:MGI Symbol;Acc:MGI:1101781]	Elf3	135.758	-1.57178	0.533386	-2.9468	0.00321079	0.0253548	87.9012	115.88	99.3455	48.4781	261.429	384.798	261.424	138.064
ENSMUSG00000029053	4	155344586	155445818	18762	protein kinase C, zeta [Source:MGI Symbol;Acc:MGI:97602]	Prkcz	97.1306	-1.57441	0.42575	-3.69796	0.00021734	0.00280669	72.7063	109.37	54.3589	54.39	215.053	220.841	109.272	315.046
ENSMUSG00000020876	11	96658381	96668385	74479	sorting nexin 11 [Source:MGI Symbol;Acc:MGI:1921729]	Snx11	476.319	-1.57546	0.386045	-4.08102	4.4838e-05	0.000713021	323.603	367.17	341.149	262.491	965.201	1146.59	1421.92	327.092
ENSMUSG00000048807	11	3857021	3864664	103710	solute carrier family 35, member E4 [Source:MGI Symbol;Acc:MGI:2144150]	Slc35e4	253.788	-1.57845	0.303095	-5.20775	1.91142e-07	5.70597e-06	155.407	147.128	194.942	124.151	464.39	420.489	338.883	633.798
ENSMUSG00000010358	11	101339233	101349524	70110	interferon-induced protein 35 [Source:MGI Symbol;Acc:MGI:1917360]	Ifi35	112.474	-1.58344	0.498061	-3.17922	0.00147674	0.0137096	42.6151	36.4566	39.3633	52.0253	127.023	71.3828	53.9446	255.743
ENSMUSG00000020911	11	100031636	100039491	16669	keratin 19 [Source:MGI Symbol;Acc:MGI:96693]	Krt19	372.632	-1.58906	0.349441	-4.54744	5.43026e-06	0.000110689	214.036	239.572	223.996	178.541	643.259	593.369	427.407	909
ENSMUSG00000019851	10	18720768	18732821	64058	PERP, TP53 apoptosis effector [Source:MGI Symbol;Acc:MGI:1929938]	Perp	172.445	-1.59065	0.393758	-4.03966	5.35281e-05	0.000826333	85.9693	128.9	62.7939	66.214	257.841	274.378	251.741	247.404
ENSMUSG00000094910	12	105420115	105459354	268595	RIKEN cDNA D430019H16 gene [Source:MGI Symbol;Acc:MGI:2443127]	D430019H16Rik	136.113	-1.59693	0.347163	-4.59993	4.22637e-06	8.80637e-05	85.0282	82.0274	106.843	66.214	257.767	385.913	177.049	210.339
ENSMUSG00000033174	6	88701394	88805342	23945	monoglyceride lipase [Source:MGI Symbol;Acc:MGI:1346042]	Mgll	50.8682	-1.59772	0.565005	-2.82779	0.00468699	0.0341016	38.3894	27.3425	66.5428	21.2831	117.301	150.573	138.319	63.0091
ENSMUSG00000003549	7	19078703	19090449	13870	excision repair cross-complementing rodent repair deficiency, complementation group 1 [Source:MGI Symbol;Acc:MGI:95412]	Ercc1	799.555	-1.59822	0.22391	-7.13777	9.48561e-13	7.57655e-11	495.701	494.768	527.656	464.68	1502.11	1793.49	1675.05	1037.8
ENSMUSG00000027368	2	127178079	127180296	13537	dual specificity phosphatase 2 [Source:MGI Symbol;Acc:MGI:101911]	Dusp2	127.423	-1.60111	0.360917	-4.43623	9.15466e-06	0.000177226	82.2176	70.3092	134.96	41.3837	250.708	263.224	167.367	321.532
ENSMUSG00000025885	18	74574007	74904564	17919	myosin VB [Source:MGI Symbol;Acc:MGI:106598]	Myo5b	63.711	-1.60126	0.507825	-3.15318	0.00161501	0.0147582	48.769	59.893	40.3005	46.1133	147.712	205.226	142.469	95.4403
ENSMUSG00000033016	18	80649420	80756286	18018	nuclear factor of activated T cells, cytoplasmic, calcineurin dependent 1 [Source:MGI Symbol;Acc:MGI:102469]	Nfatc1	44.512	-1.60579	0.424502	-3.78277	0.000155096	0.00208528	28.8386	35.1546	20.6189	30.7422	87.5386	95.9206	114.805	51.8899
ENSMUSG00000053886	8	68729219	68800351	72281	SH2 domain containing 4A [Source:MGI Symbol;Acc:MGI:1919531]	Sh2d4a	41.4211	-1.60831	0.588178	-2.7344	0.00624941	0.042898	13.4539	18.2283	10.3094	11.8239	40.4789	36.8068	31.8135	52.8165
ENSMUSG00000089762	2	30361549	30364231	72500	immediate early response 5-like [Source:MGI Symbol;Acc:MGI:1919750]	Ier5l	111.696	-1.60853	0.339409	-4.7392	2.14561e-06	4.85035e-05	61.7305	80.7253	57.1705	47.2957	186.69	137.189	118.955	303.926
ENSMUSG00000007038	17	35150229	35154929	18010	neuraminidase 1 [Source:MGI Symbol;Acc:MGI:97305]	Neu1	492.985	-1.61684	0.209668	-7.71144	1.24407e-14	1.23071e-12	346.91	420.553	368.328	251.85	1063.48	1035.05	1030.48	1124.9
ENSMUSG00000024501	18	43454049	43571351	22240	dihydropyrimidinase-like 3 [Source:MGI Symbol;Acc:MGI:1349762]	Dpysl3	1393.29	-1.61831	0.454384	-3.56154	0.000368687	0.00437354	562.308	601.534	438.62	646.769	1725.19	1143.24	717.878	3314.47
ENSMUSG00000033998	8	126721909	126757424	16525	potassium channel, subfamily K, member 1 [Source:MGI Symbol;Acc:MGI:109322]	Kcnk1	83.9547	-1.6192	0.459098	-3.52692	0.000420432	0.00489316	58.6378	48.1748	72.1661	55.5724	181.225	219.725	265.573	58.3761
ENSMUSG00000032062	9	50650991	50657836	66952	RIKEN cDNA 2310030G06 gene [Source:MGI Symbol;Acc:MGI:1914202]	2310030G06Rik	129.757	-1.62206	0.386773	-4.19383	2.74286e-05	0.000467979	81.0025	66.4031	106.843	69.7611	250.033	249.84	213.012	287.248
ENSMUSG00000050558	2	132179653	132227367	246313	prokineticin receptor 2 [Source:MGI Symbol;Acc:MGI:2181363]	Prokr2	16.6375	-1.62292	0.585723	-2.77079	0.00559198	0.039142	13.3283	22.1344	13.1211	4.72957	40.4879	36.8068	26.2807	58.3761
ENSMUSG00000009585	15	79775860	79800107	80287	apolipoprotein B mRNA editing enzyme, catalytic polypeptide 3 [Source:MGI Symbol;Acc:MGI:1933111]	Apobec3	178.622	-1.62406	0.313155	-5.18614	2.14703e-07	6.31689e-06	95.2529	122.39	80.6011	82.7675	291.946	313.415	196.414	366.009
ENSMUSG00000030091	6	90990050	91093811	54563	nucleoporin 210 [Source:MGI Symbol;Acc:MGI:1859555]	Nup210	167.707	-1.62501	0.359141	-4.52471	6.04794e-06	0.000122355	123.866	158.847	135.897	76.8555	381.857	349.106	372.079	424.385
ENSMUSG00000021432	13	39116112	39144851	108652	solute carrier family 35, member B3 [Source:MGI Symbol;Acc:MGI:1913978]	Slc35b3	612.461	-1.62633	0.325589	-4.99504	5.88247e-07	1.5452e-05	425.724	371.076	468.611	437.485	1315.67	1686.42	1691.65	568.935
ENSMUSG00000000305	2	179084224	179541166	12561	cadherin 4 [Source:MGI Symbol;Acc:MGI:99218]	Cdh4	2380.2	-1.62953	0.270973	-6.01363	1.81414e-09	8.63658e-08	1496.96	1869.7	1194.02	1427.15	4629.18	3793.33	3292	6802.21
ENSMUSG00000032186	9	75472903	75518607	50876	tropomodulin 2 [Source:MGI Symbol;Acc:MGI:1355335]	Tmod2	261.372	-1.63214	0.421338	-3.87371	0.000107189	0.00151583	160.048	157.545	122.776	199.824	494.818	288.877	233.76	961.816
ENSMUSG00000040296	4	40203773	40239828	230073	RNA sensor RIG-I [Source:MGI Symbol;Acc:MGI:2442858]	Rigi	141.003	-1.63708	0.444541	-3.68263	0.000230844	0.0029623	86.7401	91.1415	76.8522	92.2266	269.917	429.412	293.237	87.1009
ENSMUSG00000052102	18	38460588	38472056	26384	glucosamine-6-phosphate deaminase 1 [Source:MGI Symbol;Acc:MGI:1347054]	Gnpda1	340.059	-1.63828	0.316718	-5.17269	2.30753e-07	6.70675e-06	232.577	246.082	257.736	193.912	723.297	600.062	444.006	1125.83
ENSMUSG00000031161	X	7796359	7814128	15185	histone deacetylase 6 [Source:MGI Symbol;Acc:MGI:1333752]	Hdac6	1171.56	-1.63928	0.213523	-7.67728	1.62504e-14	1.57156e-12	730.945	809.858	733.845	649.133	2276.4	2364.55	2142.57	2322.07
ENSMUSG00000041617	16	17464334	17468602	72315	coiled-coil domain containing 74A [Source:MGI Symbol;Acc:MGI:1919565]	Ccdc74a	75.2277	-1.63995	0.313509	-5.23093	1.68659e-07	5.13017e-06	44.4394	52.0809	37.4889	43.7485	137.462	108.19	135.553	168.642
ENSMUSG00000038007	4	86792633	86853059	230379	alkaline ceramidase 2 [Source:MGI Symbol;Acc:MGI:1920932]	Acer2	174.691	-1.64006	0.37361	-4.38977	1.13471e-05	0.000213939	137.887	145.826	137.772	130.063	430.441	378.106	658.401	254.816
ENSMUSG00000095105	13	12487513	12535319	171211	EDAR (ectodysplasin-A receptor)-associated death domain [Source:MGI Symbol;Acc:MGI:1931001]	Edaradd	39.0091	-1.6419	0.457917	-3.58558	0.000336335	0.00402849	16.3637	15.6243	12.1839	21.2831	50.7044	43.4989	53.9446	54.6697
ENSMUSG00000027171	2	104661086	104680221	228413	proline rich Gla (G-carboxyglutamic acid) 4 (transmembrane) [Source:MGI Symbol;Acc:MGI:2442211]	Prrg4	36.6219	-1.64216	0.511536	-3.21026	0.00132614	0.0125768	26.2306	32.5505	22.4933	23.6478	81.9145	108.19	105.123	32.4312
ENSMUSG00000037613	7	143219546	143239609	79201	tumor necrosis factor receptor superfamily, member 23 [Source:MGI Symbol;Acc:MGI:1930269]	Tnfrsf23	68.0342	-1.64572	0.389595	-4.22418	2.39816e-05	0.000415078	41.7286	39.0607	45.9239	40.2013	130.101	80.3056	85.7581	224.238
ENSMUSG00000052684	4	94937271	94940459	16476	jun proto-oncogene [Source:MGI Symbol;Acc:MGI:96646]	Jun	1308.15	-1.64637	0.335608	-4.90563	9.31274e-07	2.32452e-05	736.678	769.495	748.84	691.7	2305.75	2342.25	1836.88	2738.12
ENSMUSG00000040713	1	165591315	165602877	433375	cellular repressor of E1A-stimulated genes 1 [Source:MGI Symbol;Acc:MGI:1344382]	Creg1	1153.68	-1.65242	0.316785	-5.21621	1.8262e-07	5.49159e-06	681.767	876.261	674.8	494.24	2141.84	1901.68	1398.41	3125.44
ENSMUSG00000031861	8	70275079	70283752	53978	lysophosphatidic acid receptor 2 [Source:MGI Symbol;Acc:MGI:1858422]	Lpar2	473.898	-1.65383	0.334642	-4.94209	7.72898e-07	1.97492e-05	320.529	485.654	214.624	261.309	1007.2	1180.05	1160.5	681.055
ENSMUSG00000014791	8	106032233	106037392	234683	engulfment and cell motility 3 [Source:MGI Symbol;Acc:MGI:2679007]	Elmo3	84.0799	-1.65399	0.420895	-3.9297	8.50507e-05	0.001245	50.1636	39.0607	71.2289	40.2013	159.219	199.649	185.348	92.6605
ENSMUSG00000019235	12	85182023	85198038	238323	ribosomal protein S6 kinase-like 1 [Source:MGI Symbol;Acc:MGI:2443413]	Rps6kl1	47.1413	-1.65411	0.506694	-3.26452	0.00109651	0.0107653	31.3148	27.3425	34.6772	31.9246	98.1107	51.3064	42.879	200.147
ENSMUSG00000054679	4	33208991	33233340	272009	serine and arginine-rich splicing factor 12 [Source:MGI Symbol;Acc:MGI:2661424]	Srsf12	48.0525	-1.65525	0.6178	-2.67927	0.00737835	0.048475	32.9816	35.1546	31.8656	31.9246	103.371	75.8442	33.1967	201.073
ENSMUSG00000029096	5	35809367	35837126	78558	HtrA serine peptidase 3 [Source:MGI Symbol;Acc:MGI:1925808]	Htra3	21.4448	-1.66283	0.521863	-3.18634	0.00144083	0.0134457	15.6912	24.7384	14.0583	8.27675	49.1792	49.0757	45.6454	52.8165
ENSMUSG00000038605	2	181237011	181241005	229011	sterile alpha motif domain containing 10 [Source:MGI Symbol;Acc:MGI:2443872]	Samd10	144.102	-1.66298	0.422005	-3.94067	8.12551e-05	0.00119778	112.306	105.464	159.328	72.1259	356.434	400.413	311.219	357.67
ENSMUSG00000022790	16	38713033	38847521	207683	immunoglobulin superfamily, member 11 [Source:MGI Symbol;Acc:MGI:2388477]	Igsf11	15.2404	-1.66361	0.60602	-2.74515	0.00604838	0.0417673	10.6133	18.2283	11.2467	2.36478	33.1412	32.3453	20.7479	46.3303
ENSMUSG00000031169	X	8060087	8072764	53627	porcupine O-acyltransferase [Source:MGI Symbol;Acc:MGI:1890212]	Porcn	101.85	-1.66758	0.337628	-4.93911	7.84784e-07	2.00055e-05	63.2023	72.9132	64.6683	52.0253	199.863	173.996	132.787	292.807
ENSMUSG00000054850	X	55419946	55423159	320237	small integral membrane protein 10 like 2A [Source:MGI Symbol;Acc:MGI:2443645]	Smim10l2a	83.5216	-1.66823	0.522163	-3.19485	0.00139902	0.0131316	67.1321	84.6314	82.4755	34.2894	213.568	206.341	235.143	199.22
ENSMUSG00000025429	18	77877614	77970579	19201	proline-serine-threonine phosphatase-interacting protein 2 [Source:MGI Symbol;Acc:MGI:1335088]	Pstpip2	23.5878	-1.67045	0.577252	-2.89379	0.00380618	0.0289539	16.6386	7.81213	24.3678	17.7359	53.4275	50.191	35.9631	74.1284
ENSMUSG00000041263	3	88991288	89000618	72296	RUN and SH3 domain containing 1 [Source:MGI Symbol;Acc:MGI:1919546]	Rusc1	110.998	-1.6735	0.24791	-6.75045	1.47386e-11	9.78009e-10	73.4926	85.9334	77.7894	56.7548	234.593	226.417	253.125	224.238
ENSMUSG00000111012	9	13780002	13780572	NA	predicted gene 7588 [Source:MGI Symbol;Acc:MGI:3647022]	Gm7588	34.3809	-1.67531	0.461401	-3.63091	0.000282427	0.00348644	19.2552	18.2283	20.6189	18.9183	61.1609	42.3835	42.879	98.2201
ENSMUSG00000068735	2	93017893	93032104	277414	transformation related protein 53 inducible protein 11 [Source:MGI Symbol;Acc:MGI:2670995]	Trp53i11	1130.59	-1.6779	0.399107	-4.20413	2.62083e-05	0.00044929	758.127	899.697	837.877	536.806	2426.28	3478.8	2953.12	846.917
ENSMUSG00000022231	15	32244956	32696487	20356	sema domain, seven thrombospondin repeats (type 1 and type 1-like), transmembrane domain (TM) and short cytoplasmic domain, (semaphorin) 5A [Source:MGI Symbol;Acc:MGI:107556]	Sema5a	1021.31	-1.68213	0.391975	-4.29142	1.77531e-05	0.000318258	647.572	559.869	467.674	915.172	2078.16	2786.16	2679.25	769.082
ENSMUSG00000038831	2	33023429	33261498	241308	Ral GEF with PH domain and SH3 binding motif 1 [Source:MGI Symbol;Acc:MGI:1922008]	Ralgps1	62.8246	-1.68592	0.348884	-4.83233	1.34947e-06	3.20374e-05	42.8168	62.497	28.1167	37.8366	136.395	141.65	148.002	119.532
ENSMUSG00000046743	3	38941089	39066134	329628	FAT atypical cadherin 4 [Source:MGI Symbol;Acc:MGI:3045256]	Fat4	276.758	-1.68965	0.529671	-3.19	0.00142271	0.0132996	169.549	269.519	71.2289	167.9	546.281	724.981	811.935	101.927
ENSMUSG00000026888	2	64742820	64855331	50915	growth factor receptor bound protein 14 [Source:MGI Symbol;Acc:MGI:1355324]	Grb14	93.0434	-1.69667	0.476915	-3.55759	0.000374268	0.00443	63.4692	75.5173	80.6011	34.2894	205.329	113.766	95.4404	406.78
ENSMUSG00000098132	7	112553169	112556664	78748	Ras association (RalGDS/AF-6) domain family (N-terminal) member 10 [Source:MGI Symbol;Acc:MGI:1925998]	Rassf10	28.931	-1.69917	0.565193	-3.00635	0.00264407	0.0217475	17.8464	9.11415	29.0539	15.3711	58.5803	32.3453	47.0286	96.3669
ENSMUSG00000053441	18	58969739	59187132	240322	a disintegrin-like and metallopeptidase (reprolysin type) with thrombospondin type 1 motif, 19 [Source:MGI Symbol;Acc:MGI:2442875]	Adamts19	34.2662	-1.70088	0.544912	-3.12138	0.00180007	0.0160963	18.8356	16.9263	15.9328	23.6478	60.811	39.0375	47.0286	96.3669
ENSMUSG00000015312	10	80765907	80768038	17873	growth arrest and DNA-damage-inducible 45 beta [Source:MGI Symbol;Acc:MGI:107776]	Gadd45b	345.239	-1.70314	0.406015	-4.19477	2.73146e-05	0.000466773	116.481	156.243	102.157	91.0442	377.915	336.838	185.348	611.559
ENSMUSG00000042978	7	125848034	125894188	104175	SH3-binding kinase 1 [Source:MGI Symbol;Acc:MGI:2135937]	Sbk1	504.298	-1.70486	0.263728	-6.46448	1.01651e-10	5.90891e-09	358.055	393.211	393.633	287.321	1167.38	1241.39	1083.04	1177.71
ENSMUSG00000004661	9	57697636	57744076	56380	AT rich interactive domain 3B (BRIGHT-like) [Source:MGI Symbol;Acc:MGI:1930768]	Arid3b	204.893	-1.71117	0.222864	-7.6781	1.61461e-14	1.5685e-12	140.458	127.598	119.964	173.812	459.357	534.256	448.155	395.66
ENSMUSG00000026202	1	75190872	75196509	22145	tubulin, alpha 4A [Source:MGI Symbol;Acc:MGI:1095410]	Tuba4a	152.776	-1.71174	0.44147	-3.87736	0.000105597	0.00149626	107.787	126.296	119.027	78.0379	352.833	292.223	291.854	474.422
ENSMUSG00000029475	5	123008728	123127886	30841	lysine (K)-specific demethylase 2B [Source:MGI Symbol;Acc:MGI:1354737]	Kdm2b	1961.53	-1.71381	0.312112	-5.49101	3.99637e-08	1.43643e-06	1451.85	1493.42	1755.42	1106.72	4763.82	6406.61	5460.85	2424
ENSMUSG00000010175	1	189850232	189902911	19130	prospero homeobox 1 [Source:MGI Symbol;Acc:MGI:97772]	Prox1	24.2666	-1.71406	0.462841	-3.70334	0.000212782	0.00275606	14.4623	13.0202	14.9956	15.3711	47.705	42.3835	55.3278	45.4036
ENSMUSG00000001604	4	135975040	136002209	21401	transcription elongation factor A (SII), 3 [Source:MGI Symbol;Acc:MGI:1196908]	Tcea3	70.9592	-1.7187	0.381282	-4.5077	6.55327e-06	0.000131224	29.8908	26.0404	23.4306	40.2013	97.9615	104.843	92.6741	96.3669
ENSMUSG00000032332	9	79506273	79626113	12816	collagen, type XII, alpha 1 [Source:MGI Symbol;Acc:MGI:88448]	Col12a1	394.072	-1.72306	0.505424	-3.40913	0.000651704	0.00700944	99.3226	124.994	39.3633	133.61	326.551	487.411	146.619	345.624
ENSMUSG00000029603	5	120818267	120849992	14357	deltex 1, E3 ubiquitin ligase [Source:MGI Symbol;Acc:MGI:1352744]	Dtx1	33.4455	-1.72501	0.508164	-3.39459	0.000687307	0.00732335	23.0162	24.7384	15.9328	28.3774	75.6218	72.4981	77.4589	76.9082
ENSMUSG00000084128	8	106856951	106863606	77411	epithelial splicing regulatory protein 2 [Source:MGI Symbol;Acc:MGI:1924661]	Esrp2	26.1978	-1.72517	0.631985	-2.72977	0.00633788	0.04335	15.2845	22.1344	17.8072	5.91196	50.6014	63.5753	53.9446	34.2844
ENSMUSG00000094594	8	80406913	80407435	NA	tumor protein D52, pseudogene [Source:MGI Symbol;Acc:MGI:107737]	Tpd52-ps	17.1541	-1.72583	0.583183	-2.95932	0.00308319	0.024554	9.18105	5.20809	14.0583	8.27675	31.3255	20.0764	47.0286	26.8715
ENSMUSG00000097327	10	21988949	22024722	319887	RIKEN cDNA E030030I06 gene [Source:MGI Symbol;Acc:MGI:2442914]	E030030I06Rik	106.531	-1.73078	0.485037	-3.56835	0.00035923	0.00427312	55.8014	91.1415	38.4261	37.8366	184.405	246.494	188.114	118.605
ENSMUSG00000024437	5	149091918	149093019	NA	predicted pseudogene 8615 [Source:MGI Symbol;Acc:MGI:3647532]	Gm8615	237.283	-1.73535	0.331467	-5.23535	1.64671e-07	5.03728e-06	160.587	149.733	177.135	154.893	534.286	430.527	345.799	826.532
ENSMUSG00000094724	17	7238033	7278698	68195	ribonuclease T2B [Source:MGI Symbol;Acc:MGI:3702087]	Rnaset2b	19.2092	-1.73651	0.650874	-2.66797	0.00763119	0.0497491	12.261	13.0202	13.1211	10.6415	40.3774	23.4225	9.68236	88.0275
ENSMUSG00000081309	4	40912741	40913355	NA	predicted gene 12397 [Source:MGI Symbol;Acc:MGI:3649202]	Gm12397	201.249	-1.73943	0.323022	-5.38486	7.25027e-08	2.41466e-06	147.403	149.733	183.696	108.78	493.718	597.831	612.755	270.569
ENSMUSG00000029161	5	31090487	31102935	68567	cell growth regulator with EF hand domain 1 [Source:MGI Symbol;Acc:MGI:1915817]	Cgref1	43.1367	-1.74333	0.522366	-3.33738	0.000845732	0.00864001	21.9851	18.2283	29.9911	17.7359	73.9608	91.4592	47.0286	83.3945
ENSMUSG00000031119	X	51141898	51254129	14735	glypican 4 [Source:MGI Symbol;Acc:MGI:104902]	Gpc4	1175.61	-1.75512	0.243583	-7.20544	5.78574e-13	4.72634e-11	698.424	755.173	640.123	699.976	2356.26	2158.21	2098.31	2812.25
ENSMUSG00000023032	15	100659628	100721849	59033	solute carrier family 4 (anion exchanger), member 8 [Source:MGI Symbol;Acc:MGI:1928745]	Slc4a8	120.347	-1.75683	0.384486	-4.5693	4.89352e-06	0.000100413	69.9407	98.9537	55.2961	55.5724	235.56	303.377	239.293	164.009
ENSMUSG00000035852	10	79656823	79666324	78906	mitotic spindle positioning [Source:MGI Symbol;Acc:MGI:1926156]	Misp	98.7726	-1.75717	0.468274	-3.75243	0.000175126	0.00233134	64.4199	61.195	64.6683	67.3964	217.647	271.032	160.451	221.459
ENSMUSG00000044250	15	97144988	97283561	239647	PC-esterase domain containing 1B [Source:MGI Symbol;Acc:MGI:2446270]	Pced1b	78.0306	-1.75995	0.371416	-4.73849	2.15314e-06	4.86226e-05	46.3557	50.7788	42.175	46.1133	157.281	198.533	199.18	74.1284
ENSMUSG00000028755	4	138065735	138095303	72269	cytidine deaminase [Source:MGI Symbol;Acc:MGI:1919519]	Cda	60.0083	-1.76054	0.470451	-3.74223	0.000182396	0.00242064	30.0041	41.6647	14.0583	34.2894	99.9977	82.5364	60.8606	156.596
ENSMUSG00000035164	9	52022644	52079872	244871	zinc finger CCCH type containing 12C [Source:MGI Symbol;Acc:MGI:3026959]	Zc3h12c	96.0476	-1.76079	0.412955	-4.26387	2.00914e-05	0.000355156	64.1638	59.893	58.1078	74.4907	216.613	112.651	145.235	391.954
ENSMUSG00000028555	4	109263820	109301942	230603	tetratricopeptide repeat domain 39A [Source:MGI Symbol;Acc:MGI:2444350]	Ttc39a	59.7258	-1.76166	0.414596	-4.2491	2.14631e-05	0.00037724	37.2627	33.8526	36.5517	41.3837	126.367	100.382	134.17	144.55
ENSMUSG00000033318	10	75666948	75673258	14872	glutathione S-transferase, theta 2 [Source:MGI Symbol;Acc:MGI:106188]	Gstt2	105.5	-1.76341	0.291365	-6.05226	1.42831e-09	7.01663e-08	63.9265	49.4768	57.1705	85.1322	216.773	207.456	201.946	240.917
ENSMUSG00000026764	2	49509310	49664790	16574	kinesin family member 5C [Source:MGI Symbol;Acc:MGI:1098269]	Kif5c	1229.19	-1.76438	0.291065	-6.06182	1.34589e-09	6.64197e-08	809.936	968.704	724.473	736.63	2749.53	2135.91	1745.59	4367.09
ENSMUSG00000029311	5	104137628	104169785	114664	hydroxysteroid (17-beta) dehydrogenase 11 [Source:MGI Symbol;Acc:MGI:2149821]	Hsd17b11	118.991	-1.7663	0.450021	-3.92493	8.67566e-05	0.00126248	72.0063	93.7456	74.9778	47.2957	245.355	288.877	361.014	86.1743
ENSMUSG00000022108	14	73599666	73622729	16432	integral membrane protein 2B [Source:MGI Symbol;Acc:MGI:1309517]	Itm2b	10506.1	-1.76712	0.320271	-5.51757	3.43724e-08	1.25427e-06	6701.13	6405.95	7301.9	6395.56	22808.1	15258.1	12259.3	40906.8
ENSMUSG00000021003	12	98168553	98225718	14420	galactosylceramidase [Source:MGI Symbol;Acc:MGI:95636]	Galc	471.024	-1.76832	0.390081	-4.53321	5.80931e-06	0.000117859	325.484	266.914	320.53	389.007	1107.99	619.023	536.68	2168.26
ENSMUSG00000032514	9	119766672	119796859	74052	tetratricopeptide repeat domain 21A [Source:MGI Symbol;Acc:MGI:1921302]	Ttc21a	22.333	-1.76883	0.624394	-2.83287	0.00461321	0.0337115	12.6007	11.7182	17.8072	8.27675	42.9782	23.4225	24.8975	80.6146
ENSMUSG00000045348	5	137728161	137739869	243300	neuronal tyrosine-phosphorylated phosphoinositide 3-kinase adaptor 1 [Source:MGI Symbol;Acc:MGI:2443880]	Nyap1	54.7025	-1.7703	0.344122	-5.14438	2.68401e-07	7.66667e-06	32.8287	40.3627	30.9283	27.195	110.815	91.4592	81.6085	159.376
ENSMUSG00000024114	17	24055759	24063146	71003	protease, serine 41 [Source:MGI Symbol;Acc:MGI:1918253]	Prss41	20.1023	-1.77681	0.607317	-2.92566	0.00343723	0.0267632	15.7432	6.51011	20.6189	20.1007	54.3673	28.9993	52.5614	81.5412
ENSMUSG00000026826	2	56996842	57014015	18227	nuclear receptor subfamily 4, group A, member 2 [Source:MGI Symbol;Acc:MGI:1352456]	Nr4a2	109.152	-1.78843	0.516709	-3.46119	0.000537796	0.00600316	78.9701	114.578	43.1122	79.2203	272.277	353.568	390.061	73.2018
ENSMUSG00000039157	2	32425344	32459768	98952	estrogen-induced osteoclastogenesis regulator 1 [Source:MGI Symbol;Acc:MGI:2138935]	Eeig1	153.542	-1.78981	0.233055	-7.67975	1.59405e-14	1.55553e-12	99.071	119.786	94.6594	82.7675	340.991	304.492	307.069	411.413
ENSMUSG00000050052	8	14002008	14025032	72148	testis development related protein [Source:MGI Symbol;Acc:MGI:1919398]	Tdrp	32.427	-1.79031	0.482374	-3.71145	0.000206076	0.00269347	18.1505	23.4364	21.5561	9.45914	62.5394	61.3446	42.879	83.3945
ENSMUSG00000073016	X	103526424	103551096	331487	uracil phosphoribosyltransferase [Source:MGI Symbol;Acc:MGI:2685620]	Uprt	25.1432	-1.79032	0.66772	-2.68125	0.00733473	0.0483143	15.4578	9.11415	11.2467	26.0126	53.1261	63.5753	20.7479	75.055
ENSMUSG00000054793	7	24181448	24203964	260299	cell adhesion molecule 4 [Source:MGI Symbol;Acc:MGI:2449088]	Cadm4	43.6965	-1.79225	0.339587	-5.27773	1.30793e-07	4.08203e-06	25.4697	31.2485	26.2422	18.9183	87.5196	91.4592	66.3934	104.706
ENSMUSG00000021871	14	51181974	51200593	NA	predicted gene, 49342 [Source:MGI Symbol;Acc:MGI:6121535]	Gm49342	16.3464	-1.79771	0.544592	-3.30103	0.000963319	0.00963141	7.2374	7.81213	5.62333	8.27675	24.4538	17.8457	16.5983	38.9174
ENSMUSG00000023232	4	130147288	130172998	230779	serine incorporator 2 [Source:MGI Symbol;Acc:MGI:1919132]	Serinc2	1173	-1.79794	0.409577	-4.38974	1.13487e-05	0.000213939	676.238	915.321	733.845	379.548	2351.43	3527.87	2242.16	1284.27
ENSMUSG00000055980	1	82210822	82269137	16367	insulin receptor substrate 1 [Source:MGI Symbol;Acc:MGI:99454]	Irs1	80.4953	-1.79873	0.437677	-4.10972	3.96142e-05	0.000639461	47.4537	35.1546	42.175	65.0316	164.513	110.42	102.356	280.761
ENSMUSG00000041012	9	114618413	114673224	70031	CKLF-like MARVEL transmembrane domain containing 8 [Source:MGI Symbol;Acc:MGI:2447167]	Cmtm8	151.828	-1.79907	0.379984	-4.73458	2.19506e-06	4.94142e-05	108.3	151.035	121.839	52.0253	376.891	501.91	369.313	259.449
ENSMUSG00000049493	9	95634695	95727364	102502	plastin 1 (I-isoform) [Source:MGI Symbol;Acc:MGI:104809]	Pls1	234.729	-1.79973	0.417239	-4.31342	1.60751e-05	0.000292306	170.592	213.532	148.081	150.164	593.697	713.828	706.813	360.449
ENSMUSG00000035357	6	101126570	101354858	55983	PDZ domain containing RING finger 3 [Source:MGI Symbol;Acc:MGI:1933157]	Pdzrn3	37.1418	-1.80194	0.640024	-2.81542	0.00487136	0.0351418	27.5353	52.0809	23.4306	7.09435	95.3105	60.2292	80.2253	145.477
ENSMUSG00000049686	5	123153137	123168519	109305	ORAI calcium release-activated calcium modulator 1 [Source:MGI Symbol;Acc:MGI:1925542]	Orai1	116.844	-1.80217	0.285172	-6.3196	2.62244e-10	1.43542e-08	66.5645	66.4031	59.9822	73.3083	232.489	285.531	273.873	138.064
ENSMUSG00000029436	5	129661233	129688163	23948	matrix metallopeptidase 17 [Source:MGI Symbol;Acc:MGI:1346076]	Mmp17	31.4619	-1.81127	0.469881	-3.85474	0.00011585	0.00162131	18.4524	18.2283	25.305	11.8239	65.6382	86.9978	71.9261	37.9908
ENSMUSG00000056313	8	24927196	24929000	69068	transcriptional and immune response regulator [Source:MGI Symbol;Acc:MGI:1916318]	Tcim	242.16	-1.81181	0.360988	-5.01905	5.19284e-07	1.38087e-05	133.578	131.504	191.193	78.0379	470.348	581.101	442.622	387.321
ENSMUSG00000029135	5	32293145	32315186	14284	fos-like antigen 2 [Source:MGI Symbol;Acc:MGI:102858]	Fosl2	347.146	-1.81467	0.378482	-4.79459	1.63004e-06	3.77184e-05	166.8	257.8	130.274	112.327	585.025	449.489	477.202	828.385
ENSMUSG00000014813	14	69266687	69279253	20855	stanniocalcin 1 [Source:MGI Symbol;Acc:MGI:109131]	Stc1	679.517	-1.81762	0.275316	-6.60197	4.05741e-11	2.47181e-09	454.304	329.412	627.939	405.561	1603.91	1686.42	1459.27	1666.04
ENSMUSG00000035095	14	63673843	63702947	219148	family with sequence similarity 167, member A [Source:MGI Symbol;Acc:MGI:3606565]	Fam167a	38.1104	-1.82508	0.527379	-3.46066	0.000538847	0.00600868	20.5153	23.4364	21.5561	16.5535	72.4373	64.6907	55.3278	97.2935
ENSMUSG00000003032	4	55527143	55532466	16600	Kruppel-like factor 4 (gut) [Source:MGI Symbol;Acc:MGI:1342287]	Klf4	45.9253	-1.82604	0.528252	-3.45676	0.000546715	0.00607756	25.2706	20.8323	38.4261	16.5535	90.3999	80.3056	92.6741	98.2201
ENSMUSG00000027956	3	79719871	79760080	70652	transmembrane protein 144 [Source:MGI Symbol;Acc:MGI:1917902]	Tmem144	181.378	-1.82939	0.450971	-4.05657	4.97995e-05	0.000781074	125.946	87.2355	181.821	108.78	447.944	239.802	195.03	909
ENSMUSG00000064325	8	80692480	80784635	15245	Hedgehog-interacting protein [Source:MGI Symbol;Acc:MGI:1341847]	Hhip	17.7388	-1.83466	0.56356	-3.25549	0.00113198	0.011039	9.72182	11.7182	5.62333	11.8239	34.506	30.1146	53.9446	19.4587
ENSMUSG00000100774	1	65134386	65134595	NA	predicted gene 7329 [Source:MGI Symbol;Acc:MGI:3646271]	Gm7329	41.947	-1.83944	0.569661	-3.22901	0.00124221	0.0119383	24.9012	29.9465	18.7444	26.0126	88.1133	43.4989	31.8135	189.027
ENSMUSG00000001870	17	75312563	75699507	268977	latent transforming growth factor beta binding protein 1 [Source:MGI Symbol;Acc:MGI:109151]	Ltbp1	1425.87	-1.83998	0.37363	-4.92461	8.45267e-07	2.12956e-05	788.532	877.563	829.442	658.593	2823.77	3676.21	3932.42	862.669
ENSMUSG00000039519	3	18126114	18297502	13123	cytochrome P450, family 7, subfamily b, polypeptide 1 [Source:MGI Symbol;Acc:MGI:104978]	Cyp7b1	20.3849	-1.84171	0.553609	-3.32674	0.000878696	0.00892487	12.0178	10.4162	14.9956	10.6415	43.7961	57.9985	56.711	16.6789
ENSMUSG00000005686	7	110367413	110411612	11717	adenosine monophosphate deaminase 3 [Source:MGI Symbol;Acc:MGI:1096344]	Ampd3	13.3364	-1.84646	0.603833	-3.05789	0.002229	0.0189777	5.93144	9.11415	7.49778	1.18239	21.0607	17.8457	13.8319	31.5046
ENSMUSG00000071226	6	120643330	120748151	330409	CECR2, histone acetyl-lysine reader [Source:MGI Symbol;Acc:MGI:1923799]	Cecr2	366.128	-1.84685	0.286668	-6.44246	1.17554e-10	6.68912e-09	207.884	326.807	171.512	125.334	745.457	748.404	701.28	786.688
ENSMUSG00000048142	5	34153328	34163260	269642	N-acetyltransferase 8-like [Source:MGI Symbol;Acc:MGI:2447776]	Nat8l	12.4861	-1.85031	0.650297	-2.84533	0.00443656	0.0327107	7.54784	10.4162	7.49778	4.72957	26.9902	30.1146	22.1311	28.7248
ENSMUSG00000033949	18	46298367	46345674	28105	tripartite motif-containing 36 [Source:MGI Symbol;Acc:MGI:106264]	Trim36	28.3632	-1.85166	0.586299	-3.15822	0.00158735	0.0145485	19.1961	29.9465	2.81167	24.8302	67.8232	89.2285	40.1126	74.1284
ENSMUSG00000063765	15	81562497	81581488	214685	chondroadherin-like [Source:MGI Symbol;Acc:MGI:3036284]	Chadl	20.1503	-1.85199	0.509248	-3.63672	0.000276129	0.00342623	12.8963	18.2283	12.1839	8.27675	46.6826	54.6525	65.0102	20.3853
ENSMUSG00000001348	9	22038023	22047007	11433	acid phosphatase 5, tartrate resistant [Source:MGI Symbol;Acc:MGI:87883]	Acp5	74.5271	-1.85236	0.362033	-5.11654	3.11193e-07	8.73852e-06	45.144	54.6849	39.3633	41.3837	162.228	123.805	167.367	195.514
ENSMUSG00000042246	7	118135064	118183959	209760	transmembrane channel-like gene family 7 [Source:MGI Symbol;Acc:MGI:2443317]	Tmc7	61.8569	-1.85267	0.563734	-3.28642	0.00101471	0.0100844	40.8735	35.1546	54.3589	33.107	147.684	101.497	74.6925	266.862
ENSMUSG00000040511	7	19637503	19655085	52118	poliovirus receptor [Source:MGI Symbol;Acc:MGI:107741]	Pvr	349.605	-1.85492	0.451226	-4.11084	3.9423e-05	0.000637329	159.913	209.626	147.144	122.969	577.375	532.025	255.891	944.211
ENSMUSG00000028456	4	43058953	43264871	22249	unc-13 homolog B [Source:MGI Symbol;Acc:MGI:1342278]	Unc13b	83.9014	-1.85741	0.270937	-6.85549	7.10691e-12	4.96012e-10	56.6187	65.1011	51.5472	53.2077	203.812	236.455	156.301	218.679
ENSMUSG00000039903	16	90623607	90701997	70967	eva-1 homolog C (C. elegans) [Source:MGI Symbol;Acc:MGI:1918217]	Eva1c	11.7418	-1.86155	0.688202	-2.70495	0.00683147	0.0457987	7.61902	5.20809	9.37222	8.27675	27.8541	10.0382	29.0471	44.477
ENSMUSG00000025854	5	138740269	138795832	80752	FAM20C, golgi associated secretory pathway kinase [Source:MGI Symbol;Acc:MGI:2136853]	Fam20c	116.576	-1.86156	0.502489	-3.70467	0.000211663	0.00274397	60.1059	93.7456	48.7355	37.8366	217.112	139.42	102.356	409.559
ENSMUSG00000013846	15	66974724	67048679	20442	ST3 beta-galactoside alpha-2,3-sialyltransferase 1 [Source:MGI Symbol;Acc:MGI:98304]	St3gal1	562.388	-1.867	0.215486	-8.66414	4.54927e-18	6.45457e-16	323.465	389.305	273.669	307.422	1177.65	1292.7	1107.94	1132.31
ENSMUSG00000023043	15	101936615	101940462	16668	keratin 18 [Source:MGI Symbol;Acc:MGI:96692]	Krt18	742.813	-1.86739	0.440751	-4.23683	2.26701e-05	0.000396193	398.531	624.97	254.924	315.699	1452.58	1522.46	1170.18	1665.11
ENSMUSG00000044033	2	76840246	77000980	545428	coiled-coil domain containing 141 [Source:MGI Symbol;Acc:MGI:1919735]	Ccdc141	29.9172	-1.87546	0.677234	-2.7693	0.00561775	0.0392587	19.3372	14.3222	31.8656	11.8239	71.218	36.8068	27.6639	149.183
ENSMUSG00000038677	17	28361115	28393828	268935	signal peptide, CUB domain, EGF-like 3 [Source:MGI Symbol;Acc:MGI:3045253]	Scube3	465.103	-1.87555	0.23558	-7.96143	1.7006e-15	1.87118e-13	246.695	312.485	173.386	254.214	901.876	1059.59	778.739	867.302
ENSMUSG00000044042	2	113158081	113547112	14260	formin 1 [Source:MGI Symbol;Acc:MGI:101815]	Fmn1	130.611	-1.87725	0.400987	-4.68158	2.84673e-06	6.23656e-05	83.8955	122.39	57.1705	72.1259	306.492	282.185	235.143	402.147
ENSMUSG00000062859	17	28285719	28299613	21463	t-complex protein 11 [Source:MGI Symbol;Acc:MGI:98544]	Tcp11	18.5259	-1.87806	0.643678	-2.91769	0.00352632	0.0273163	11.8016	10.4162	8.435	16.5535	43.0506	46.845	33.1967	49.1101
ENSMUSG00000045038	17	86475213	86965347	18754	protein kinase C, epsilon [Source:MGI Symbol;Acc:MGI:97599]	Prkce	260.211	-1.87811	0.49626	-3.78453	0.000153998	0.00207567	165.392	165.357	154.642	176.176	607.072	252.07	203.33	1365.82
ENSMUSG00000026227	1	85973585	85983178	72792	RIKEN cDNA 2810459M11 gene [Source:MGI Symbol;Acc:MGI:1920042]	2810459M11Rik	14.7073	-1.88212	0.680671	-2.7651	0.00569059	0.0396521	8.89565	7.81213	4.68611	14.1887	32.1183	22.3071	16.5983	57.4495
ENSMUSG00000008035	X	10581252	10585929	68041	Mid1 interacting protein 1 (gastrulation specific G12-like (zebrafish)) [Source:MGI Symbol;Acc:MGI:1915291]	Mid1ip1	410.943	-1.88223	0.386117	-4.87477	1.08937e-06	2.67322e-05	276.878	278.633	375.826	176.176	1022.25	1306.08	1311.27	449.403
ENSMUSG00000039963	11	119119398	119156064	207607	coiled-coil domain containing 40 [Source:MGI Symbol;Acc:MGI:2443893]	Ccdc40	36.163	-1.89075	0.574729	-3.28981	0.00100257	0.00997294	22.023	22.1344	30.9283	13.0063	81.7743	41.2682	53.9446	150.11
ENSMUSG00000047281	4	133327867	133329479	55948	stratifin [Source:MGI Symbol;Acc:MGI:1891831]	Sfn	102.69	-1.89541	0.666915	-2.84206	0.00448236	0.0330027	52.1385	108.068	14.0583	34.2894	192.713	268.801	125.871	183.468
ENSMUSG00000034574	12	71877852	72039107	208846	dishevelled associated activator of morphogenesis 1 [Source:MGI Symbol;Acc:MGI:1914596]	Daam1	203.017	-1.89787	0.317806	-5.97177	2.34692e-09	1.09081e-07	113.825	122.39	116.216	102.868	424.306	468.45	441.239	363.229
ENSMUSG00000032092	9	44951097	44965313	14012	myelin protein zero-like 2 [Source:MGI Symbol;Acc:MGI:1289160]	Mpzl2	29.6106	-1.89825	0.599831	-3.16463	0.00155278	0.0142803	19.2156	13.0202	32.8028	11.8239	72.838	94.8053	94.0572	29.6514
ENSMUSG00000041361	9	71411629	71499642	102371	myocardial zonula adherens protein [Source:MGI Symbol;Acc:MGI:2142908]	Myzap	21.2489	-1.89879	0.551813	-3.441	0.000579569	0.00637053	14.5589	9.11415	21.5561	13.0063	55.322	54.6525	70.5429	40.7706
ENSMUSG00000037239	7	28858254	28869836	101809	sprouty-related EVH1 domain containing 3 [Source:MGI Symbol;Acc:MGI:2142186]	Spred3	149.182	-1.8996	0.262819	-7.2278	4.90872e-13	4.04051e-11	88.7639	113.276	74.9778	78.0379	329.952	383.683	345.799	260.376
ENSMUSG00000005148	14	99536127	99552472	12224	Kruppel-like factor 5 [Source:MGI Symbol;Acc:MGI:1338056]	Klf5	242.98	-1.90244	0.478632	-3.97474	7.04565e-05	0.00105812	116.472	156.243	79.6639	113.51	433.858	204.11	211.629	885.834
ENSMUSG00000056737	6	72521374	72539966	12332	capping protein (actin filament), gelsolin-like [Source:MGI Symbol;Acc:MGI:1098259]	Capg	391.45	-1.90447	0.351532	-5.41764	6.03913e-08	2.05426e-06	226.773	257.8	287.727	134.793	849.498	896.746	748.308	903.44
ENSMUSG00000034881	10	81164565	81171006	21390	thromboxane A2 receptor [Source:MGI Symbol;Acc:MGI:98496]	Tbxa2r	16.9881	-1.90822	0.593925	-3.2129	0.001314	0.0124893	6.5602	3.90607	7.49778	8.27675	24.8751	20.0764	24.8975	29.6514
ENSMUSG00000059493	X	160616292	160942726	195727	NHS actin remodeling regulator [Source:MGI Symbol;Acc:MGI:2684894]	Nhs	124.201	-1.91394	0.245831	-7.78558	6.93959e-15	7.10549e-13	78.0521	75.5173	80.6011	78.0379	294.217	320.107	266.957	295.587
ENSMUSG00000022883	16	72105194	72842983	19876	roundabout guidance receptor 1 [Source:MGI Symbol;Acc:MGI:1274781]	Robo1	1889.93	-1.9142	0.210405	-9.09769	9.22716e-20	1.65827e-17	1259.13	1532.48	1068.43	1176.48	4743.73	5142.91	5030.68	4057.6
ENSMUSG00000003452	6	149310384	149464827	12121	BICD cargo adaptor 1 [Source:MGI Symbol;Acc:MGI:1101760]	Bicd1	92.9298	-1.91463	0.364645	-5.25066	1.51556e-07	4.66921e-06	58.2522	82.0274	47.7983	44.9309	218.864	267.685	246.209	142.697
ENSMUSG00000035431	12	58258558	58261230	20605	somatostatin receptor 1 [Source:MGI Symbol;Acc:MGI:98327]	Sstr1	111.564	-1.91876	0.627195	-3.05928	0.00221873	0.0189202	73.663	40.3627	132.148	48.4781	279.769	329.03	344.416	165.862
ENSMUSG00000048582	14	57271917	57295557	14611	gap junction protein, alpha 3 [Source:MGI Symbol;Acc:MGI:95714]	Gja3	39.1119	-1.91881	0.553298	-3.46795	0.000524448	0.00586936	23.7567	33.8526	19.6817	17.7359	89.4924	146.112	84.3749	37.9908
ENSMUSG00000027111	2	71575960	71688760	16403	integrin alpha 6 [Source:MGI Symbol;Acc:MGI:96605]	Itga6	305.41	-1.91931	0.349376	-5.49354	3.93966e-08	1.41841e-06	189.233	220.042	225.871	121.786	715.762	569.947	615.522	961.816
ENSMUSG00000040270	4	32238804	32586108	12014	BTB and CNC homology, basic leucine zipper transcription factor 2 [Source:MGI Symbol;Acc:MGI:894679]	Bach2	826.36	-1.92206	0.718121	-2.67651	0.00743923	0.0487939	512.956	582.004	527.656	429.208	1944.23	2227.37	3455.22	150.11
ENSMUSG00000033386	3	116653113	116701826	20321	ferric-chelate reductase 1 [Source:MGI Symbol;Acc:MGI:108076]	Frrs1	516.432	-1.92777	0.183745	-10.4916	9.445e-26	3.18267e-23	362.186	425.761	348.647	312.152	1376.03	1321.7	1298.82	1507.59
ENSMUSG00000037370	10	24513812	24588057	18605	ectonucleotide pyrophosphatase/phosphodiesterase 1 [Source:MGI Symbol;Acc:MGI:97370]	Enpp1	46.475	-1.928	0.669242	-2.88087	0.00396584	0.029936	24.0394	15.6243	28.1167	28.3774	91.3268	21.1918	35.9631	216.826
ENSMUSG00000001763	6	29694221	29718558	232670	tetraspanin 33 [Source:MGI Symbol;Acc:MGI:1919012]	Tspan33	13.8666	-1.92827	0.712897	-2.70483	0.00683391	0.0457987	6.97972	5.20809	12.1839	3.54718	27.344	31.23	33.1967	17.6055
ENSMUSG00000042364	13	113728715	113755100	170625	sorting nexin 18 [Source:MGI Symbol;Acc:MGI:2137642]	Snx18	831.793	-1.93184	0.228137	-8.46788	2.49902e-17	3.28621e-15	455.718	511.695	395.508	459.951	1737	1310.54	1834.12	2066.33
ENSMUSG00000024511	18	70112202	70274676	80718	RAB27B, member RAS oncogene family [Source:MGI Symbol;Acc:MGI:1931295]	Rab27b	93.1607	-1.93431	0.448135	-4.31636	1.5862e-05	0.000288675	46.8645	45.5708	29.9911	65.0316	178.971	209.687	258.657	68.5688
ENSMUSG00000062995	6	8630527	8778488	15893	islet cell autoantigen 1 [Source:MGI Symbol;Acc:MGI:96391]	Ica1	103.851	-1.93741	0.291234	-6.65241	2.88338e-11	1.8024e-09	67.8963	62.497	74.9778	66.214	260.137	194.072	232.377	353.963
ENSMUSG00000020100	10	60547851	60588573	71279	solute carrier family 29 (nucleoside transporters), member 3 [Source:MGI Symbol;Acc:MGI:1918529]	Slc29a3	478.309	-1.94169	0.288616	-6.72758	1.7251e-11	1.13426e-09	315.175	321.599	372.077	251.85	1212.06	1405.35	1329.25	901.587
ENSMUSG00000037031	10	62021175	62067030	70423	tetraspanin 15 [Source:MGI Symbol;Acc:MGI:1917673]	Tspan15	676.785	-1.94787	0.312351	-6.23617	4.48425e-10	2.38195e-08	450.615	445.291	597.948	308.604	1740.48	2032.18	2026.38	1162.89
ENSMUSG00000022176	14	54713557	54717888	140743	rad and gem related GTP binding protein 2 [Source:MGI Symbol;Acc:MGI:2155260]	Rem2	589.507	-1.94949	0.29366	-6.6386	3.16677e-11	1.95127e-09	406.648	390.607	585.764	243.573	1572.69	1675.26	1372.13	1670.67
ENSMUSG00000027864	3	100947548	101017594	19221	prostaglandin F2 receptor negative regulator [Source:MGI Symbol;Acc:MGI:1277114]	Ptgfrn	245.67	-1.95274	0.23293	-8.38339	5.14261e-17	6.56246e-15	129.766	134.108	149.956	105.233	503.469	602.292	468.903	439.211
ENSMUSG00000057058	11	96355419	96649956	78473	src family associated phosphoprotein 1 [Source:MGI Symbol;Acc:MGI:1925723]	Skap1	68.0927	-1.95809	0.706629	-2.77103	0.00558786	0.0391291	41.3543	44.2687	65.6055	14.1887	161.435	199.649	247.592	37.0642
ENSMUSG00000029314	5	100993579	101046968	231510	glycerol-3-phosphate acyltransferase 3 [Source:MGI Symbol;Acc:MGI:3603816]	Gpat3	21.7666	-1.95824	0.632016	-3.0984	0.00194571	0.0170922	11.4872	13.0202	8.435	13.0063	43.8829	25.6532	20.7479	85.2477
ENSMUSG00000041523	9	44364012	44366273	22269	uroplakin 2 [Source:MGI Symbol;Acc:MGI:98913]	Upk2	13.1854	-1.96064	0.686001	-2.85807	0.00426228	0.0317076	6.85382	13.0202	2.81167	4.72957	25.7328	32.3453	17.9815	26.8715
ENSMUSG00000018849	11	35729227	35871354	211652	WW, C2 and coiled-coil domain containing 1 [Source:MGI Symbol;Acc:MGI:2388637]	Wwc1	155.798	-1.96578	0.457936	-4.29269	1.76518e-05	0.000316968	91.5235	131.504	76.8522	66.214	356.253	211.918	246.209	610.633
ENSMUSG00000073433	17	26418157	26426760	14570	Rho GDP dissociation inhibitor (GDI) gamma [Source:MGI Symbol;Acc:MGI:108430]	Arhgdig	42.9408	-1.96655	0.452137	-4.34945	1.3648e-05	0.000251781	18.9427	18.2283	19.6817	18.9183	73.4584	46.845	42.879	130.651
ENSMUSG00000026672	2	5025453	5068862	71648	optineurin [Source:MGI Symbol;Acc:MGI:1918898]	Optn	201.687	-1.97023	0.460308	-4.28024	1.86691e-05	0.000331919	125.551	108.068	107.781	160.805	491.121	292.223	248.975	932.165
ENSMUSG00000021876	14	51328534	51343608	58809	ribonuclease, RNase A family 4 [Source:MGI Symbol;Acc:MGI:1926217]	Rnase4	789.77	-1.97108	0.460827	-4.27727	1.89199e-05	0.000336031	508.376	399.721	687.921	437.485	1993.3	1336.2	663.934	3979.77
ENSMUSG00000031104	X	47608162	47619109	19337	RAB33A, member RAS oncogene family [Source:MGI Symbol;Acc:MGI:109493]	Rab33a	48.3587	-1.97824	0.408032	-4.84826	1.24551e-06	3.00456e-05	29.4997	37.7586	36.5517	14.1887	116.431	107.074	113.422	128.798
ENSMUSG00000003271	7	45379407	45434093	54200	sulfotransferase family, cytosolic, 2B, member 1 [Source:MGI Symbol;Acc:MGI:1926342]	Sult2b1	11.0925	-1.98041	0.715125	-2.76932	0.00561728	0.0392587	3.9354	7.81213	2.81167	1.18239	15.1147	11.1536	19.3647	14.8257
ENSMUSG00000003271	7	45379407	45434093	545963	sulfotransferase family, cytosolic, 2B, member 1 [Source:MGI Symbol;Acc:MGI:1926342]	Sult2b1	11.0925	-1.98041	0.715125	-2.76932	0.00561728	0.0392587	3.9354	7.81213	2.81167	1.18239	15.1147	11.1536	19.3647	14.8257
ENSMUSG00000039774	4	47091909	47123070	230145	polypeptide N-acetylgalactosaminyltransferase 12 [Source:MGI Symbol;Acc:MGI:2444664]	Galnt12	45.9927	-1.98493	0.416115	-4.77016	1.84077e-06	4.21871e-05	24.161	16.9263	27.1794	28.3774	95.6472	84.7671	59.4774	142.697
ENSMUSG00000026586	1	163072688	163141279	18933	paired related homeobox 1 [Source:MGI Symbol;Acc:MGI:97712]	Prrx1	174.965	-1.98618	0.743412	-2.67171	0.00754654	0.0493477	96.4208	122.39	85.2872	81.5851	381.388	134.958	67.7765	941.431
ENSMUSG00000054065	7	140658131	140670423	56460	plakophilin 3 [Source:MGI Symbol;Acc:MGI:1891830]	Pkp3	15.7654	-1.98718	0.727679	-2.73085	0.00631711	0.0432456	6.81394	11.7182	2.81167	5.91196	26.2466	27.8839	22.1311	28.7248
ENSMUSG00000024235	18	4331327	4353015	26410	mitogen-activated protein kinase kinase kinase 8 [Source:MGI Symbol;Acc:MGI:1346878]	Map3k8	56.75	-1.98735	0.392933	-5.05774	4.24261e-07	1.1538e-05	35.7475	41.6647	43.1122	22.4655	142.173	180.688	132.787	113.046
ENSMUSG00000040441	10	127007262	127016514	216441	solute carrier family 26, member 10 [Source:MGI Symbol;Acc:MGI:2143920]	Slc26a10	41.1974	-1.99472	0.442725	-4.50555	6.62019e-06	0.000132318	25.151	16.9263	38.4261	20.1007	101.729	117.112	100.973	87.1009
ENSMUSG00000039202	7	78922947	79015256	54608	abhydrolase domain containing 2 [Source:MGI Symbol;Acc:MGI:1914344]	Abhd2	1385.33	-1.99507	0.293254	-6.80322	1.02309e-11	6.96021e-10	930.849	1132.76	719.787	940.002	3708.51	3191.03	3253.27	4681.21
ENSMUSG00000082100	11	19670355	19671472	NA	glutamine synthetase pseudogene 1 [Source:MGI Symbol;Acc:MGI:95740]	Glns-ps1	89.8994	-2.00144	0.298393	-6.70739	1.98138e-11	1.29095e-09	55.8808	45.5708	71.2289	50.8429	224.928	160.611	210.246	303.926
ENSMUSG00000047821	11	62711057	62741634	94092	tripartite motif-containing 16 [Source:MGI Symbol;Acc:MGI:2137356]	Trim16	285.104	-2.00708	0.666197	-3.01274	0.00258899	0.0214006	147.844	175.773	196.817	70.9435	594.246	527.563	268.34	986.834
ENSMUSG00000118140	18	38492494	38493591	NA	predicted gene 4949 [Source:MGI Symbol;Acc:MGI:3646890]	Gm4949	44.9594	-2.00944	0.385866	-5.20761	1.91292e-07	5.70597e-06	28.4991	32.5505	28.1167	24.8302	114.085	81.421	96.8236	164.009
ENSMUSG00000040649	6	122424255	122475720	108653	ribosomal modification protein rimK-like family member B [Source:MGI Symbol;Acc:MGI:1918325]	Rimklb	154.915	-2.01224	0.370612	-5.4295	5.65109e-08	1.94372e-06	86.6568	89.8395	90.9105	79.2203	350.346	479.603	439.856	131.578
ENSMUSG00000024084	17	79359335	79397807	70536	glutaminyl-peptide cyclotransferase (glutaminyl cyclase) [Source:MGI Symbol;Acc:MGI:1917786]	Qpct	120.385	-2.01509	0.269444	-7.47872	7.50525e-14	6.97665e-12	54.2469	58.591	40.3005	63.8492	218.074	258.763	232.377	163.082
ENSMUSG00000047446	12	40055446	40088024	11861	ADP-ribosylation factor-like 4A [Source:MGI Symbol;Acc:MGI:99437]	Arl4a	253.368	-2.01838	0.291875	-6.91521	4.67169e-12	3.29247e-10	146.356	158.847	153.704	126.516	593.396	671.444	655.634	453.11
ENSMUSG00000039835	10	18194733	18409640	215819	NHS-like 1 [Source:MGI Symbol;Acc:MGI:106390]	Nhsl1	424.869	-2.02089	0.220875	-9.14949	5.72028e-20	1.07273e-17	273.278	303.371	281.167	235.296	1108.1	943.591	994.517	1386.2
ENSMUSG00000026473	1	153775690	153785469	14645	glutamate-ammonia ligase (glutamine synthetase) [Source:MGI Symbol;Acc:MGI:95739]	Glul	1336.15	-2.022	0.22063	-9.16466	4.97028e-20	9.40255e-18	841.606	856.73	895.984	772.102	3417.44	2530.74	2824.48	4897.11
ENSMUSG00000019996	10	20024217	20157336	17761	microtubule-associated protein 7 [Source:MGI Symbol;Acc:MGI:1328328]	Map7	72.8747	-2.02273	0.380655	-5.3138	1.07362e-07	3.44038e-06	48.5996	67.7051	44.9867	33.107	197.131	248.724	226.844	115.826
ENSMUSG00000009418	1	135362318	135615843	215690	neuron navigator 1 [Source:MGI Symbol;Acc:MGI:2183683]	Nav1	562.238	-2.02776	0.367534	-5.5172	3.44444e-08	1.25478e-06	319.257	440.083	276.481	241.208	1301.3	1739.96	1558.86	605.073
ENSMUSG00000019943	10	98750268	98862005	67972	ATPase, Ca++ transporting, plasma membrane 1 [Source:MGI Symbol;Acc:MGI:104653]	Atp2b1	2254.32	-2.03154	0.185818	-10.933	8.01914e-28	3.28598e-25	1274.25	1425.71	1110.61	1286.44	5205.72	4724.65	4146.82	6745.68
ENSMUSG00000052396	7	98868291	98887826	233549	monoacylglycerol O-acyltransferase 2 [Source:MGI Symbol;Acc:MGI:2663253]	Mogat2	38.7971	-2.03276	0.65718	-3.09315	0.00198045	0.0173337	18.5331	3.90607	10.3094	41.3837	75.4099	45.7296	38.7295	141.771
ENSMUSG00000030170	6	119409492	119521308	22419	wingless-type MMTV integration site family, member 5B [Source:MGI Symbol;Acc:MGI:98959]	Wnt5b	206.985	-2.03655	0.496411	-4.10255	4.08624e-05	0.000657149	119.923	104.162	130.274	125.334	491.505	249.84	156.301	1068.38
ENSMUSG00000045394	17	87943407	87958557	17075	epithelial cell adhesion molecule [Source:MGI Symbol;Acc:MGI:106653]	Epcam	258.005	-2.03681	0.417562	-4.87787	1.07239e-06	2.64008e-05	155.279	135.41	196.817	133.61	638.392	868.862	727.56	318.752
ENSMUSG00000038936	1	179495775	179514754	109232	saccharopine dehydrogenase (putative) [Source:MGI Symbol;Acc:MGI:1924486]	Sccpdh	2202.99	-2.03717	0.637846	-3.19383	0.00140401	0.0131647	1321.05	1203.07	1309.3	1450.8	5421.65	1876.03	1500.77	12888.1
ENSMUSG00000032902	3	104545984	104565778	20501	solute carrier family 16 (monocarboxylic acid transporters), member 1 [Source:MGI Symbol;Acc:MGI:106013]	Slc16a1	1744.83	-2.04086	0.378139	-5.39713	6.77169e-08	2.28185e-06	1189.05	1266.87	1295.24	1005.03	4892.03	2688.01	2553.38	9434.69
ENSMUSG00000001583	11	69741831	69749556	83813	tyrosine kinase, non-receptor, 1 [Source:MGI Symbol;Acc:MGI:1930958]	Tnk1	15.8797	-2.04332	0.702229	-2.90977	0.00361694	0.0277689	12.4748	19.5303	8.435	9.45914	51.1354	49.0757	77.4589	26.8715
ENSMUSG00000034586	11	115238533	115258582	217310	HID1 domain containing [Source:MGI Symbol;Acc:MGI:2445087]	Hid1	194.654	-2.04545	0.368276	-5.55412	2.79018e-08	1.04106e-06	96.1311	134.108	65.6055	88.6794	394.377	329.03	237.91	616.192
ENSMUSG00000047143	4	109835250	109840884	242620	doublesex and mab-3 related transcription factor like family A2 [Source:MGI Symbol;Acc:MGI:2653629]	Dmrta2	14.8855	-2.04625	0.55673	-3.67548	0.000237403	0.00302769	9.79335	2.60404	19.6817	7.09435	42.216	37.9221	47.0286	41.6972
ENSMUSG00000020865	11	94234121	94283823	76408	ATP-binding cassette, sub-family C (CFTR/MRP), member 3 [Source:MGI Symbol;Acc:MGI:1923658]	Abcc3	78.8941	-2.05237	0.426938	-4.80719	1.53069e-06	3.56103e-05	51.2511	18.2283	74.0405	61.4844	213.998	246.494	128.637	266.862
ENSMUSG00000060548	14	61201324	61283939	29820	tumor necrosis factor receptor superfamily, member 19 [Source:MGI Symbol;Acc:MGI:1352474]	Tnfrsf19	596.506	-2.05638	0.60498	-3.39909	0.000676093	0.00723604	320.295	356.754	339.274	264.856	1331.78	622.369	547.745	2825.22
ENSMUSG00000064080	6	91189437	91249522	14115	fibulin 2 [Source:MGI Symbol;Acc:MGI:95488]	Fbln2	797.128	-2.06261	0.458407	-4.49951	6.81108e-06	0.000135756	343.376	462.218	292.413	275.497	1433.25	1282.66	845.132	2171.96
ENSMUSG00000026994	2	65913110	65955338	14425	polypeptide N-acetylgalactosaminyltransferase 3 [Source:MGI Symbol;Acc:MGI:894695]	Galnt3	26.318	-2.06605	0.682144	-3.02876	0.00245563	0.0205026	18.4649	20.8323	21.5561	13.0063	77.5525	139.42	71.9261	21.3119
ENSMUSG00000025658	X	156604432	156826290	245684	connector enhancer of kinase suppressor of Ras 2 [Source:MGI Symbol;Acc:MGI:2661175]	Cnksr2	14.0022	-2.0661	0.618761	-3.33909	0.000840543	0.00859922	8.34004	5.20809	5.62333	14.1887	34.7422	25.6532	38.7295	39.844
ENSMUSG00000030513	7	65511482	65700134	18553	proprotein convertase subtilisin/kexin type 6 [Source:MGI Symbol;Acc:MGI:102897]	Pcsk6	44.8336	-2.07033	0.415756	-4.97967	6.36935e-07	1.66297e-05	21.9136	27.3425	15.9328	22.4655	91.5551	101.497	117.572	55.5963
ENSMUSG00000023046	15	102052797	102057946	16012	insulin-like growth factor binding protein 6 [Source:MGI Symbol;Acc:MGI:96441]	Igfbp6	35.4685	-2.07218	0.730602	-2.83627	0.00456441	0.0334248	18.1818	16.9263	23.4306	14.1887	76.2646	24.5378	12.4488	191.807
ENSMUSG00000046826	7	30673215	30689151	76415	family with sequence similarity 187, member B [Source:MGI Symbol;Acc:MGI:1923665]	Fam187b	36.44	-2.07275	0.475839	-4.356	1.32463e-05	0.000245421	26.3541	31.2485	20.6189	27.195	110.246	152.804	89.9077	88.0275
ENSMUSG00000039911	4	149980740	150039500	74646	splA/ryanodine receptor domain and SOCS box containing 1 [Source:MGI Symbol;Acc:MGI:1921896]	Spsb1	346.342	-2.07844	0.659793	-3.15014	0.00163195	0.0148814	168.104	233.062	151.83	119.422	709.219	318.992	204.713	1603.95
ENSMUSG00000017390	11	78213794	78218607	11676	aldolase C, fructose-bisphosphate [Source:MGI Symbol;Acc:MGI:101863]	Aldoc	295.308	-2.07895	0.465497	-4.46607	7.96678e-06	0.00015605	144.291	82.0274	213.687	137.158	610.448	317.876	315.368	1198.1
ENSMUSG00000026251	1	87118329	87127792	11447	cholinergic receptor, nicotinic, delta polypeptide [Source:MGI Symbol;Acc:MGI:87893]	Chrnd	42.9886	-2.08171	0.627536	-3.31728	0.000908974	0.00916025	27.6776	15.6243	49.6728	17.7359	118.675	70.2674	211.629	74.1284
ENSMUSG00000026315	1	107517736	107538214	20725	serine (or cysteine) peptidase inhibitor, clade B, member 8 [Source:MGI Symbol;Acc:MGI:894657]	Serpinb8	23.9082	-2.08533	0.714034	-2.92049	0.00349486	0.0271408	16.0873	22.1344	13.1211	13.0063	67.72	68.0367	33.1967	101.927
ENSMUSG00000027246	2	121269491	121274759	269344	elongation factor RNA polymerase II-like 3 [Source:MGI Symbol;Acc:MGI:2673679]	Ell3	9.17335	-2.09148	0.74299	-2.81495	0.00487847	0.0351752	6.49099	6.51011	4.68611	8.27675	27.5795	43.4989	29.0471	10.1927
ENSMUSG00000020811	11	71640746	71680473	216881	WSC domain containing 1 [Source:MGI Symbol;Acc:MGI:2448493]	Wscd1	114.867	-2.0935	0.411928	-5.0822	3.73089e-07	1.03287e-05	74.2914	65.1011	97.4711	60.302	317.283	195.187	172.899	583.761
ENSMUSG00000038578	4	59314683	59438633	634731	sushi domain containing 1 [Source:MGI Symbol;Acc:MGI:3651543]	Susd1	67.8558	-2.09989	0.597931	-3.51193	0.00044486	0.00511673	34.6214	40.3627	37.4889	26.0126	148.782	228.648	201.946	15.7523
ENSMUSG00000041842	3	84349505	84387736	229474	FH2 domain containing 1 [Source:MGI Symbol;Acc:MGI:2684972]	Fhdc1	47.7607	-2.11144	0.477174	-4.42489	9.64919e-06	0.000185302	33.552	33.8526	38.4261	28.3774	144.718	90.3438	87.1413	256.67
ENSMUSG00000028927	4	140633655	140679897	18600	peptidyl arginine deiminase, type II [Source:MGI Symbol;Acc:MGI:1338892]	Padi2	109.457	-2.1157	0.575722	-3.67486	0.000237981	0.00303328	41.5135	53.3829	53.4217	17.7359	179.571	129.381	47.0286	362.303
ENSMUSG00000045877	11	43477867	43479875	NA	RIKEN cDNA 4933415A04 gene [Source:MGI Symbol;Acc:MGI:1922977]	4933415A04Rik	319.365	-2.12565	0.397683	-5.34509	9.03697e-08	2.9307e-06	209.411	256.498	255.862	115.874	914.78	1011.63	1249.02	483.688
ENSMUSG00000066800	1	153625172	153639967	24014	ribonuclease L (2', 5'-oligoisoadenylate synthetase-dependent) [Source:MGI Symbol;Acc:MGI:1098272]	Rnasel	29.1102	-2.12916	0.664837	-3.20253	0.00136228	0.0128573	15.2549	3.90607	25.305	16.5535	67.4412	22.3071	42.879	137.138
ENSMUSG00000048636	6	92793459	92824155	74516	RIKEN cDNA A730049H05 gene [Source:MGI Symbol;Acc:MGI:1921766]	A730049H05Rik	7.16243	-2.13175	0.735011	-2.9003	0.00372805	0.0284538	5.14712	3.90607	5.62333	5.91196	22.58	25.6532	15.2151	26.8715
ENSMUSG00000004035	3	107833650	107839133	68312	glutathione S-transferase, mu 7 [Source:MGI Symbol;Acc:MGI:1915562]	Gstm7	572.494	-2.13282	0.197868	-10.779	4.32451e-27	1.69568e-24	290.356	221.344	318.656	331.07	1275.67	1424.31	1142.52	1260.18
ENSMUSG00000041957	16	16031182	16090576	67451	plakophilin 2 [Source:MGI Symbol;Acc:MGI:1914701]	Pkp2	137.758	-2.13363	0.397402	-5.36894	7.92007e-08	2.59976e-06	69.8168	104.162	44.9867	60.302	304.853	322.338	356.864	235.358
ENSMUSG00000114380	13	58816438	58816653	NA	predicted gene, 47942 [Source:MGI Symbol;Acc:MGI:6097208]	Gm47942	17.1636	-2.13707	0.733222	-2.91463	0.00356114	0.0274382	8.91049	3.90607	12.1839	10.6415	39.3367	13.3843	16.5983	88.0275
ENSMUSG00000105199	3	104550310	104553173	NA	predicted gene 43581 [Source:MGI Symbol;Acc:MGI:5663718]	Gm43581	47.9864	-2.13906	0.488776	-4.37636	1.20678e-05	0.000226307	29.2811	44.2687	18.7444	24.8302	127.255	86.9978	73.3093	221.459
ENSMUSG00000020303	11	31307307	31320074	20856	stanniocalcin 2 [Source:MGI Symbol;Acc:MGI:1316731]	Stc2	92.6535	-2.13941	0.538424	-3.97347	7.08339e-05	0.00106293	58.6737	28.6445	96.5339	50.8429	259.417	196.303	87.1413	494.807
ENSMUSG00000090958	7	98138490	98151388	434215	leucine rich repeat containing 32 [Source:MGI Symbol;Acc:MGI:93882]	Lrrc32	37.2175	-2.14674	0.802046	-2.67658	0.00743786	0.0487939	10.8166	19.5303	9.37222	3.54718	47.6005	75.8442	45.6454	21.3119
ENSMUSG00000020940	11	103089770	103099384	69441	EF-hand calcium binding domain 15 [Source:MGI Symbol;Acc:MGI:1916691]	Efcab15	8.26953	-2.14721	0.78023	-2.75203	0.00592274	0.0410443	4.98367	3.90607	7.49778	3.54718	22.6148	21.1918	29.0471	17.6055
ENSMUSG00000048096	1	135252545	135295803	93689	leiomodin 1 (smooth muscle) [Source:MGI Symbol;Acc:MGI:2135671]	Lmod1	37.5007	-2.14834	0.749337	-2.86698	0.00414406	0.031063	5.50995	10.4162	3.74889	2.36478	23.6473	14.4996	16.5983	39.844
ENSMUSG00000001300	8	8667434	8711242	13642	ephrin B2 [Source:MGI Symbol;Acc:MGI:105097]	Efnb2	532.954	-2.14999	0.354658	-6.06215	1.3431e-09	6.64197e-08	269.97	328.109	219.31	262.491	1197.82	1516.88	1611.42	465.156
ENSMUSG00000034330	8	118225030	118361881	234779	phospholipase C, gamma 2 [Source:MGI Symbol;Acc:MGI:97616]	Plcg2	69.0208	-2.15409	0.383234	-5.62081	1.90059e-08	7.42538e-07	43.9444	39.0607	43.1122	49.6605	195.894	220.841	210.246	156.596
ENSMUSG00000020309	11	30926707	30936350	68044	ChaC, cation transport regulator 2 [Source:MGI Symbol;Acc:MGI:1915294]	Chac2	233.311	-2.15662	0.419172	-5.14496	2.67576e-07	7.65324e-06	139.653	139.316	164.951	114.692	622.305	411.566	262.807	1192.54
ENSMUSG00000039936	4	149733625	149787028	18707	phosphatidylinositol-4,5-bisphosphate 3-kinase catalytic subunit delta [Source:MGI Symbol;Acc:MGI:1098211]	Pik3cd	56.9628	-2.15705	0.315648	-6.83374	8.27309e-12	5.71851e-10	35.3592	33.8526	40.3005	31.9246	158.699	195.187	160.451	120.459
ENSMUSG00000021458	13	63112707	63473910	72061	aminopeptidase O [Source:MGI Symbol;Acc:MGI:1919311]	Aopep	1420.74	-2.15902	0.23542	-9.17091	4.69029e-20	8.9514e-18	641.791	787.723	668.239	469.41	2865.77	3213.34	2780.22	2603.76
ENSMUSG00000030321	6	115787690	115815373	212516	EF-hand calcium binding domain 12 [Source:MGI Symbol;Acc:MGI:2681834]	Efcab12	23.5442	-2.1621	0.649511	-3.32882	0.00087216	0.00887217	13.9403	23.4364	6.56055	11.8239	61.3594	49.0757	58.0942	76.9082
ENSMUSG00000023905	17	23894419	23896442	27279	tumor necrosis factor receptor superfamily, member 12a [Source:MGI Symbol;Acc:MGI:1351484]	Tnfrsf12a	1753.46	-2.16964	0.295822	-7.33427	2.22941e-13	1.97047e-11	585.434	727.83	507.037	521.435	2632.31	2808.47	2381.86	2706.61
ENSMUSG00000028841	4	133955352	133965710	194231	connector enhancer of kinase suppressor of Ras 1 [Source:MGI Symbol;Acc:MGI:2670958]	Cnksr1	69.8906	-2.17848	0.47587	-4.57789	4.69681e-06	9.66517e-05	40.4711	49.4768	45.9239	26.0126	183.534	277.724	192.264	80.6146
ENSMUSG00000028937	4	152262591	152356312	70025	acyl-CoA thioesterase 7 [Source:MGI Symbol;Acc:MGI:1917275]	Acot7	1349.04	-2.17955	0.323505	-6.7373	1.61359e-11	1.06744e-09	776.718	929.644	806.948	593.561	3517.58	2612.16	2569.98	5370.6
ENSMUSG00000045659	7	115722720	115907611	233765	pleckstrin homology domain containing, family A member 7 [Source:MGI Symbol;Acc:MGI:2445094]	Plekha7	106.753	-2.18691	0.33281	-6.57104	4.99666e-11	3.01e-09	64.179	78.1213	55.2961	59.1196	291.06	294.454	273.873	304.853
ENSMUSG00000054934	10	116253766	116309783	58802	potassium large conductance calcium-activated channel, subfamily M, beta member 4 [Source:MGI Symbol;Acc:MGI:1913272]	Kcnmb4	25.2043	-2.18746	0.527317	-4.14829	3.34975e-05	0.000555697	13.6342	11.7182	14.9956	14.1887	62.1004	40.1528	52.5614	93.5871
ENSMUSG00000028967	4	150938376	150953349	74155	ERBB receptor feedback inhibitor 1 [Source:MGI Symbol;Acc:MGI:1921405]	Errfi1	523.994	-2.1879	0.328131	-6.66777	2.59717e-11	1.63774e-09	276.392	251.29	389.884	188	1261.64	1328.39	1316.8	1139.72
ENSMUSG00000042514	18	21683434	21787775	225266	kelch-like 14 [Source:MGI Symbol;Acc:MGI:1921249]	Klhl14	150.34	-2.19154	0.759642	-2.88496	0.00391461	0.0296116	95.8791	106.766	131.211	49.6605	438.508	563.255	695.747	56.5229
ENSMUSG00000047921	15	72461469	72933053	76510	trafficking protein particle complex 9 [Source:MGI Symbol;Acc:MGI:1923760]	Trappc9	1470.41	-2.19419	0.227425	-9.64798	5.01354e-22	1.21485e-19	757.855	899.697	696.356	677.511	3466.01	3940.55	2868.75	3588.74
ENSMUSG00000055407	7	98916654	98986344	17760	microtubule-associated protein 6 [Source:MGI Symbol;Acc:MGI:1201690]	Map6	14.0011	-2.19814	0.668989	-3.28577	0.00101704	0.0100983	3.65429	1.30202	3.74889	5.91196	16.9883	22.3071	13.8319	14.8257
ENSMUSG00000083679	4	121841462	121842607	NA	predicted gene 12892 [Source:MGI Symbol;Acc:MGI:3649649]	Gm12892	115.948	-2.20486	0.297049	-7.42257	1.14872e-13	1.04972e-11	60.235	62.497	54.3589	63.8492	278.025	293.339	369.313	171.422
ENSMUSG00000021123	12	79255688	79269439	77974	retinol dehydrogenase 12 [Source:MGI Symbol;Acc:MGI:1925224]	Rdh12	86.4274	-2.21523	0.630555	-3.51315	0.000442835	0.00510432	51.4993	55.9869	61.8567	36.6542	239.832	231.994	455.071	32.4312
ENSMUSG00000003153	6	122704768	122778599	20527	solute carrier family 2 (facilitated glucose transporter), member 3 [Source:MGI Symbol;Acc:MGI:95757]	Slc2a3	77.5848	-2.21548	0.42896	-5.16478	2.40723e-07	6.94042e-06	48.5426	24.7384	71.2289	49.6605	226.829	214.148	138.319	328.018
ENSMUSG00000029403	5	92153933	92191742	53886	cyclin-dependent kinase-like 2 (CDC2-related kinase) [Source:MGI Symbol;Acc:MGI:1858227]	Cdkl2	28.3646	-2.21861	0.640636	-3.46313	0.000533925	0.00596304	12.2461	16.9263	5.62333	14.1887	56.135	46.845	59.4774	62.0825
ENSMUSG00000038917	8	10974427	10978696	665306	RIKEN cDNA 3930402G23 gene [Source:MGI Symbol;Acc:MGI:1921277]	3930402G23Rik	15.7121	-2.22155	0.787428	-2.82127	0.00478341	0.0346055	10.1453	7.81213	8.435	14.1887	47.4742	71.3828	63.627	7.41284
ENSMUSG00000074604	3	51567781	51590098	211666	microsomal glutathione S-transferase 2 [Source:MGI Symbol;Acc:MGI:2448481]	Mgst2	25.0595	-2.22656	0.540043	-4.12293	3.74079e-05	0.000610194	14.2422	18.2283	10.3094	14.1887	65.8193	75.8442	48.4118	73.2018
ENSMUSG00000036192	19	18907969	19088560	225998	RAR-related orphan receptor beta [Source:MGI Symbol;Acc:MGI:1343464]	Rorb	33.0116	-2.2273	0.695473	-3.20257	0.00136209	0.0128573	18.0309	19.5303	21.5561	13.0063	84.1246	62.4599	8.29917	181.615
ENSMUSG00000064125	8	4259543	4267459	73072	proline rich 36 [Source:MGI Symbol;Acc:MGI:3605626]	Prr36	37.2255	-2.23195	0.611489	-3.65003	0.000262207	0.00327812	24.6923	32.5505	35.6144	5.91196	116.611	149.458	143.852	56.5229
ENSMUSG00000003418	2	13655832	13798875	241230	ST8 alpha-N-acetyl-neuraminide alpha-2,8-sialyltransferase 6 [Source:MGI Symbol;Acc:MGI:2386797]	St8sia6	354.004	-2.24069	0.432634	-5.17918	2.22869e-07	6.51273e-06	172.828	240.874	154.642	122.969	816.681	769.596	1326.48	353.963
ENSMUSG00000074622	2	160205623	160208985	16658	v-maf musculoaponeurotic fibrosarcoma oncogene family, protein B (avian) [Source:MGI Symbol;Acc:MGI:104555]	Mafb	114.902	-2.24354	0.424648	-5.28331	1.26873e-07	3.97694e-06	63.4228	63.7991	81.5383	44.9309	300.916	268.801	255.891	378.055
ENSMUSG00000033032	18	61863332	61919773	106877	actin filament associated protein 1-like 1 [Source:MGI Symbol;Acc:MGI:2147199]	Afap1l1	119.967	-2.24987	0.589266	-3.81808	0.000134493	0.00184525	77.9777	104.162	82.4755	47.2957	371.026	637.984	434.323	40.7706
ENSMUSG00000034394	11	4207557	4222514	16878	leukemia inhibitory factor [Source:MGI Symbol;Acc:MGI:96787]	Lif	44.9088	-2.25081	0.728017	-3.0917	0.00199012	0.0173972	16.1736	35.1546	12.1839	1.18239	76.0485	79.1903	47.0286	101.927
ENSMUSG00000107349	6	19119468	19120776	NA	predicted gene 6655 [Source:MGI Symbol;Acc:MGI:3645297]	Gm6655	12.1947	-2.25175	0.733609	-3.06942	0.00214475	0.0184793	5.78642	3.90607	2.81167	10.6415	27.0944	15.615	24.8975	40.7706
ENSMUSG00000068299	6	85876033	85881866	75541	N-acetyltransferase 8 (GCN5-related) family member 4 [Source:MGI Symbol;Acc:MGI:1922791]	Nat8f4	38.1772	-2.25355	0.381121	-5.91295	3.36042e-09	1.52892e-07	24.5114	20.8323	29.0539	23.6478	118.213	88.1131	164.6	101.927
ENSMUSG00000071192	17	26096602	26099832	215001	WAP, FS, Ig, KU, and NTR-containing protein 1 [Source:MGI Symbol;Acc:MGI:2670967]	Wfikkn1	31.416	-2.25412	0.684846	-3.29142	0.000996813	0.00992487	14.7203	11.7182	20.6189	11.8239	70.2452	30.1146	13.8319	166.789
ENSMUSG00000049562	19	5618053	5621289	381201	adaptor-related protein complex 5, beta 1 subunit [Source:MGI Symbol;Acc:MGI:2685808]	Ap5b1	123.802	-2.26008	0.336175	-6.72293	1.78106e-11	1.16749e-09	69.7305	65.1011	68.4172	75.6731	334.403	370.298	373.463	259.449
ENSMUSG00000028572	4	95855477	95913650	77963	hook microtubule tethering protein 1 [Source:MGI Symbol;Acc:MGI:1925213]	Hook1	115.629	-2.26037	0.463201	-4.87989	1.06144e-06	2.6221e-05	64.9789	71.6112	89.0361	34.2894	312.362	349.106	372.079	215.899
ENSMUSG00000001270	12	111635795	111638772	12709	creatine kinase, brain [Source:MGI Symbol;Acc:MGI:88407]	Ckb	1012.81	-2.2673	0.256077	-8.85398	8.44494e-19	1.31911e-16	495.74	565.077	497.665	424.479	2387.12	2758.28	2989.08	1414
ENSMUSG00000052373	11	101890478	101919287	13384	membrane protein, palmitoylated 3 (MAGUK p55 subfamily member 3) [Source:MGI Symbol;Acc:MGI:1328354]	Mpp3	50.2855	-2.26937	0.526195	-4.31279	1.61205e-05	0.000292885	19.7768	11.7182	16.87	30.7422	95.9031	108.19	145.235	34.2844
ENSMUSG00000034818	10	81295061	81318543	319586	CUGBP, Elav-like family member 5 [Source:MGI Symbol;Acc:MGI:2442333]	Celf5	45.9521	-2.27082	0.6068	-3.74228	0.000182355	0.00242064	22.5403	24.7384	16.87	26.0126	107.743	49.0757	24.8975	249.257
ENSMUSG00000015957	7	98484319	98504402	22411	wingless-type MMTV integration site family, member 11 [Source:MGI Symbol;Acc:MGI:101948]	Wnt11	15.3672	-2.28072	0.791964	-2.87983	0.00397887	0.0300029	8.32591	1.30202	22.4933	1.18239	42.0245	42.3835	34.5799	49.1101
ENSMUSG00000034853	4	106601752	106662195	329910	acyl-CoA thioesterase 11 [Source:MGI Symbol;Acc:MGI:1913736]	Acot11	55.6387	-2.28268	0.58279	-3.91681	8.97271e-05	0.00130003	31.1763	32.5505	29.0539	31.9246	151.262	108.19	100.973	244.624
ENSMUSG00000039323	1	72863662	72891633	16008	insulin-like growth factor binding protein 2 [Source:MGI Symbol;Acc:MGI:96437]	Igfbp2	69.647	-2.28424	0.68157	-3.35145	0.000803905	0.00830477	27.9784	22.1344	16.87	44.9309	135.494	75.8442	33.1967	297.44
ENSMUSG00000059022	6	29473161	29507951	333088	kielin/chordin-like protein [Source:MGI Symbol;Acc:MGI:2141640]	Kcp	206.543	-2.28854	0.310671	-7.36642	1.75266e-13	1.56837e-11	122.609	169.263	135.897	62.6668	598.469	716.059	507.632	571.715
ENSMUSG00000008153	6	124407540	124441753	232370	calsyntenin 3 [Source:MGI Symbol;Acc:MGI:2178323]	Clstn3	37.0107	-2.2942	0.433026	-5.29807	1.17035e-07	3.70084e-06	21.8467	23.4364	24.3678	17.7359	106.988	75.8442	88.5245	156.596
ENSMUSG00000047394	15	89261652	89263790	70113	outer dense fiber of sperm tails 3B [Source:MGI Symbol;Acc:MGI:1917363]	Odf3b	10.9944	-2.29945	0.783908	-2.93331	0.00335365	0.0262331	3.72153	1.30202	7.49778	2.36478	19.1767	20.0764	15.2151	22.2385
ENSMUSG00000044461	14	59862757	59869109	219134	shisa family member 2 [Source:MGI Symbol;Acc:MGI:2444716]	Shisa2	303.591	-2.29992	0.513238	-4.48119	7.42272e-06	0.000146814	149.349	188.793	170.574	88.6794	736.046	858.824	1204.76	144.55
ENSMUSG00000036853	3	145823205	145847561	171166	mucolipin 3 [Source:MGI Symbol;Acc:MGI:1890500]	Mcoln3	61.309	-2.30627	0.532662	-4.32971	1.49307e-05	0.000274039	36.5554	15.6243	33.74	60.302	180.766	130.497	110.656	301.147
ENSMUSG00000040938	11	70103578	70107243	216867	solute carrier family 16 (monocarboxylic acid transporters), member 11 [Source:MGI Symbol;Acc:MGI:2663709]	Slc16a11	26.9627	-2.30827	0.73172	-3.15458	0.0016073	0.0147107	13.6302	16.9263	16.87	7.09435	67.8418	112.651	81.6085	9.26605
ENSMUSG00000024013	17	29579888	29598635	26382	FYVE, RhoGEF and PH domain containing 2 [Source:MGI Symbol;Acc:MGI:1347084]	Fgd2	18.4772	-2.31254	0.657702	-3.51609	0.00043795	0.00505612	8.40728	5.20809	9.37222	10.6415	42.0461	59.1139	31.8135	35.211
ENSMUSG00000051510	11	120515943	120524426	17134	v-maf musculoaponeurotic fibrosarcoma oncogene family, protein G (avian) [Source:MGI Symbol;Acc:MGI:96911]	Mafg	1590.18	-2.31384	0.437246	-5.29184	1.21089e-07	3.80671e-06	849.699	882.771	907.231	759.096	4223.95	2025.49	1596.21	9050.15
ENSMUSG00000032418	9	86463424	86578006	17436	malic enzyme 1, NADP(+)-dependent, cytosolic [Source:MGI Symbol;Acc:MGI:97043]	Me1	467.404	-2.31693	0.501545	-4.61959	3.845e-06	8.12158e-05	225.928	248.686	190.256	238.843	1124.52	543.178	366.547	2463.84
ENSMUSG00000003309	9	21205571	21223633	11768	adaptor protein complex AP-1, mu 2 subunit [Source:MGI Symbol;Acc:MGI:1336974]	Ap1m2	160.959	-2.32156	0.597707	-3.8841	0.000102709	0.00146112	99.0935	140.618	115.278	41.3837	495.584	673.675	672.233	140.844
ENSMUSG00000026437	1	132039975	132067422	18557	cyclin-dependent kinase 18 [Source:MGI Symbol;Acc:MGI:97518]	Cdk18	39.5941	-2.3244	0.411438	-5.64945	1.60964e-08	6.33459e-07	18.8571	23.4364	22.4933	10.6415	94.64	124.92	77.4589	81.5412
ENSMUSG00000075410	11	116544360	116559215	100038570	photoreceptor disc component [Source:MGI Symbol;Acc:MGI:3649529]	Prcd	11.464	-2.32719	0.855359	-2.72072	0.00651402	0.0442294	6.35687	2.60404	9.37222	7.09435	32.0838	7.80749	9.68236	78.7614
ENSMUSG00000046449	X	103121040	103244791	245555	neurite extension and migration factor [Source:MGI Symbol;Acc:MGI:2148050]	Nexmif	13.672	-2.32817	0.71647	-3.2495	0.00115609	0.0112055	7.08844	7.81213	2.81167	10.6415	34.8027	15.615	33.1967	55.5963
ENSMUSG00000020937	11	102961130	102992484	72469	phospholipase C, delta 3 [Source:MGI Symbol;Acc:MGI:107451]	Plcd3	321.205	-2.32839	0.203004	-11.4696	1.8743e-30	9.40029e-28	165.403	184.887	165.888	145.434	829.589	942.476	712.345	833.945
ENSMUSG00000054863	15	87428500	87643565	106014	TAFA chemokine like family member 5 [Source:MGI Symbol;Acc:MGI:2146182]	Tafa5	103.11	-2.34034	0.402572	-5.81347	6.11921e-09	2.6236e-07	43.0893	61.195	29.0539	39.0189	216.76	168.419	280.789	201.073
ENSMUSG00000031379	X	163052367	163156007	69656	pirin [Source:MGI Symbol;Acc:MGI:1916906]	Pir	122.345	-2.34216	0.290486	-8.06289	7.45136e-16	8.54766e-14	77.3608	67.7051	99.3455	65.0316	393.773	347.991	318.135	515.192
ENSMUSG00000025089	19	58224036	58444341	14585	glial cell line derived neurotrophic factor family receptor alpha 1 [Source:MGI Symbol;Acc:MGI:1100842]	Gfra1	449.161	-2.34478	0.265726	-8.82406	1.10384e-18	1.67644e-16	237.685	188.793	332.714	191.548	1210.71	1106.43	1004.2	1521.49
ENSMUSG00000045312	13	94194304	94331917	218454	lipoma HMGIC fusion partner-like 2 [Source:MGI Symbol;Acc:MGI:2145236]	Lhfpl2	590.16	-2.34513	0.29508	-7.94742	1.90434e-15	2.0742e-13	257.495	291.653	272.732	208.101	1307.24	1180.05	793.954	1947.72
ENSMUSG00000029352	5	113223705	113229450	12962	crystallin, beta B3 [Source:MGI Symbol;Acc:MGI:102717]	Crybb3	13.9328	-2.34646	0.847484	-2.76873	0.00562752	0.0393015	8.8225	15.6243	3.74889	7.09435	44.2661	57.9985	52.5614	22.2385
ENSMUSG00000021125	12	79177551	79203075	11847	arginase type II [Source:MGI Symbol;Acc:MGI:1330806]	Arg2	62.8354	-2.34906	0.52193	-4.50071	6.77261e-06	0.00013518	39.0745	46.8728	38.4261	31.9246	199.401	209.687	326.434	62.0825
ENSMUSG00000030256	6	145803969	145811284	79362	basic helix-loop-helix family, member e41 [Source:MGI Symbol;Acc:MGI:1930704]	Bhlhe41	57.5416	-2.35305	0.41155	-5.71752	1.0809e-08	4.39823e-07	27.669	33.8526	29.0539	20.1007	141.2	90.3438	161.834	171.422
ENSMUSG00000054027	10	86614869	86674253	103466	5'-nucleotidase domain containing 3 [Source:MGI Symbol;Acc:MGI:3513266]	Nt5dc3	111.74	-2.35601	0.534543	-4.40753	1.04557e-05	0.000199194	55.5529	57.289	38.4261	70.9435	283.076	120.458	96.8236	631.945
ENSMUSG00000000093	11	85723377	85732774	21385	T-box 2 [Source:MGI Symbol;Acc:MGI:98494]	Tbx2	47.5666	-2.35763	0.780976	-3.01882	0.00253759	0.02108	28.6817	19.5303	44.0494	22.4655	147.236	40.1528	26.2807	375.275
ENSMUSG00000035184	14	62793186	62845935	629059	family with sequence similarity 124, member A [Source:MGI Symbol;Acc:MGI:3645930]	Fam124a	43.1265	-2.36332	0.649786	-3.63708	0.000275748	0.00342557	22.981	36.4566	15.9328	16.5535	117.831	158.381	178.432	16.6789
ENSMUSG00000031880	8	105354702	105357959	56437	Ras-related associated with diabetes [Source:MGI Symbol;Acc:MGI:1930943]	Rrad	136.208	-2.3695	0.412316	-5.74682	9.09395e-09	3.75709e-07	69.2655	92.4435	56.2333	59.1196	357.193	433.874	435.706	202
ENSMUSG00000020638	12	26519203	26529836	22169	cytidine monophosphate (UMP-CMP) kinase 2, mitochondrial [Source:MGI Symbol;Acc:MGI:99830]	Cmpk2	60.6439	-2.36955	0.586187	-4.04231	5.29283e-05	0.00081942	33.0452	36.4566	49.6728	13.0063	171.823	254.301	218.545	42.6238
ENSMUSG00000000385	16	97365882	97412395	50528	transmembrane protease, serine 2 [Source:MGI Symbol;Acc:MGI:1354381]	Tmprss2	55.5251	-2.37319	0.467071	-5.081	3.75445e-07	1.03806e-05	32.9354	45.5708	22.4933	30.7422	169.137	192.957	121.721	192.734
ENSMUSG00000074743	2	148246386	148250108	21824	thrombomodulin [Source:MGI Symbol;Acc:MGI:98736]	Thbd	43.4479	-2.376	0.576079	-4.12444	3.7164e-05	0.000606721	15.3995	13.0202	17.8072	15.3711	79.877	64.6907	38.7295	136.211
ENSMUSG00000024008	17	29374530	29457141	240058	copine V [Source:MGI Symbol;Acc:MGI:2385908]	Cpne5	17.2694	-2.37894	0.619551	-3.83979	0.000123141	0.00171333	7.30858	2.60404	7.49778	11.8239	38.2479	49.0757	24.8975	40.7706
ENSMUSG00000021990	14	60871450	61002005	219140	spermatogenesis associated 13 [Source:MGI Symbol;Acc:MGI:104838]	Spata13	276.416	-2.39565	0.499049	-4.80044	1.58318e-06	3.67523e-05	136.654	174.471	157.453	78.0379	719.059	622.369	691.597	843.211
ENSMUSG00000022415	15	79975535	80003702	20972	synaptogyrin 1 [Source:MGI Symbol;Acc:MGI:1328323]	Syngr1	42.4946	-2.39785	0.468919	-5.11357	3.16125e-07	8.85397e-06	21.9159	20.8323	27.1794	17.7359	115.644	89.2285	73.3093	184.394
ENSMUSG00000045165	7	126690531	126693158	101602	expressed sequence AI467606 [Source:MGI Symbol;Acc:MGI:2141979]	AI467606	112.45	-2.41084	0.494819	-4.87218	1.10375e-06	2.69881e-05	57.1443	27.3425	68.4172	75.6731	304.565	192.957	224.078	496.66
ENSMUSG00000051669	16	5029687	5040163	239691	expressed sequence AU021092 [Source:MGI Symbol;Acc:MGI:2146559]	AU021092	36.5297	-2.41186	0.814236	-2.96212	0.00305533	0.024359	20.0227	29.9465	15.9328	14.1887	106.339	175.111	132.787	11.1193
ENSMUSG00000044835	1	160970261	160998068	73844	ankyrin repeat domain 45 [Source:MGI Symbol;Acc:MGI:1921094]	Ankrd45	119.323	-2.41289	0.315691	-7.64319	2.1191e-14	2.02214e-12	65.5193	55.9869	90.9105	49.6605	350.774	331.261	253.125	467.936
ENSMUSG00000037016	3	53421359	53564776	242022	Fras1 related extracellular matrix protein 2 [Source:MGI Symbol;Acc:MGI:2444465]	Frem2	973.048	-2.41615	0.314848	-7.674	1.66714e-14	1.60507e-12	480.814	687.467	291.476	463.498	2561.95	2157.1	1877	3651.75
ENSMUSG00000109936	7	141836947	141844155	NA	predicted gene 45889 [Source:MGI Symbol;Acc:MGI:5805004]	Gm45889	15.511	-2.4182	0.831237	-2.90916	0.00362397	0.0278052	3.30201	0	2.81167	7.09435	17.6779	23.4225	8.29917	21.3119
ENSMUSG00000097365	3	9468124	9502293	320088	RIKEN cDNA C030034L19 gene [Source:MGI Symbol;Acc:MGI:2444519]	C030034L19Rik	5.24509	-2.41915	0.896058	-2.69977	0.00693878	0.0462714	2.51177	2.60404	3.74889	1.18239	13.7153	18.9611	11.0656	11.1193
ENSMUSG00000009739	15	100473199	100497865	19009	POU domain, class 6, transcription factor 1 [Source:MGI Symbol;Acc:MGI:102935]	Pou6f1	49.5809	-2.42168	0.691167	-3.50376	0.00045874	0.00524281	21.1824	18.2283	34.6772	10.6415	113.937	20.0764	53.9446	267.789
ENSMUSG00000041189	11	69674862	69686769	11443	cholinergic receptor, nicotinic, beta polypeptide 1 (muscle) [Source:MGI Symbol;Acc:MGI:87890]	Chrnb1	73.4629	-2.4447	0.40504	-6.03571	1.58265e-09	7.66997e-08	29.6522	36.4566	25.305	27.195	160.495	158.381	153.535	169.569
ENSMUSG00000021469	13	53620920	53627110	17702	msh homeobox 2 [Source:MGI Symbol;Acc:MGI:97169]	Msx2	438.346	-2.44514	0.481932	-5.07363	3.90297e-07	1.07774e-05	176.686	191.397	201.503	137.158	961.736	586.677	363.78	1934.75
ENSMUSG00000087141	16	45779626	45830581	433022	phosphatidylinositol-specific phospholipase C, X domain containing 2 [Source:MGI Symbol;Acc:MGI:3647874]	Plcxd2	42.3554	-2.45097	0.577471	-4.24431	2.19266e-05	0.000384759	21.119	39.0607	6.56055	17.7359	113.29	91.4592	78.8421	169.569
ENSMUSG00000032537	9	101799327	102231892	270190	Eph receptor B1 [Source:MGI Symbol;Acc:MGI:1096337]	Ephb1	161.559	-2.45696	0.586952	-4.18595	2.83973e-05	0.000482217	88.3391	111.974	97.4711	55.5724	485.348	662.522	691.597	101.927
ENSMUSG00000022756	16	17389882	17401078	224022	solute carrier family 7 (cationic amino acid transporter, y+ system), member 4 [Source:MGI Symbol;Acc:MGI:2146512]	Slc7a4	126.689	-2.45821	0.474479	-5.18086	2.20866e-07	6.47174e-06	59.4834	61.195	80.6011	36.6542	327.12	207.456	152.151	621.752
ENSMUSG00000020577	12	36064556	36092499	66109	tetraspanin 13 [Source:MGI Symbol;Acc:MGI:1913359]	Tspan13	2772.52	-2.45832	0.333777	-7.36516	1.76935e-13	1.57677e-11	1291.46	1557.22	1515.49	801.662	7097.39	6244.88	5314.23	9733.06
ENSMUSG00000055435	8	116409681	116434533	17132	avian musculoaponeurotic fibrosarcoma oncogene homolog [Source:MGI Symbol;Acc:MGI:96909]	Maf	363.691	-2.46003	0.410711	-5.98969	2.10247e-09	9.85692e-08	152.059	204.417	86.2244	165.535	833.588	611.215	340.266	1549.28
ENSMUSG00000042118	13	93792228	93810810	64918	betaine-homocysteine methyltransferase 2 [Source:MGI Symbol;Acc:MGI:1891379]	Bhmt2	12.5943	-2.46118	0.676892	-3.63601	0.000276898	0.00343194	5.6734	10.4162	1.87444	4.72957	29.8694	34.576	20.7479	34.2844
ENSMUSG00000002007	X	72818011	72822531	56504	serine/arginine-rich protein specific kinase 3 [Source:MGI Symbol;Acc:MGI:1891338]	Srpk3	29.1093	-2.46408	0.814829	-3.02404	0.00249424	0.0207847	11.4414	19.5303	11.2467	3.54718	63.0641	85.8824	96.8236	6.48624
ENSMUSG00000108912	8	8679175	8685073	NA	RIKEN cDNA E230020D15 gene [Source:MGI Symbol;Acc:MGI:2442650]	E230020D15Rik	22.055	-2.46672	0.80323	-3.07101	0.00213339	0.0184108	8.43034	13.0202	2.81167	9.45914	46.0089	64.6907	67.7765	5.55963
ENSMUSG00000053930	11	66102551	66416790	380702	shisa family member 6 [Source:MGI Symbol;Acc:MGI:2685725]	Shisa6	35.5345	-2.46716	0.925055	-2.66704	0.00765223	0.0498574	19.0182	29.9465	9.37222	17.7359	104.27	8.92285	8.29917	295.587
ENSMUSG00000114104	13	63421414	63423725	NA	predicted gene, 47585 [Source:MGI Symbol;Acc:MGI:6096625]	Gm47585	34.2275	-2.46806	0.756866	-3.2609	0.00111059	0.0108819	12.1229	14.3222	19.6817	2.36478	67.8157	95.9206	87.1413	20.3853
ENSMUSG00000029999	6	86172205	86252701	21802	transforming growth factor alpha [Source:MGI Symbol;Acc:MGI:98724]	Tgfa	403.874	-2.47528	0.38631	-6.4075	1.47926e-10	8.32943e-09	180.64	238.27	177.135	126.516	1002.89	617.907	547.745	1843.02
ENSMUSG00000042724	12	81767784	81827949	338372	mitogen-activated protein kinase kinase kinase 9 [Source:MGI Symbol;Acc:MGI:2449952]	Map3k9	16.8796	-2.48475	0.59636	-4.16653	3.09271e-05	0.000519855	9.27135	13.0202	11.2467	3.54718	51.8011	43.4989	44.2622	67.6422
ENSMUSG00000037600	4	133246274	133258101	69073	keratinocyte differentiation factor 1 [Source:MGI Symbol;Acc:MGI:1916323]	Kdf1	110.049	-2.48564	0.507322	-4.89952	9.60713e-07	2.3897e-05	63.6057	98.9537	64.6683	27.195	355.777	507.487	345.799	214.046
ENSMUSG00000060240	7	141006359	141009404	57754	cell cycle exit and neuronal differentiation 1 [Source:MGI Symbol;Acc:MGI:1929898]	Cend1	40.1092	-2.48606	0.511434	-4.86096	1.16816e-06	2.83382e-05	21.182	22.1344	22.4933	18.9183	119.257	150.573	170.133	37.0642
ENSMUSG00000035678	17	57412325	57414757	21950	tumor necrosis factor (ligand) superfamily, member 9 [Source:MGI Symbol;Acc:MGI:1101058]	Tnfsf9	366.156	-2.48756	0.377755	-6.58511	4.54546e-11	2.75358e-09	164.323	160.149	219.31	113.51	922.481	977.052	533.913	1256.48
ENSMUSG00000028132	3	120995410	121076747	99887	TLC domain containing 4 [Source:MGI Symbol;Acc:MGI:1923195]	Tlcd4	38.6925	-2.48764	0.475271	-5.23415	1.65747e-07	5.04872e-06	19.7705	23.4364	7.49778	28.3774	109.394	84.7671	153.535	89.8807
ENSMUSG00000040276	17	27874483	27930456	23969	protein kinase C and casein kinase substrate in neurons 1 [Source:MGI Symbol;Acc:MGI:1345181]	Pacsin1	14.868	-2.49461	0.712634	-3.50055	0.000464301	0.00528955	5.23742	11.7182	2.81167	1.18239	28.5852	36.8068	33.1967	15.7523
ENSMUSG00000044393	18	20691131	20737578	13511	desmoglein 2 [Source:MGI Symbol;Acc:MGI:1196466]	Dsg2	55.4502	-2.4972	0.345755	-7.22245	5.10586e-13	4.18681e-11	27.7652	33.8526	23.4306	26.0126	155.559	126.035	167.367	173.275
ENSMUSG00000022935	16	87692788	88087153	14805	glutamate receptor, ionotropic, kainate 1 [Source:MGI Symbol;Acc:MGI:95814]	Grik1	11.3447	-2.49792	0.772433	-3.23383	0.00122143	0.011749	5.48886	0	9.37222	7.09435	31.7831	24.5378	15.2151	55.5963
ENSMUSG00000036661	15	73384409	73444091	105841	DENN domain containing 3 [Source:MGI Symbol;Acc:MGI:2146009]	Dennd3	82.5776	-2.50095	0.358998	-6.96646	3.25019e-12	2.33646e-10	34.2793	48.1748	21.5561	33.107	190.837	167.303	132.787	272.422
ENSMUSG00000074766	2	139520098	139600501	319909	isthmin 1, angiogenesis inhibitor [Source:MGI Symbol;Acc:MGI:2442963]	Ism1	208.302	-2.50519	0.414257	-6.04743	1.47178e-09	7.21374e-08	98.8689	97.6516	93.7222	105.233	560.255	278.839	291.854	1110.07
ENSMUSG00000029312	5	104009839	104059125	246293	kelch-like 8 [Source:MGI Symbol;Acc:MGI:2179430]	Klhl8	104.73	-2.50662	0.393179	-6.37526	1.82647e-10	1.02046e-08	56.3349	42.9667	51.5472	74.4907	320.712	355.799	408.042	198.293
ENSMUSG00000025083	19	56900793	56996660	226250	actin filament associated protein 1-like 2 [Source:MGI Symbol;Acc:MGI:2147658]	Afap1l2	61.6454	-2.50739	0.590322	-4.2475	2.16171e-05	0.000379636	25.7086	16.9263	36.5517	23.6478	146.754	128.266	55.3278	256.67
ENSMUSG00000026587	1	158189843	158519351	11899	astrotactin 1 [Source:MGI Symbol;Acc:MGI:1098567]	Astn1	9.92005	-2.50847	0.807902	-3.10492	0.0019033	0.0168086	5.4302	7.81213	3.74889	4.72957	30.335	34.576	19.3647	37.0642
ENSMUSG00000024922	19	5599164	5610674	18426	ovo like zinc finger 1 [Source:MGI Symbol;Acc:MGI:1330290]	Ovol1	113.883	-2.50874	0.411149	-6.10177	1.049e-09	5.31051e-08	65.2808	66.4031	92.785	36.6542	373.467	462.873	456.454	201.073
ENSMUSG00000036523	12	16720616	16850887	268527	gene regulated by estrogen in breast cancer protein [Source:MGI Symbol;Acc:MGI:2149712]	Greb1	398.951	-2.51076	0.316989	-7.92065	2.36272e-15	2.52249e-13	194.249	222.646	209.938	150.164	1107.34	1368.54	1103.79	849.697
ENSMUSG00000048485	4	129319558	129334646	215627	zinc finger and BTB domain containing 8b [Source:MGI Symbol;Acc:MGI:2387181]	Zbtb8b	41.1366	-2.51443	0.533066	-4.71692	2.39443e-06	5.34559e-05	20.8676	24.7384	22.4933	15.3711	119.53	111.536	167.367	79.688
ENSMUSG00000037664	7	143012076	143014787	12577	cyclin-dependent kinase inhibitor 1C (P57) [Source:MGI Symbol;Acc:MGI:104564]	Cdkn1c	832.92	-2.51557	0.797929	-3.15263	0.00161806	0.0147772	332.868	229.156	362.705	406.743	1903.3	384.798	403.893	4921.2
ENSMUSG00000041762	2	73171850	73216916	68526	G protein-coupled receptor 155 [Source:MGI Symbol;Acc:MGI:1915776]	Gpr155	90.4991	-2.5185	0.322825	-7.80142	6.12127e-15	6.34669e-13	45.0052	37.7586	44.0494	53.2077	258.23	292.223	251.741	230.725
ENSMUSG00000040502	10	126890880	126896053	216438	membrane associated ring-CH-type finger 9 [Source:MGI Symbol;Acc:MGI:2446144]	Marchf9	27.2932	-2.52079	0.540672	-4.66232	3.12664e-06	6.75643e-05	11.131	16.9263	9.37222	7.09435	63.3347	54.6525	81.6085	53.7431
ENSMUSG00000086515	2	70333554	70339651	NA	glutamate rich 2, opposite strand [Source:MGI Symbol;Acc:MGI:3826593]	Erich2os	19.4316	-2.52312	0.532263	-4.74037	2.13332e-06	4.82762e-05	8.05105	9.11415	10.3094	4.72957	46.9201	55.7678	52.5614	32.4312
ENSMUSG00000042684	1	153378761	153425791	74091	N-acetylneuraminate pyruvate lyase [Source:MGI Symbol;Acc:MGI:1921341]	Npl	85.7586	-2.52508	0.541895	-4.65973	3.16627e-06	6.82837e-05	42.4062	39.0607	56.2333	31.9246	244.319	180.688	92.6741	459.596
ENSMUSG00000117823	19	44728318	44731883	NA	predicted gene, 35610 [Source:MGI Symbol;Acc:MGI:5594769]	Gm35610	124.157	-2.53238	0.355991	-7.11361	1.13048e-12	8.89779e-11	49.3441	45.5708	69.3544	33.107	288.167	271.032	385.911	207.56
ENSMUSG00000044433	8	3637293	3659075	69697	calmodulin regulated spectrin-associated protein family, member 3 [Source:MGI Symbol;Acc:MGI:1916947]	Camsap3	62.5578	-2.53293	0.497722	-5.08904	3.59876e-07	1.00014e-05	33.3734	41.6647	20.6189	37.8366	191.94	256.532	175.666	143.624
ENSMUSG00000028982	4	149828493	149858734	70556	solute carrier family 25, member 33 [Source:MGI Symbol;Acc:MGI:1917806]	Slc25a33	70.0953	-2.53456	0.462385	-5.48149	4.21748e-08	1.50326e-06	34.8873	28.6445	39.3633	36.6542	202.055	127.151	103.74	375.275
ENSMUSG00000014846	8	106194125	106198158	67971	tubulin polymerization-promoting protein family member 3 [Source:MGI Symbol;Acc:MGI:1915221]	Tppp3	206.522	-2.53457	0.406558	-6.23422	4.54033e-10	2.39992e-08	87.0021	84.6314	80.6011	95.7738	503.27	394.836	326.434	788.541
ENSMUSG00000002668	17	57372905	57385514	70785	DENN domain containing 1C [Source:MGI Symbol;Acc:MGI:1918035]	Dennd1c	38.3813	-2.53742	0.543549	-4.66825	3.03776e-06	6.57755e-05	20.7233	11.7182	42.175	8.27675	122.822	138.304	116.188	113.972
ENSMUSG00000032011	9	43954681	43959876	21838	thymus cell antigen 1, theta [Source:MGI Symbol;Acc:MGI:98747]	Thy1	35.6104	-2.54111	0.545843	-4.65539	3.23368e-06	6.93906e-05	6.91248	5.20809	8.435	7.09435	40.6731	64.6907	24.8975	32.4312
ENSMUSG00000023067	17	29309950	29319701	12575	cyclin-dependent kinase inhibitor 1A (P21) [Source:MGI Symbol;Acc:MGI:104556]	Cdkn1a	3968.6	-2.55066	0.763049	-3.34272	0.000829623	0.00851172	1805.41	2816.27	1442.38	1157.56	10577	4062.13	2395.69	25273.2
ENSMUSG00000021904	14	30939817	30952309	218877	sema domain, immunoglobulin domain (Ig), short basic domain, secreted, (semaphorin) 3G [Source:MGI Symbol;Acc:MGI:3041242]	Sema3g	11.3655	-2.55505	0.850225	-3.00515	0.00265453	0.0218169	4.08633	5.20809	4.68611	2.36478	23.7761	30.1146	4.14958	37.0642
ENSMUSG00000047759	11	64326158	64413667	15478	heparan sulfate (glucosamine) 3-O-sulfotransferase 3A1 [Source:MGI Symbol;Acc:MGI:1333861]	Hs3st3a1	35.2317	-2.55927	0.765663	-3.34255	0.000830109	0.00851267	18.4853	13.0202	14.0583	28.3774	109.197	104.843	211.629	11.1193
ENSMUSG00000085837	10	116309068	116311224	100504412	potassium large conductance calcium-activated channel, subfamily M, beta member 4, opposite strand 2 [Source:MGI Symbol;Acc:MGI:1918263]	Kcnmb4os2	6.78453	-2.56236	0.834066	-3.07213	0.00212535	0.0183856	3.6922	5.20809	4.68611	1.18239	21.7573	30.1146	11.0656	24.0917
ENSMUSG00000021365	13	41463057	41640838	18003	neural precursor cell expressed, developmentally down-regulated gene 9 [Source:MGI Symbol;Acc:MGI:97302]	Nedd9	366.185	-2.56401	0.424744	-6.03661	1.57389e-09	7.64561e-08	172.527	180.981	168.7	167.9	1020.56	1468.92	1254.56	338.211
ENSMUSG00000033107	18	21077682	21116919	67664	ring finger protein 125 [Source:MGI Symbol;Acc:MGI:1914914]	Rnf125	30.9999	-2.56422	0.444341	-5.77085	7.88728e-09	3.30916e-07	14.085	6.51011	21.5561	14.1887	85.4247	71.3828	88.5245	96.3669
ENSMUSG00000020387	11	51704282	51748480	76901	jade family PHD finger 2 [Source:MGI Symbol;Acc:MGI:1924151]	Jade2	12.5575	-2.56852	0.902035	-2.84747	0.00440677	0.0325432	4.37334	3.90607	0.937222	8.27675	25.0996	23.4225	2.76639	49.1101
ENSMUSG00000029223	5	66833434	66844577	22223	ubiquitin carboxy-terminal hydrolase L1 [Source:MGI Symbol;Acc:MGI:103149]	Uchl1	362.426	-2.57661	0.446533	-5.77025	7.91554e-09	3.30916e-07	158.471	227.854	156.516	91.0442	944.024	691.521	553.278	1587.27
ENSMUSG00000049422	10	75768964	75773581	103172	coiled-coil-helix-coiled-coil-helix domain containing 10 [Source:MGI Symbol;Acc:MGI:2143558]	Chchd10	99.1013	-2.59358	0.564166	-4.5972	4.28214e-06	8.89576e-05	54.6918	61.195	49.6728	53.2077	330.147	471.796	434.323	84.3211
ENSMUSG00000027276	2	136923376	136958564	16449	jagged 1 [Source:MGI Symbol;Acc:MGI:1095416]	Jag1	3479.86	-2.60271	0.585272	-4.44701	8.70754e-06	0.000169636	1574	2072.82	1665.44	983.75	9561.04	11398.9	13606.5	3677.7
ENSMUSG00000026235	1	77343822	77491725	13838	Eph receptor A4 [Source:MGI Symbol;Acc:MGI:98277]	Epha4	953.392	-2.60428	0.347904	-7.48563	7.1204e-14	6.64756e-12	458.691	546.849	495.79	333.435	2789.87	2873.16	3853.58	1642.87
ENSMUSG00000055945	17	8556291	8562945	320111	proline rich 18 [Source:MGI Symbol;Acc:MGI:2443403]	Prr18	10.8522	-2.60557	0.877317	-2.96993	0.00297868	0.0238677	4.59151	1.30202	6.56055	5.91196	28.2527	11.1536	12.4488	61.1559
ENSMUSG00000002228	3	104688372	104693334	71887	protein phosphatase 1J [Source:MGI Symbol;Acc:MGI:1919137]	Ppm1j	55.9357	-2.60688	0.53288	-4.89206	9.97879e-07	2.47075e-05	26.3878	18.2283	33.74	27.195	162.081	226.417	208.862	50.9633
ENSMUSG00000041930	5	114706077	114751281	433940	family with sequence similarity 222, member A [Source:MGI Symbol;Acc:MGI:3605543]	Fam222a	17.0644	-2.61631	0.705694	-3.70742	0.000209379	0.00272509	6.91248	5.20809	8.435	7.09435	42.3739	23.4225	16.5983	87.1009
ENSMUSG00000107655	6	93218701	93221187	NA	predicted gene, 44220 [Source:MGI Symbol;Acc:MGI:5690612]	Gm44220	19.1158	-2.61954	0.738813	-3.54561	0.000391709	0.00460861	5.38835	9.11415	4.68611	2.36478	32.3277	17.8457	17.9815	61.1559
ENSMUSG00000001247	7	30657195	30672889	54135	lipolysis stimulated lipoprotein receptor [Source:MGI Symbol;Acc:MGI:1927471]	Lsr	435.751	-2.62033	0.256139	-10.2301	1.45343e-24	4.54271e-22	209.568	227.854	253.05	147.799	1290.13	1318.35	1204.76	1347.28
ENSMUSG00000018166	10	128403392	128425521	13867	erb-b2 receptor tyrosine kinase 3 [Source:MGI Symbol;Acc:MGI:95411]	Erbb3	63.2221	-2.62293	0.523818	-5.00733	5.51891e-07	1.4568e-05	23.497	33.8526	27.1794	9.45914	144.847	185.149	163.217	86.1743
ENSMUSG00000052430	3	141542897	141875186	12167	bone morphogenetic protein receptor, type 1B [Source:MGI Symbol;Acc:MGI:107191]	Bmpr1b	184.988	-2.63159	0.413317	-6.367	1.92756e-10	1.07416e-08	84.005	91.1415	94.6594	66.214	520.07	315.646	258.657	985.908
ENSMUSG00000038135	5	24956001	24963006	214301	crystallin, gamma N [Source:MGI Symbol;Acc:MGI:2449167]	Crygn	33.5447	-2.63326	0.731076	-3.6019	0.000315905	0.00382743	18.3789	29.9465	12.1839	13.0063	113.561	140.535	190.881	9.26605
ENSMUSG00000017723	2	164404333	164410430	67701	WAP four-disulfide core domain 2 [Source:MGI Symbol;Acc:MGI:1914951]	Wfdc2	2165.52	-2.63841	0.672694	-3.92216	8.77577e-05	0.00127533	1003.87	1289	1288.68	433.938	6251.04	8133.18	8472.07	2147.87
ENSMUSG00000068011	6	115560505	115569537	70291	makorin, ring finger protein 2, opposite strand [Source:MGI Symbol;Acc:MGI:1917541]	Mkrn2os	37.5166	-2.64267	0.793562	-3.33014	0.000868027	0.00883847	15.5004	26.0404	12.1839	8.27675	96.4428	139.42	136.936	12.9725
ENSMUSG00000023868	17	8744204	9205480	23984	phosphodiesterase 10A [Source:MGI Symbol;Acc:MGI:1345143]	Pde10a	44.7666	-2.64455	0.651889	-4.05674	4.97623e-05	0.000781058	18.5236	13.0202	27.1794	15.3711	116.274	63.5753	30.4303	254.816
ENSMUSG00000040525	7	19512806	19530734	80794	Casitas B-lineage lymphoma c [Source:MGI Symbol;Acc:MGI:1931457]	Cblc	13.9172	-2.65133	0.762473	-3.47727	0.000506543	0.00569557	5.03607	7.81213	3.74889	3.54718	31.331	44.6142	40.1126	9.26605
ENSMUSG00000025608	6	31496423	31540916	27205	podocalyxin-like [Source:MGI Symbol;Acc:MGI:1351317]	Podxl	19.1807	-2.65902	0.746309	-3.5629	0.000366787	0.0043534	6.78891	6.51011	10.3094	3.54718	43.1978	24.5378	23.5143	81.5412
ENSMUSG00000000958	14	54606899	54655237	20540	solute carrier family 7 (cationic amino acid transporter, y+ system), member 7 [Source:MGI Symbol;Acc:MGI:1337120]	Slc7a7	92.5296	-2.65938	0.894039	-2.97457	0.002934	0.0236012	47.9936	32.5505	71.2289	40.2013	303.507	188.495	53.9446	668.082
ENSMUSG00000045094	18	61624728	61669665	328967	Rho guanine nucleotide exchange factor (GEF) 37 [Source:MGI Symbol;Acc:MGI:3045339]	Arhgef37	4.57145	-2.66419	0.965032	-2.76073	0.00576731	0.0401219	2.23924	3.90607	2.81167	0	14.1077	12.2689	12.4488	17.6055
ENSMUSG00000053693	8	85638532	85663988	56527	microtubule associated serine/threonine kinase 1 [Source:MGI Symbol;Acc:MGI:1861901]	Mast1	25.4952	-2.6651	0.630787	-4.22504	2.38893e-05	0.000414146	12.0013	13.0202	20.6189	2.36478	76.9196	91.4592	31.8135	107.486
ENSMUSG00000034156	11	87651367	87676754	207777	TSPO associated protein 1 [Source:MGI Symbol;Acc:MGI:2450877]	Tspoap1	27.8105	-2.67635	0.447068	-5.98644	2.14478e-09	1.00335e-07	12.2715	18.2283	10.3094	8.27675	77.2599	71.3828	76.0757	84.3211
ENSMUSG00000032719	1	15924086	15962946	226866	somatomedin B and thrombospondin, type 1 domain containing [Source:MGI Symbol;Acc:MGI:2684952]	Sbspon	12.0914	-2.67656	0.865131	-3.09382	0.00197595	0.0173014	4.23726	2.60404	6.56055	3.54718	27.4154	10.0382	13.8319	58.3761
ENSMUSG00000001672	8	110674546	110688835	73608	MARVEL (membrane-associating) domain containing 3 [Source:MGI Symbol;Acc:MGI:1920858]	Marveld3	13.9712	-2.67677	0.864493	-3.09635	0.00195922	0.0171828	7.1158	6.51011	6.56055	8.27675	45.6518	69.1521	62.2438	5.55963
ENSMUSG00000061666	11	86924693	86964888	66569	glycerophosphodiester phosphodiesterase domain containing 1 [Source:MGI Symbol;Acc:MGI:1913819]	Gdpd1	857.329	-2.67962	0.294117	-9.1107	8.18511e-20	1.49593e-17	419.114	445.291	511.723	300.328	2685.87	2299.86	1852.1	3905.64
ENSMUSG00000021567	13	73966653	73995750	72293	naked cuticle 2 [Source:MGI Symbol;Acc:MGI:1919543]	Nkd2	238.111	-2.68017	0.464466	-5.77042	7.90721e-09	3.30916e-07	89.043	70.3092	119.964	76.8555	571.8	803.056	265.573	646.77
ENSMUSG00000100690	1	150144677	150145012	NA	predicted gene 4322 [Source:MGI Symbol;Acc:MGI:3782503]	Gm4322	9.44058	-2.68226	0.704873	-3.80531	0.000141628	0.0019311	4.35886	3.90607	5.62333	3.54718	28.5649	25.6532	38.7295	21.3119
ENSMUSG00000040640	14	27344385	28200494	238988	ELKS/RAB6-interacting/CAST family member 2 [Source:MGI Symbol;Acc:MGI:1098749]	Erc2	32.4081	-2.69617	0.542315	-4.97158	6.64088e-07	1.72343e-05	13.676	10.4162	14.0583	16.5535	88.4226	65.806	45.6454	153.816
ENSMUSG00000037820	2	157958322	157988356	21817	transglutaminase 2, C polypeptide [Source:MGI Symbol;Acc:MGI:98731]	Tgm2	185.431	-2.6966	0.82493	-3.26888	0.00107974	0.0106328	92.6449	93.7456	104.969	79.2203	600.382	182.918	113.422	1504.81
ENSMUSG00000030022	6	92749680	92920473	101401	a disintegrin-like and metallopeptidase (reprolysin type) with thrombospondin type 1 motif, 9 [Source:MGI Symbol;Acc:MGI:1916320]	Adamts9	333.448	-2.69873	0.318337	-8.47758	2.29936e-17	3.06098e-15	153.002	201.813	137.772	119.422	991.685	1135.43	986.218	853.403
ENSMUSG00000041827	5	115061299	115075974	231655	2'-5' oligoadenylate synthetase-like 1 [Source:MGI Symbol;Acc:MGI:2180849]	Oasl1	13.744	-2.70278	0.831873	-3.24903	0.00115798	0.0112188	6.22079	1.30202	14.9956	2.36478	42.2011	51.3064	45.6454	29.6514
ENSMUSG00000087264	2	70320284	70393701	68986	glutamate decarboxylase 1, opposite strand [Source:MGI Symbol;Acc:MGI:1916236]	Gad1os	7.12835	-2.70286	0.767909	-3.51976	0.000431932	0.00499734	3.33991	3.90607	3.74889	2.36478	21.8595	26.7685	22.1311	16.6789
ENSMUSG00000049608	1	85866039	85888729	227326	G protein-coupled receptor 55 [Source:MGI Symbol;Acc:MGI:2685064]	Gpr55	9.30578	-2.70335	0.906617	-2.98179	0.00286565	0.0231985	4.29162	3.90607	1.87444	7.09435	27.4818	46.845	15.2151	20.3853
ENSMUSG00000010154	8	124059452	124096254	234857	spire type actin nucleation factor 2 [Source:MGI Symbol;Acc:MGI:2446256]	Spire2	10.6005	-2.70349	0.967261	-2.79499	0.00519008	0.0368673	4.95631	5.20809	3.74889	5.91196	32.2705	42.3835	49.795	4.63303
ENSMUSG00000000782	11	52143198	52174158	21414	transcription factor 7, T cell specific [Source:MGI Symbol;Acc:MGI:98507]	Tcf7	325.75	-2.70426	0.30757	-8.79232	1.46499e-18	2.16397e-16	144.674	132.806	159.328	141.887	942.961	637.984	680.532	1510.37
ENSMUSG00000024899	19	32573190	32644587	23972	3'-phosphoadenosine 5'-phosphosulfate synthase 2 [Source:MGI Symbol;Acc:MGI:1330223]	Papss2	749.554	-2.70442	0.86867	-3.11328	0.00185019	0.0164541	392.95	373.68	565.145	240.026	2561.88	3576.95	3983.6	125.092
ENSMUSG00000020627	12	5127472	5425682	208439	kelch-like 29 [Source:MGI Symbol;Acc:MGI:2683857]	Klhl29	29.2786	-2.70449	0.62863	-4.30219	1.69117e-05	0.000306229	9.38438	6.51011	12.1839	9.45914	61.3375	31.23	22.1311	130.651
ENSMUSG00000030701	7	100292099	100311621	27276	pleckstrin homology domain containing, family B (evectins) member 1 [Source:MGI Symbol;Acc:MGI:1351469]	Plekhb1	22.1529	-2.70551	0.593156	-4.56121	5.08605e-06	0.000104066	11.0387	11.7182	13.1211	8.27675	72.3702	104.843	65.0102	47.2569
ENSMUSG00000044707	11	43419611	43477824	380694	cyclin J-like [Source:MGI Symbol;Acc:MGI:2685723]	Ccnjl	327.436	-2.70635	0.386535	-7.00156	2.53123e-12	1.87589e-10	148.554	156.243	181.821	107.598	971.209	1252.54	1307.12	353.963
ENSMUSG00000022900	16	36514340	36547166	106347	immunoglobulin-like domain containing receptor 1 [Source:MGI Symbol;Acc:MGI:2146574]	Ildr1	5.88996	-2.71342	0.959249	-2.82869	0.00467391	0.0340417	2.3503	0	4.68611	2.36478	16.4245	23.4225	19.3647	6.48624
ENSMUSG00000054582	2	163867370	163892458	381404	poly(A) binding protein, cytoplasmic 1-like [Source:MGI Symbol;Acc:MGI:1922908]	Pabpc1l	19.9012	-2.71796	0.54797	-4.96005	7.04739e-07	1.82017e-05	9.55837	11.7182	7.49778	9.45914	62.0544	74.7289	45.6454	65.789
ENSMUSG00000037418	19	9962538	9978997	24115	bestrophin 1 [Source:MGI Symbol;Acc:MGI:1346332]	Best1	14.7325	-2.71869	0.825191	-3.29462	0.000985563	0.00982193	4.91841	1.30202	2.81167	10.6415	32.2536	46.845	24.8975	25.0183
ENSMUSG00000049313	9	41876016	42035593	20660	sortilin-related receptor, LDLR class A repeats-containing [Source:MGI Symbol;Acc:MGI:1202296]	Sorl1	210.809	-2.73464	0.258133	-10.5939	3.17897e-26	1.1239e-23	69.775	79.4233	68.4172	61.4844	463.451	423.835	463.37	503.147
ENSMUSG00000047443	1	91294152	91301939	227358	erythroferrone [Source:MGI Symbol;Acc:MGI:3606476]	Erfe	6.01556	-2.73758	0.987543	-2.77211	0.00556945	0.0390349	2.19937	2.60404	2.81167	1.18239	14.8849	4.46142	23.5143	16.6789
ENSMUSG00000026344	1	125795359	125840838	72585	Ly6/Plaur domain containing 1 [Source:MGI Symbol;Acc:MGI:1919835]	Lypd1	58.0558	-2.73829	0.778726	-3.51637	0.000437496	0.00505358	27.3125	15.6243	40.3005	26.0126	183.308	267.685	268.34	13.8991
ENSMUSG00000019590	11	105824528	105844162	13056	cytochrome b-561 [Source:MGI Symbol;Acc:MGI:103253]	Cyb561	329.361	-2.74029	0.487345	-5.6229	1.87781e-08	7.34971e-07	156.266	201.813	127.462	139.522	1043.29	1294.93	1092.72	742.211
ENSMUSG00000061132	19	40917371	40982978	17060	B cell linker [Source:MGI Symbol;Acc:MGI:96878]	Blnk	143.865	-2.74584	0.491022	-5.59209	2.24352e-08	8.57868e-07	71.4202	89.8395	98.4083	26.0126	480.239	573.293	643.186	224.238
ENSMUSG00000039601	17	44112242	44350407	53901	regulator of calcineurin 2 [Source:MGI Symbol;Acc:MGI:1858219]	Rcan2	79.0127	-2.74623	0.60071	-4.57165	4.83904e-06	9.93893e-05	20.1357	23.4364	16.87	20.1007	134.088	113.766	29.0471	259.449
ENSMUSG00000004885	3	87855973	87860683	12904	cellular retinoic acid binding protein II [Source:MGI Symbol;Acc:MGI:88491]	Crabp2	690.413	-2.74785	0.287439	-9.55976	1.18031e-21	2.72975e-19	310.053	213.532	397.382	319.246	2086.46	1862.64	2099.69	2297.05
ENSMUSG00000085982	X	151820625	151855911	319781	RIKEN cDNA 9530051G07 gene [Source:MGI Symbol;Acc:MGI:2442715]	9530051G07Rik	6.18152	-2.75398	0.9739	-2.82778	0.00468717	0.0341016	3.06738	5.20809	2.81167	1.18239	20.3331	26.7685	11.0656	23.1651
ENSMUSG00000049866	1	88600847	88629943	320982	ADP-ribosylation factor-like 4C [Source:MGI Symbol;Acc:MGI:2445172]	Arl4c	553.38	-2.75759	0.279425	-9.86881	5.68323e-23	1.55145e-20	247.488	256.498	280.229	205.736	1674.78	1989.8	1543.65	1490.91
ENSMUSG00000036304	16	43785396	43800154	332175	zinc finger, DHHC domain containing 23 [Source:MGI Symbol;Acc:MGI:2685625]	Zdhhc23	11.582	-2.76373	0.868067	-3.18377	0.00145368	0.0135508	5.13263	3.90607	10.3094	1.18239	36.1274	34.576	66.3934	7.41284
ENSMUSG00000039347	6	48514549	48518735	76252	ATPase, H+ transporting, lysosomal V0 subunit E2 [Source:MGI Symbol;Acc:MGI:1923502]	Atp6v0e2	159.878	-2.76374	0.435462	-6.34668	2.20012e-10	1.21661e-08	69.1021	66.4031	80.6011	60.302	469.406	332.376	275.256	800.587
ENSMUSG00000028977	4	148888886	149039346	69743	castor zinc finger 1 [Source:MGI Symbol;Acc:MGI:1196251]	Casz1	41.7574	-2.76415	0.459131	-6.0204	1.7399e-09	8.31989e-08	18.316	20.8323	18.7444	15.3711	123.685	113.766	63.627	193.66
ENSMUSG00000021379	13	48414704	48419502	15904	inhibitor of DNA binding 4 [Source:MGI Symbol;Acc:MGI:99414]	Id4	791.029	-2.76664	0.476574	-5.80527	6.42604e-09	2.73882e-07	340.004	403.627	369.265	247.12	2314.39	2935.62	3536.83	470.715
ENSMUSG00000117911	19	44603179	44635318	NA	predicted gene, 35460 [Source:MGI Symbol;Acc:MGI:5594619]	Gm35460	7.8951	-2.76869	0.892765	-3.10126	0.00192702	0.01697	3.33991	3.90607	3.74889	2.36478	22.8871	17.8457	30.4303	20.3853
ENSMUSG00000003279	17	70276068	71128408	224997	DLG associated protein 1 [Source:MGI Symbol;Acc:MGI:1346065]	Dlgap1	574.042	-2.77311	0.475783	-5.82851	5.59255e-09	2.41218e-07	169.84	180.981	145.269	183.271	1159.55	607.869	351.331	2519.44
ENSMUSG00000027412	2	160722590	160747922	64899	lipin 3 [Source:MGI Symbol;Acc:MGI:1891342]	Lpin3	48.9082	-2.77597	0.375435	-7.39401	1.42469e-13	1.28556e-11	21.0854	26.0404	15.9328	21.2831	142.583	130.497	134.17	163.082
ENSMUSG00000031111	X	48871413	48886626	209268	immunoglobulin superfamily, member 1 [Source:MGI Symbol;Acc:MGI:2147913]	Igsf1	135.849	-2.77757	0.62287	-4.4593	8.22264e-06	0.000160625	63.0059	52.0809	100.283	36.6542	433.604	652.483	538.063	110.266
ENSMUSG00000027339	2	131831335	131872178	215653	Ras association (RalGDS/AF-6) domain family member 2 [Source:MGI Symbol;Acc:MGI:2442060]	Rassf2	341.369	-2.78295	0.458401	-6.071	1.27115e-09	6.33111e-08	155.715	191.397	202.44	73.3083	1072.51	1129.86	1139.75	947.917
ENSMUSG00000074227	7	28955748	28981337	20733	serine protease inhibitor, Kunitz type 2 [Source:MGI Symbol;Acc:MGI:1338031]	Spint2	802.166	-2.78482	0.282819	-9.84664	7.08744e-23	1.9106e-20	344.768	352.848	441.432	240.026	2379.11	2602.13	2780.22	1754.99
ENSMUSG00000031837	8	120173458	120199379	117148	N-terminal EF-hand calcium binding protein 2 [Source:MGI Symbol;Acc:MGI:2152211]	Necab2	15.5648	-2.78554	0.722439	-3.85574	0.000115381	0.00161578	7.08647	10.4162	3.74889	7.09435	47.7453	42.3835	30.4303	70.422
ENSMUSG00000042784	3	89136364	89140688	17829	mucin 1, transmembrane [Source:MGI Symbol;Acc:MGI:97231]	Muc1	7.77058	-2.78696	0.956118	-2.91487	0.00355835	0.0274265	2.55165	3.90607	3.74889	0	17.8268	28.9993	15.2151	9.26605
ENSMUSG00000025856	5	138961769	138983125	18590	platelet derived growth factor, alpha [Source:MGI Symbol;Acc:MGI:97527]	Pdgfa	659.273	-2.78853	0.301723	-9.24204	2.41832e-20	4.78473e-18	252.031	348.942	210.875	196.277	1737.96	1366.31	1558.86	2288.71
ENSMUSG00000040714	7	19128362	19138029	232943	kinesin light chain 3 [Source:MGI Symbol;Acc:MGI:1277971]	Klc3	109.467	-2.79509	0.322212	-8.6747	4.14636e-18	5.96135e-16	41.5965	32.5505	49.6728	42.5661	291.005	368.068	297.387	207.56
ENSMUSG00000055717	14	103887664	103942343	105439	SLAIN motif family, member 1 [Source:MGI Symbol;Acc:MGI:2145578]	Slain1	15.9196	-2.80237	0.780801	-3.5891	0.000331822	0.00399111	7.40318	1.30202	14.9956	5.91196	53.3912	47.9603	76.0757	36.1376
ENSMUSG00000042734	12	81678023	81714331	69480	tetratricopeptide repeat domain 9 [Source:MGI Symbol;Acc:MGI:1916730]	Ttc9	10.9629	-2.80517	1.04161	-2.6931	0.00707918	0.0469608	5.39032	6.51011	3.74889	5.91196	37.1779	7.80749	11.0656	92.6605
ENSMUSG00000022270	15	25843266	25973773	66270	reticulophagy regulator 1 [Source:MGI Symbol;Acc:MGI:1913520]	Retreg1	146.43	-2.80836	0.486484	-5.77277	7.79805e-09	3.28462e-07	60.2345	75.5173	81.5383	23.6478	422.932	489.641	502.1	277.055
ENSMUSG00000090125	4	124550600	124554448	18991	POU domain, class 3, transcription factor 1 [Source:MGI Symbol;Acc:MGI:101896]	Pou3f1	54.1062	-2.81281	1.04986	-2.67922	0.00737937	0.048475	27.1764	14.3222	45.9239	21.2831	191.797	194.072	377.612	3.70642
ENSMUSG00000029832	6	51409650	51435748	18025	nuclear factor, erythroid derived 2, like 3 [Source:MGI Symbol;Acc:MGI:1339958]	Nfe2l3	25.4634	-2.81353	0.602373	-4.67075	3.00108e-06	6.50465e-05	11.0281	6.51011	15.9328	10.6415	78.4628	45.7296	60.8606	128.798
ENSMUSG00000052581	6	79995860	80787124	243499	leucine rich repeat transmembrane neuronal 4 [Source:MGI Symbol;Acc:MGI:2389180]	Lrrtm4	15.8441	-2.82191	0.685613	-4.1159	3.85675e-05	0.000625844	7.74259	3.90607	7.49778	11.8239	55.2397	66.9214	71.9261	26.8715
ENSMUSG00000030800	7	127524888	127529276	76560	protease, serine 8 (prostasin) [Source:MGI Symbol;Acc:MGI:1923810]	Prss8	217.303	-2.82402	0.469746	-6.01181	1.83463e-09	8.71491e-08	95.3947	98.9537	134.023	53.2077	677.035	762.904	734.476	533.724
ENSMUSG00000042448	2	74593324	74595486	15429	homeobox D1 [Source:MGI Symbol;Acc:MGI:96201]	Hoxd1	6.74745	-2.83108	0.997075	-2.83939	0.00452005	0.0331898	3.27268	3.90607	0	5.91196	22.6484	11.1536	40.1126	16.6789
ENSMUSG00000029168	5	30868908	30956719	65254	dihydropyrimidinase-like 5 [Source:MGI Symbol;Acc:MGI:1929772]	Dpysl5	185.964	-2.83759	0.555492	-5.10826	3.25143e-07	9.0712e-06	85.1838	92.4435	108.718	54.39	609.854	946.937	756.608	126.018
ENSMUSG00000028766	4	137469044	137523695	11647	alkaline phosphatase, liver/bone/kidney [Source:MGI Symbol;Acc:MGI:87983]	Alpl	168.838	-2.83872	0.50112	-5.66475	1.47241e-08	5.84169e-07	76.9228	45.5708	123.713	61.4844	552.249	325.684	287.705	1043.36
ENSMUSG00000031659	8	88999031	89056590	11513	adenylate cyclase 7 [Source:MGI Symbol;Acc:MGI:102891]	Adcy7	24.435	-2.84397	0.681961	-4.17028	3.04222e-05	0.000512567	11.4453	14.3222	9.37222	10.6415	81.2975	51.3064	30.4303	162.156
ENSMUSG00000048826	17	14415314	14424566	240025	dishevelled-binding antagonist of beta-catenin 2 [Source:MGI Symbol;Acc:MGI:1920347]	Dact2	9.22038	-2.8496	0.94188	-3.02544	0.00248274	0.0207129	4.61887	0	10.3094	3.54718	34.7022	46.845	38.7295	18.5321
ENSMUSG00000068105	15	82105944	82108570	72049	tumor necrosis factor receptor superfamily, member 13c [Source:MGI Symbol;Acc:MGI:1919299]	Tnfrsf13c	11.1599	-2.85049	0.897828	-3.17488	0.001499	0.0138755	4.98564	1.30202	6.56055	7.09435	36.7277	36.8068	59.4774	13.8991
ENSMUSG00000039126	19	16933482	17201296	353211	prune homolog 2 [Source:MGI Symbol;Acc:MGI:1925004]	Prune2	39.5598	-2.85239	0.596948	-4.77828	1.76801e-06	4.06492e-05	14.4056	18.2283	8.435	16.5535	102.378	55.7678	42.879	208.486
ENSMUSG00000028159	3	137636768	137687306	26377	dual adaptor for phosphotyrosine and 3-phosphoinositides 1 [Source:MGI Symbol;Acc:MGI:1347063]	Dapp1	67.3105	-2.85366	0.712452	-4.0054	6.19115e-05	0.000940933	28.2454	24.7384	32.8028	27.195	204.055	81.421	41.4958	489.247
ENSMUSG00000040093	2	118359238	118380168	171543	BCL2 modifying factor [Source:MGI Symbol;Acc:MGI:2176433]	Bmf	279.532	-2.85555	0.49817	-5.73208	9.92069e-09	4.05977e-07	80.3906	91.1415	90.9105	59.1196	582.03	1052.9	362.397	330.798
ENSMUSG00000027684	3	30005445	30602157	14013	MDS1 and EVI1 complex locus [Source:MGI Symbol;Acc:MGI:95457]	Mecom	792.52	-2.85699	0.864544	-3.30463	0.000951033	0.00952181	403.798	468.728	496.728	245.938	2925.91	4059.9	4579.76	138.064
ENSMUSG00000029217	5	72913059	73025826	21682	tec protein tyrosine kinase [Source:MGI Symbol;Acc:MGI:98662]	Tec	275.485	-2.8588	0.324966	-8.79723	1.40239e-18	2.10028e-16	117.756	157.545	110.592	85.1322	851.872	581.101	684.681	1289.83
ENSMUSG00000022018	14	79526196	79539085	66214	regulator of cell cycle [Source:MGI Symbol;Acc:MGI:1913464]	Rgcc	63.864	-2.86389	0.649599	-4.4087	1.03992e-05	0.000198292	7.34846	3.90607	7.49778	10.6415	53.3641	26.7685	22.1311	111.193
ENSMUSG00000001435	10	76888012	77002382	12822	collagen, type XVIII, alpha 1 [Source:MGI Symbol;Acc:MGI:88451]	Col18a1	1573.18	-2.86466	0.443344	-6.46149	1.03676e-10	5.97825e-09	621.518	1087.19	350.521	426.844	4523.2	4257.31	3073.46	6238.83
ENSMUSG00000021835	14	46620977	46628126	12159	bone morphogenetic protein 4 [Source:MGI Symbol;Acc:MGI:88180]	Bmp4	822.793	-2.86604	0.909908	-3.14981	0.00163375	0.0148915	276.573	339.828	188.382	301.51	2015.64	361.375	210.246	5475.31
ENSMUSG00000045349	4	137977714	137988643	230863	SH2 domain containing 5 [Source:MGI Symbol;Acc:MGI:2446215]	Sh2d5	47.0815	-2.86733	0.531732	-5.39243	6.95119e-08	2.32778e-06	19.6938	32.5505	20.6189	5.91196	143.005	113.766	149.385	165.862
[truncated: 406 more rows]

## Sheet: Table S1.2
Table S1.2
Low CHIR vs No CHIR Wild Type NPC DeSeq2 analysis
[truncated: 2,124 more rows]

## Sheet: Table S1.3
Table S1.3
[truncated: 340 more rows]

[truncated: 28 more sheets: Table S1.4, Table S1.5, Table S1.6, Table S1.7, Table S1.8, Table S1.9, Table S1.10, Table S1.11, Table S1.12, Table S1.13, Table S1.14, Table S1.15, Table S1.16, Table S1.17, Table S1.18, Table S1.19, Table S1.20, Table S1.21, Table S1.22, Table S1.23 …]
