# Supplementary material for: Dose-dependent responses to canonical Wnt transcriptional complexes in the regulation of mammalian nephron progenitors
Source: Development. 2024 Sep 30;151(18):dev202279. doi: 10.1242/dev.202279 (PMC11463962; doi:10.1242/dev.202279)
Supplement: Table S2. ChIP binding of indicated transcription (co)factors binding sites in E16.5 mouse nephron progenitor cells in the specified CHIR conditions [file develop-151-202279-TableS2.xlsx]

## Sheet: description
Table S2 in Bugacov 2024
	The following sheets provide information of the indicated transcription (co)factors binding sites in E16.5 mouse nephron progenitor cells in the specified conditions.
	The concentrations referr to those of CHIR.
	Column information
	column 1	chromosome
	column 2	start coordinate
	column 3	end coordinate
	column 4	whether the binding site is located within ENCODE Candidate Cis-Regulatory Elements (cCREs) combined from all cell types
	column 5	target genes predicted by GREAT (McLean et al., 2010); number in the bracket indicates distance of peak to promoter

## Sheet: 1.25 uM b-catenin
chr4	138728944	138729444	Y	Pla2g2c (+4402), Ubxn10 (+7973)
chr10	120764083	120764583	Y	Hmga2 (-287864), Msrb3 (+134768)
chr8	103814161	103814661	Y	Cdh5 (-287214)
chr9	70863321	70863821	Y	Lipc (+71237), Adam10 (+184574)
chr14	118657848	118658348	Y	Abcc4 (+48121), Gm9376 (+391138)
chr12	13048279	13048779	Y	Mycn (-106615), Ddx1 (+200684)
chr5	103376801	103377301	Y	Mapk10 (-165717), Ptpn13 (-48450)
chr8	128488323	128488823	Y	Itgb1 (-197081), Nrp1 (+129289)
chr18	16740993	16741493	Y	Cdh2 (+68003), Gm10036 (+908449)
chr14	46436513	46437013	Y	Cdkn3 (-323778), Bmp4 (-46094)
chr5	31583200	31583700	Y	Mrpl33 (-30489), Slc4a1ap (+56438)
chr11	87426531	87427031	Y	Gm11492 (-139872), Tex14 (+21716)
chr11	43559742	43560242	Y	4933415A04Rik (-27048), Ccnjl (+31208)
chr19	44753437	44753937	Y	Pax2 (-2358)
chr15	93433878	93434378	Y	Pphln1 (+35778), Prickle1 (+85395)
chr13	97311287	97311787	Y	Enc1 (+70432), Gm10260 (+449095)
chr1	92680832	92681332	Y	Gpc1 (-150563), Otos (-32241)
chr5	100125343	100125843	Y	Tmem150c (+34215), Enoph1 (+85608)
chr14	22807332	22807832	Y	Lrmda (+787870)
chr2	170267253	170267753	Y	Zfp217 (-136283), Bcas1 (+160325)
chr13	63239277	63239777	Y	Fbp1 (-351245), Fancc (+192198)
chr10	68354681	68355181	Y	Arid5b (-76191), 1700040L02Rik (+186965)
chr12	25098521	25099021	Y	Id2 (-1631)
chr14	117930411	117930911	Y	Dct (+121585)
chr5	113453372	113453872	Y	Wscd2 (-36825), Aym1 (+96328)
chr19	15828984	15829484	Y	Psat1 (+95825)
chr8	122547133	122547633	Y	Piezo1 (+3946), Ctu2 (+71240)
chr13	25083035	25083535	Y	Dcdc2a (+27032), Nrsn1 (+186797)
chr9	49922078	49922578	Y	Ncam1 (-123456), Rpl10-ps3 (+422640)
chr8	26961182	26961682	Y	Zfp703 (-15922), Thap1 (+803291)
chr12	12842296	12842796	Y	Mycn (+99368), Fam49a (+580407)
chr11	110029137	110029637	Y	Abca8b (-33542), Abca8a (+66550)
chr11	88459965	88460465	Y	Ccdc182 (+166157), Msi2 (+257886)
chr10	31252952	31253452	Y	Hey2 (-410401), Hddc2 (-60181)
chr1	88475340	88475840	Y	Glrp1 (+34476), Spp2 (+68629)
chr2	30784543	30785043	Y	1700001O22Rik (+16914), Cstad (+189753)
chr4	32176666	32177166	Y	Bach2 (-61888), Map3k7 (+212819)
chr13	101465400	101465900	Y	Slc30a5 (-632223), Pik3r1 (+302567)
chr7	101692326	101692826	Y	Phox2a (-125737), Clpb (+28943)
chr14	22760369	22760869	Y	Lrmda (+740907)
chr1	131972077	131972577	Y	Elk4 (-35280), Slc45a3 (+1718)
chr13	29957422	29957922	Y	Cdkal1 (-101998), E2f3 (+28391)
chr11	101627215	101627715	Y	Rdm1 (-477)
chr17	66207691	66208191	Y	Ddx11 (+84421), Mtcl1 (+241809)
chr13	60099894	60100394	Y	Zcchc6 (-276997), Gas1 (+76797)
chr14	21991205	21991705	Y	Zfp503 (-1854)
chr10	38985972	38986472	Y	Lama4 (+20707), Fam229b (+147684)
chr1	127400649	127401149	Y	Mgat5 (+195881), Tmem163 (+278649)
chr17	14165459	14165959	Y	Gm7356 (-163944), Dact2 (+38122)
chr9	108227827	108228327	Y	Bsn (-37693), Dag1 (+35881)
chr3	38283430	38283930	Y	Gm5148 (-559351), Ankrd50 (+201164)
chr15	36648454	36648954	Y	Pabpc1 (-39731), Ywhaz (+145834)
chr6	87653912	87654412	Y	Prokr1 (-63419), Aplf (+18031)
chr7	71399434	71399934	Y	Gm10295 (-48199), Mctp2 (+906924)
chr6	22000006	22000506	Y	Wnt16 (-287974), Cped1 (+14340)
chr13	63239488	63239988	Y	Fbp1 (-351456), Fancc (+191987)
chr10	45229797	45230297	Y	Popdc3 (-59258), Prep (+162844)
chr1	152549126	152549626	Y	Rgl1 (+75841), Colgalt2 (+149546)
chr8	126662822	126663322	Y	Irf2bp2 (-69086), Tomm20 (+282768)
chr5	101112104	101112604	Y	Gpat3 (+266224), Nkx6-1 (+552642)
chr2	102142847	102143347	Y	Ldlrad3 (+43288), Commd9 (+256844)
chr14	76912347	76912847	Y	Serp2 (-355910), Lacc1 (+124044)
chr2	33628796	33629296	Y	Zbtb43 (-166693), Lmx1b (+11465)
chr11	96408616	96409116	Y	Skap1 (-55727), Hoxb1 (+43114)
chr13	109915422	109915922	Y	Rab3c (+364478)
chr11	19737015	19737515	Y	Meis1 (-718296), Spred2 (-187177)
chr2	169702678	169703178	Y	Tshz2 (+69252), Zfp217 (+428292)
chr19	44280615	44281115	Y	Scd2 (-12811), Scd3 (+77577)
chr6	50823420	50823920	Y	Nfe2l3 (-609000), Npvf (-169231)
chr11	101604691	101605191	Y	Rdm1 (-23001), Tmem106a (+22699)
chr14	23015561	23016061	Y	Kcnma1 (+988394), Lrmda (+996099)
chr4	150724894	150725394	Y	Errfi1 (-129929), Slc45a1 (-72970)
chr18	35930453	35930953	Y	Psd2 (-34127), Cxxc5 (+100885)
chr5	92843509	92844009	Y	Shroom3 (+160324), Sowahb (+201263)
chr4	40777053	40777553	Y	Smu1 (-19380), B4galt1 (+76702)
chr15	99787412	99787912	Y	Cers5 (-15061), Lima1 (+87766)
chr11	96277771	96278271	Y	Hoxb8 (-3884)
chr18	74727777	74728277	Y	Acaa2 (-51170), Myo5b (+285490)
chr19	47387803	47388303	Y	Sh3pxd2a (+76358), Neurl1a (+209233)
chr5	131916940	131917440	Y	Auts2 (-440166)
chr2	12019689	12020189	Y	Ankrd16 (+241448), Itga8 (+281983)
chr6	53948290	53948790	Y	Tril (-127710), Cpvl (+30122)
chr9	102717506	102718006	Y	Amotl2 (+88)
chr11	96319136	96319636	Y	Hoxb3 (-3940)
chr18	35872784	35873284	Y	Psd2 (-91796), Cxxc5 (+43216)
chr9	109806740	109807240	Y	Fbxw27 (-16340), Spink8 (-9554)
chr12	31269173	31269673	Y	Lamb1 (+4130), Dld (+82030)
chr2	3134929	3135429	Y	Nmt2 (-149033), Fam171a1 (+16797)
chr4	137217090	137217590	Y	Zbtb40 (-168645), Wnt4 (-60149)
chr14	21822604	21823104	Y	Vdac2 (-8415), Samd8 (+72323)
chr14	27058528	27059028	Y	Arhgef3 (-179261), Il17rd (+19837)
chr9	65191926	65192426	Y	Parp16 (-22969), Igdcc3 (+50987)
chr3	21962965	21963465	Y	Tbl1xr1 (-113437)
chr11	76849595	76850095	Y	Cpd (-2827)
chr1	153125294	153125794	Y	Lamc2 (+60903), Nmnat2 (+170546)
chr2	154454679	154455179	Y	1700003F12Rik (-93959), Cbfa2t2 (+18434)
chr13	97310624	97311124	Y	Enc1 (+69769), Gm10260 (+449758)
chr14	76685734	76686234	Y	Serp2 (-129297), Lacc1 (+350657)
chr17	28101892	28102392	Y	Scube3 (-40174), Tcp11 (-21558)
chr14	29867209	29867709	Y	Cacna2d3 (-145595), Selenok (-100849)
chr2	12023393	12023893	Y	Ankrd16 (+245152), Itga8 (+278279)
chr11	101658107	101658607	Y	Arl4d (-7184), Rdm1 (+30415)
chr15	94139407	94139907	Y	Prickle1 (-620134), Adamts20 (+264601)
chr14	22813512	22814012	Y	Lrmda (+794050)
chr7	71457688	71458188	Y	Gm10295 (-106453), Mctp2 (+848670)
chr5	130893193	130893693	Y	A330070K13Rik (-508812), Wbscr17 (+415054)
chr11	81094900	81095400	N	Asic2 (+58171), Spaca3 (+236785)
chr18	57128276	57128776	N	Megf10 (-4564)
chr2	24553717	24554217	N	Pax8 (-78368), Cacna1b (+209080)
chr16	34752065	34752565	N	Mylk (-32606), Ccdc14 (+61699)
chr10	125896043	125896543	N	Slc16a7 (-567330), Lrig3 (-69960)
chr17	75115633	75116133	N	Rasgrp3 (-320022), Ltbp1 (+110315)
chr4	35123004	35123504	N	Ifnk (-28802), Cga (+229475)
chr1	185936963	185937463	N	Lyplal1 (+180097), Slc30a10 (+482365)
chr8	85167884	85168384	N	Olfr371 (-57854), Cks1brt (+16210)
chr1	165738828	165739328	N	Rcsd1 (-31030), Creg1 (-24668)
chr16	92979695	92980195	N	Runx1 (-153796), Setd4 (+623870)
chr5	47429636	47430136	N	Slit2 (-553268)
chr4	18796333	18796833	N	Cnbd1 (+325943), Mmp16 (+943125)
chr19	17525483	17525983	N	Rfk (+131690), Pcsk5 (+311899)
chr16	48127296	48127796	N	Dppa4 (-156189), Gm7275 (+54102)
chr14	10171550	10172050	N	Fhit (+990235)
chr6	101217720	101218220	N	Pdzrn3 (+159927), Ppp4r2 (+384348)
chr4	109229698	109230198	N	Osbpl9 (-27714), Calr4 (-5684)
chr7	129441036	129441536	N	Wdr11 (-150577), Plpp4 (+184255)
chr2	125243657	125244157	N	Dut (-3283)
chr5	144313248	144313748	N	Baiap2l1 (+44614), Bri3 (+58264)
chr16	51104219	51104719	N	Cblb (-927080), Ccdc54 (-513315)
chr15	67971895	67972395	N	St3gal1 (-858153), Zfat (+286693)
chr1	128821966	128822466	N	Thsd7b (-451128), Cxcr4 (-229926)
chr13	90661049	90661549	N	Xrcc4 (-571691), Atp6ap1l (+244056)
chr18	57128596	57129096	N	Megf10 (-4244)
chr1	128415462	128415962	N	Mcm6 (-56048), Dars (+1647)
chr6	96043634	96044134	N	Suclg2 (-325084), Fam19a1 (-69270)
chr5	130327807	130328307	N	Caln1 (-41398), Tyw1 (+71022)
chr14	105115341	105115841	N	Rnf219 (-592925), Rbm26 (+61732)
chr14	115998865	115999365	N	Gpc6 (-926416), Gpc5 (+906489)
chr1	77313064	77313564	N	Epha4 (+201774)
chr10	17656853	17657353	N	Cited2 (-66130)
chr10	39430250	39430750	N	Traf3ip2 (-182434), Fyn (+60702)
chr2	75324074	75324574	N	Hnrnpa3 (-334937), Mtx2 (+498521)
chr1	55821322	55821822	N	Plcl1 (+415651), Hsfy2 (+815863)
chr6	112280824	112281324	N	Lmcd1 (+7316), Ssu2 (+106949)
chr1	118881008	118881508	N	Gli2 (+172361), Tfcp2l1 (+253312)
chr13	29285018	29285518	N	Sox4 (-331555), Cdkal1 (+570406)
chr19	29835331	29835831	N	Il33 (-110209), Ranbp6 (-22607)
chr19	42438987	42439487	N	R3hcc1l (-79522), Crtac1 (-7454)
chr11	19758994	19759494	N	Meis1 (-740275), Spred2 (-165198)
chr16	6889278	6889778	N	Rbfox1 (-180307)
chr2	51422421	51422921	N	Rnd3 (-273560), Tas2r134 (-204840)
chr5	47496099	47496599	N	Slit2 (-486805)
chr8	113998742	113999242	N	Adamts18 (-150377), Nudt7 (-134626)
chr12	99116491	99116991	N	Ttc8 (+196129), Foxn3 (+277056)
chr17	85747996	85748496	N	Six2 (-59972), Srbd1 (+396929)
chr10	92595634	92596134	N	Nedd1 (+126536)
chr3	81293186	81293686	N	Ctso (-639165), Pdgfc (+257020)
chr7	68917327	68917827	N	Arrdc4 (-168336)
chr15	103023977	103024477	N	Hoxc4 (-10168), Hoxc5 (+10412)
chr12	37142190	37142690	N	Agmo (-99201), Meox2 (+33900)
chr17	86089927	86090427	N	Six2 (-401903), Srbd1 (+54998)
chr2	172842351	172842851	N	Bmp7 (+97720), Tfap2c (+291610)
chr3	97981320	97981820	N	Notch2 (-31968), Sec22b (+80380)
chr3	141915904	141916404	N	Bmpr1b (+66110), Unc5c (+450580)
chr6	120612337	120612837	N	Hdhd5 (-81268), Cecr2 (-53834)
chr19	53649789	53650289	N	Rbm20 (-27267), Smc3 (+49641)
chr15	65558269	65558769	N	Adcy8 (-636223), Efr3a (-228521)
chr18	76465967	76466467	N	Skor2 (-390188), Smad2 (+224637)
chr2	133783485	133783985	N	Bmp2 (+231576), Hao1 (+770633)
chr8	102596416	102596916	N	Cdh11 (+188976)
chr15	87693018	87693518	N	Zdhhc25 (-907034), Fam19a5 (+68038)
chr12	15749794	15750294	N	Trib2 (+66741)
chr10	91326867	91327367	N	Tmpo (-155539)
chr2	45600195	45600695	N	Zeb2 (-483050)
chr7	83429911	83430411	N	Tmc3 (-154770), Mex3b (+562828)
chr13	90722735	90723235	N	Xrcc4 (-633377), Atp6ap1l (+182370)
chr6	95731728	95732228	N	Fam19a1 (-381176), Suclg2 (-13178)
chr2	95587014	95587514	N	Lrrc4c (-730905)
chr14	116453252	116453752	N	Gpc6 (-472029)
chr3	52037148	52037648	N	Maml3 (+67678), Mgst2 (+376219)
chr19	24362985	24363485	N	Fxn (-82630), Fam122a (+114121)
chr14	23643082	23643582	N	Kcnma1 (+360873)
chr2	179572701	179573201	N	Cdh4 (+130520), Taf4 (+403695)
chr11	95373135	95373635	N	Slc35b1 (-11307), Fam117a (+36367)
chr3	23409332	23409832	N	NONE
chr12	70208190	70208690	N	Pygl (+19243), Abhd12b (+54283)
chr11	31225282	31225782	N	Gm17332 (-43070), Stc2 (+144542)
chr16	45124710	45125210	N	Ccdc80 (+31348), Slc35a5 (+33746)
chr8	70039674	70040174	N	Sugp1 (-2889), Mau2 (+2776)
chr11	109187752	109188252	N	E030025P04Rik (-43633), Rgs9 (+110127)
chr3	8026392	8026892	N	Stmn2 (-482718), Il7 (-412915)
chr15	7624868	7625368	N	Egflam (-226767), Gdnf (-185893)
chr5	92931243	92931743	N	Sowahb (+113529), Shroom3 (+248058)
chr1	14465174	14465674	N	Eya1 (-155224), Msc (+290566)
chr8	89412042	89412542	N	Sall1 (-368130), Tox3 (+936051)
chr2	153166945	153167445	N	Tm9sf4 (+5892), Tspyl3 (+58246)
chr13	45106396	45106896	N	Mylip (-283096), Gm9817 (+27954)
chr5	117572389	117572889	N	Nos1 (-269211), Ksr2 (+158639)
chr5	81475915	81476415	N	Adgrl3 (+166140)
chr19	53511532	53512032	N	Smndc1 (-121209), Dusp5 (-17327)
chr15	63163987	63164487	N	Gsdmc (+644522)
chr9	65040124	65040624	N	Igdcc4 (-61112), Dpp8 (+7960)
chr17	66154045	66154545	N	Ddx11 (+30775), Mtcl1 (+295455)
chr1	179207230	179207730	N	Smyd3 (+310554), Kif26b (+678355)
chr8	45554489	45554989	N	Pdlim3 (-330722), Sorbs2 (+46821)
chr6	82510796	82511296	N	Tacr1 (+108571), Pole4 (+141883)
chr12	12972666	12973166	N	Mycn (-31002), Ddx1 (+276297)
chr18	56805560	56806060	N	Lmnb1 (+97997), March3 (+119738)
chr1	82247131	82247631	N	Gm9747 (+14269), Irs1 (+44035)
chr15	8856358	8856858	N	Slc1a3 (-145844), Ranbp3l (-111818)
chr10	84386662	84387162	N	Nuak1 (+53685), 1500009L16Rik (+664047)
chr5	139572472	139572972	N	Uncx (+29228), Micall2 (+163614)
chr13	94083085	94083585	N	Lhfpl2 (+25539), Scamp1 (+202494)
chr7	68917604	68918104	N	Arrdc4 (-168613)
chr6	146928925	146929425	N	1700034J05Rik (+25247), Ppfibp1 (+40586)
chr10	123682675	123683175	N	Fam19a2 (+418849)
chr5	117691719	117692219	N	Nos1 (-149881), Ksr2 (+277969)
chr1	170438653	170439153	N	Spata46 (+130100), Nos1ap (+150958)
chr14	19867356	19867856	N	2700060E02Rik (-43782), Gng2 (+109643)
chr13	78795136	78795636	N	Nr2f1 (-595629)
chrX	70006089	70006589	N	1700020N15Rik (+61039), Ids (+358745)
chr19	49207873	49208373	N	Rpl13a-ps1 (+822612)
chr19	45622148	45622648	N	Fbxw4 (+37914), Gm17018 (+61783)
chr13	90425332	90425832	N	Xrcc4 (-335974), Atp6ap1l (+479773)
chr14	58516501	58517001	N	Fgf9 (+444065), 1700129C05Rik (+626142)
chr5	128570016	128570516	N	Tmem132d (-137189), Fzd10 (-30578)
chr1	91816464	91816964	N	Twist2 (+15244), Hdac4 (+363627)
chr12	67399498	67399998	N	Mdga2 (-178706)
chr1	14672453	14672953	N	Eya1 (-362503), Msc (+83287)
chr19	44644365	44644865	N	Pax2 (-111430), Hif1an (+81765)
chr1	15925952	15926452	N	Sbspon (-33480), 4930444P10Rik (+167123)
chr1	179236224	179236724	N	Smyd3 (+281560), Kif26b (+707349)
chr14	119953223	119953723	N	Oxgr1 (+88962), Hs6st3 (+815058)
chr16	41813150	41813650	N	Lsamp (+280542), Gap43 (+527251)
chr19	17650851	17651351	N	Pcsk5 (+186531), Rfk (+257058)

## Sheet: 1.25 uM Lef1
chr4	150269583	150270083	Y	Rere (-11813), Eno1 (+32881)
chr8	88570540	88571040	Y	Nkd1 (+49436), Snx20 (+65338)
chr10	13466849	13467349	Y	Phactr2 (-142810), Fuca2 (-33902)
chr6	29513300	29513800	Y	Irf5 (-15732), Kcp (-5600)
chr11	110029087	110029587	Y	Abca8b (-33492), Abca8a (+66600)
chr11	96319189	96319689	Y	Hoxb3 (-3887)
chr16	72670265	72670765	Y	Robo1 (+7366)
chr13	101465420	101465920	Y	Slc30a5 (-632243), Pik3r1 (+302547)
chr2	12023320	12023820	Y	Ankrd16 (+245079), Itga8 (+278352)
chr14	22760341	22760841	Y	Lrmda (+740879)
chr14	77846040	77846540	Y	Gm1587 (-47426), Dnajc15 (+28627)
chr19	6950708	6951208	Y	Bad (+9097), Plcb3 (+18801)
chr6	86209582	86210082	Y	Fam136a (-155814), Tgfa (+14609)
chr7	109082241	109082741	Y	Ric3 (+840)
chr5	112859564	112860064	Y	Sez6l (-282839), Myo18b (+36548)
chr9	41326864	41327364	Y	Ubash3b (-169052), Sorl1 (+797183)
chr3	152114797	152115297	Y	Ptgfr (-277417), Gipc2 (+51183)
chr14	21991202	21991702	Y	Zfp503 (-1851)
chr11	43559706	43560206	Y	4933415A04Rik (-27084), Ccnjl (+31172)
chr11	96316239	96316739	Y	Hoxb4 (-1778)
chr6	38959385	38959885	Y	Tbxas1 (+40655), Parp12 (+158714)
chr16	92827906	92828406	Y	Runx1 (-2007)
chr5	100674941	100675441	Y	Coq2 (-907)
chr2	4542680	4543180	Y	Prpf18 (+109156), Frmd4a (+390058)
chr4	140920370	140920870	Y	Sdhb (-40583), Padi2 (+14276)
chr4	124704144	124704644	Y	Sf3a3 (-10382), Fhl3 (+3674)
chr1	88475369	88475869	Y	Glrp1 (+34447), Spp2 (+68658)
chr11	96730861	96731361	Y	Snx11 (+46420), Skap1 (+266518)
chr1	85936600	85937100	Y	4933407L21Rik (+8367), Gpr55 (+24157)
chr14	22589514	22590014	Y	Lrmda (+570052)
chrX	140491787	140492287	Y	Prps1 (+35424), Tsc22d3 (+108622)
chr14	21903777	21904277	Y	Comtd1 (-55050), Zfp503 (+85574)
chr5	74961027	74961527	Y	Lnx1 (-275490), Chic2 (+83497)
chr8	126698891	126699391	Y	Irf2bp2 (-105155), Tomm20 (+246699)
chr5	132542035	132542535	Y	NONE
chr1	59334609	59335109	Y	Fzd7 (-147565), Cdk15 (+77952)
chr17	17442171	17442671	Y	Lix1 (+39749), Lnpep (+182068)
chr13	39266001	39266501	Y	Slc35b3 (-305376)
chr1	182088792	182089292	Y	Enah (-69381), Srp9 (-35708)
chr15	28114181	28114681	Y	Dnah5 (-89321), Trio (-88583)
chr7	126475130	126475630	Y	Sh2b1 (-558)
chr10	71127802	71128302	Y	Phyhipl (-528761), Bicc1 (+31648)
chr19	57436676	57437176	Y	Trub1 (-15980), Fam160b1 (+75917)
chr15	93635583	93636083	Y	Prickle1 (-116310), Adamts20 (+768425)
chr8	26961114	26961614	Y	Zfp703 (-15990), Thap1 (+803223)
chr1	128692319	128692819	Y	Thsd7b (-580775), Cxcr4 (-100279)
chr3	67709284	67709784	N	Iqcj (-182686), Mfsd1 (+126793)
chr2	9205686	9206186	N	Gata3 (+672664)
chr7	132482775	132483275	N	Chst15 (-166311), Oat (+93373)
chr2	135606252	135606752	N	Plcb4 (-135328), Plcb1 (+820343)
chr9	102717474	102717974	N	Amotl2 (+56)
chr12	86212981	86213481	N	Gpatch2l (-28627), Ift43 (+130668)
chr8	89605911	89606411	N	Sall1 (-561999), Tox3 (+742182)
chr6	101217695	101218195	N	Pdzrn3 (+159952), Ppp4r2 (+384323)
chr10	92595602	92596102	N	Nedd1 (+126568)
chr5	124969752	124970252	N	Rflna (-33219), Zfp664 (+107311)
chr9	87021580	87022080	N	Cyb5r4 (-184)
chr19	43674662	43675162	N	Slc25a28 (-31)
chr3	142764812	142765312	N	Gtf2b (+17)
chr2	73366162	73366662	N	Cir1 (-53711), Gpr155 (+20160)
chr19	60030287	60030787	N	Rab11fip2 (-87173), Fam204a (+196160)
chr2	9205852	9206352	N	Gata3 (+672498)
chr8	74182131	74182631	N	Large1 (-828841), Isx (-691159)
chr3	155577097	155577597	N	Negr1 (-984447), Lrriq3 (+483913)
chr3	38143494	38143994	N	Gm5148 (-419415), Ankrd50 (+341100)
chr8	45554565	45555065	N	Pdlim3 (-330646), Sorbs2 (+46897)
chr6	45345820	45346320	N	Cntnap2 (+286009)
chr13	63770924	63771424	N	Ptch1 (-205439), Ercc6l2 (-44129)
chr6	47269904	47270404	N	Cul1 (-184166)
chr11	84623964	84624464	N	Lhx1 (-98679), Mrm1 (+195301)
chr2	115875813	115876313	N	Meis2 (+188984), BC052040 (+294347)
chr19	29835355	29835855	N	Il33 (-110185), Ranbp6 (-22631)
chr13	59856685	59857185	N	Zcchc6 (-33788), Gas1 (+320006)
chr19	60040620	60041120	N	Rab11fip2 (-97506), Fam204a (+185827)
chr16	43230162	43230662	N	Zbtb20 (+322760), Tigit (+433772)
chr11	84604668	84605168	N	Lhx1 (-79383), Mrm1 (+214597)
chr9	34476095	34476595	N	Kirrel3 (-12591)
chr8	15670710	15671210	N	Myom2 (+613307)
chr10	35013476	35013976	N	Frk (+530327), Amd2 (+698166)
chr15	30700724	30701224	N	Dap (-523340), Ctnnd2 (+528381)
chr1	170438754	170439254	N	Spata46 (+130201), Nos1ap (+150857)

## Sheet: 1.25 uM Tcf7
chr2	12023321	12023821	Y	Ankrd16 (+245080), Itga8 (+278351)
chr11	52284208	52284708	Y	Tcf7 (-1887)
chr3	131105835	131106335	Y	Lef1 (-4386)
chr11	43559708	43560208	Y	4933415A04Rik (-27082), Ccnjl (+31174)
chr8	126538621	126539121	Y	Tarbp1 (-63806), Irf2bp2 (+55115)
chr17	64559112	64559612	Y	Pja2 (-227446), Man2a1 (-41374)
chr2	30784539	30785039	Y	1700001O22Rik (+16918), Cstad (+189749)
chr2	73271674	73272174	Y	Sp9 (-1)
chr8	126698912	126699412	Y	Irf2bp2 (-105176), Tomm20 (+246678)
chr1	74587808	74588308	Y	Bcs1l (-242), Zfp142 (-33)
chr5	37895696	37896196	Y	Stx18 (-142796), Msx1 (-71363)
chr2	4542667	4543167	Y	Prpf18 (+109169), Frmd4a (+390045)
chr5	100674908	100675408	Y	Coq2 (-874)
chr11	89186711	89187211	Y	Gm525 (+113120), Nog (+115371)
chr10	38986017	38986517	Y	Lama4 (+20752), Fam229b (+147639)
chr1	128692261	128692761	Y	Thsd7b (-580833), Cxcr4 (-100221)
chr5	31192536	31193036	Y	Snx17 (-441), Eif2b4 (+228)
chr3	131105672	131106172	Y	Lef1 (-4549)
chr8	26976832	26977332	Y	Zfp703 (-272)
chr19	41480903	41481403	Y	Lcor (-1492)
chr5	74961057	74961557	Y	Lnx1 (-275520), Chic2 (+83467)
chr9	105834821	105835321	Y	Col6a6 (-6911), Col6a5 (+125572)
chr9	60082230	60082730	Y	Nr2e3 (-132363), Thsd4 (+428555)
chr11	52283128	52283628	Y	Tcf7 (-807)
chr8	61286738	61287238	Y	Cbr4 (-200746), Sh3rf1 (+63116)
chr1	182088795	182089295	Y	Enah (-69384), Srp9 (-35705)
chr11	108920985	108921485	Y	Axin2 (+886)
chr1	133882249	133882749	Y	Atp2b4 (-81458), Optc (+24673)
chr11	96319173	96319673	Y	Hoxb3 (-3903)
chr15	30700707	30701207	N	Dap (-523357), Ctnnd2 (+528364)
chr11	100420998	100421498	N	Fkbp10 (+5551), Nt5c3b (+19841)
chr1	172647162	172647662	N	Crp (-50643), Dusp23 (-14450)
chr4	142526936	142527436	N	Kazn (-287785), Prdm2 (+685519)
chr19	43674736	43675236	N	Slc25a28 (-105)
chr18	80950651	80951151	N	Atp9b (-16843), Sall3 (+35677)
chr19	59417997	59418497	N	Pdzd8 (-72467), Emx2 (-40125)
chr7	129441075	129441575	N	Wdr11 (-150538), Plpp4 (+184294)
chr14	63758320	63758820	N	Pinx1 (-101794), Xkr6 (+152067)
chr7	132482799	132483299	N	Chst15 (-166335), Oat (+93349)
chr6	47777884	47778384	N	Ezh2 (-183104), Pdia4 (+35296)
chr2	135606262	135606762	N	Plcb4 (-135318), Plcb1 (+820353)
chr2	153166926	153167426	N	Tm9sf4 (+5873), Tspyl3 (+58265)
chr18	13857682	13858182	N	Zfp521 (+114801), Hrh4 (+850942)
chr9	67670473	67670973	N	Tln2 (-111020), C2cd4b (-88714)
chr2	73366204	73366704	N	Cir1 (-53753), Gpr155 (+20118)
chr1	181758909	181759409	N	Lbr (+83220), Dnah14 (+182600)
chr19	48141847	48142347	N	Sorcs3 (-63928), Cfap58 (+204385)
chr15	7933974	7934474	N	Gdnf (+123213), Wdr70 (+164985)
chr7	114102624	114103124	N	Rras2 (+14907), Spon1 (+336876)
chr10	92595637	92596137	N	Nedd1 (+126533)
chr9	87021584	87022084	N	Cyb5r4 (-180)
chr3	67709223	67709723	N	Iqcj (-182747), Mfsd1 (+126732)
chr1	77313072	77313572	N	Epha4 (+201766)
chr1	87174408	87174908	N	Ecel1 (-18137), Prss56 (-8655)

## Sheet: 1.25 uM Tcf7l1
chr13	28544457	28544957	Y	Prl5a1 (+402223), Sox4 (+409006)
chr10	63429251	63429751	Y	Ctnna3 (-28009), Gm7075 (-7712)
chr18	35855626	35856126	Y	Psd2 (-108954), Cxxc5 (+26058)
chr2	147928253	147928753	Y	Foxa2 (+117445), Pax1 (+563509)
chr5	74159879	74160379	Y	Usp46 (-91698), Rasl11b (-35157)
chr11	55503481	55503981	Y	G3bp1 (+34046), Glra1 (+104090)
chr1	189708612	189709112	Y	Cenpf (-20776), Ptpn14 (-19406)
chr7	49488629	49489129	Y	Dbx1 (+147970), Nav2 (+242035)
chr5	21784843	21785343	Y	Psmc2 (-190), Dnajc2 (+158)
chr3	119947084	119947584	Y	Ptbp2 (-163946)
chr8	107048349	107048849	Y	Pdf (+15)
chr10	80792396	80792896	Y	Sf3a2 (-5552), Dot1l (+37440)
chr7	28811165	28811665	Y	Ech1 (-13802), Hnrnpl (+2874)
chr18	3616337	3616837	Y	Lyzl1 (-549245), Bambi (+108630)
chr19	32237595	32238095	Y	Asah2 (-176376), Sgms1 (+111471)
chr4	155803320	155803820	Y	Mrpl20 (+49)
chr6	85333141	85333641	Y	Sfxn5 (+31)
chr15	81858072	81858572	Y	Tob2 (+4)
chr6	52190707	52191207	Y	Hoxa4 (+796)
chr15	103304801	103305301	Y	Gpr84 (+5387), Copz1 (+32140)
chr10	80148624	80149124	Y	Midn (+602)
chr5	129786874	129787374	Y	Psph (+325)
chr17	45572874	45573374	Y	Hsp90ab1 (+147)
chr9	102714792	102715292	Y	Amotl2 (-2626)
chr15	98181231	98181731	Y	Ccdc184 (+13675), Olfr288 (+14061)
chr2	163661295	163661795	Y	Pkig (-32493), Serinc3 (-16414)
chr11	101627233	101627733	Y	Rdm1 (-459)
chr8	114707368	114707868	Y	Wwox (+267963)
chr1	59334610	59335110	Y	Fzd7 (-147564), Cdk15 (+77953)
chr7	7299851	7300351	Y	Clcn4 (-568)
chr5	134314710	134315210	Y	Gtf2i (-200)
chr19	8888587	8889087	Y	Ints5 (-4150), 1810009A15Rik (-16)
chr8	15027874	15028374	Y	Kbtbd11 (+17099), BB014433 (+17945)
chr4	103114434	103114934	Y	Mier1 (-954), Wdr78 (-129)
chr10	99268684	99269184	Y	Dusp6 (+5703), Csl (+490724)
chr10	111801751	111802251	Y	Krr1 (-170663), Phlda1 (+295715)
chr7	70346167	70346667	Y	Nr2f2 (+14176)
chr3	131334706	131335206	Y	Cyp2u1 (-31732), Sgms2 (+9977)
chr11	4186466	4186966	Y	Tbc1d10a (-106)
chr18	15063841	15064341	Y	Kctd1 (-509)
chr1	6214580	6215080	Y	Rb1cc1 (+185)
chr6	30401392	30401892	Y	Klhdc10 (-254)
chr18	16740945	16741445	Y	Cdh2 (+68051), Gm10036 (+908401)
chr15	59064902	59065402	Y	Mtss1 (+16874), Ndufb9 (+131342)
chr19	26865735	26866235	Y	Gm815 (-19940), Smarca2 (+260933)
chr10	116581466	116581966	Y	Cnot2 (-216)
chr19	44294672	44295172	Y	Scd4 (-38170), Scd2 (+1246)
chr5	123572702	123573202	Y	Vps33a (+86)
chr6	40471156	40471656	Y	Ssbp1 (-9)
chr7	70104530	70105030	Y	Nr2f2 (+255813)
chr2	3134851	3135351	Y	Nmt2 (-149111), Fam171a1 (+16719)
chr2	110192268	110192768	Y	Bbox1 (+113223), Ccdc34 (+174701)
chr2	51147421	51147921	Y	Mmadhc (-850954), Rnd3 (+1440)
chr11	98446149	98446649	Y	Grb7 (-435)
chr2	170345137	170345637	Y	Zfp217 (-214167), Bcas1 (+82441)
chr8	34064205	34064705	Y	Rbpms (-134650), Dctn6 (+44081)
chr5	24577200	24577700	Y	Abcf2 (+17)
chr19	44670194	44670694	Y	Pax2 (-85601), Hif1an (+107594)
chr6	117932467	117932967	Y	Fxyd4 (+4618), Hnrnpf (+25868)
chr5	25222826	25223326	Y	E130116L18Rik (+77), Galnt11 (+194)
chr4	45513927	45514427	Y	Slc25a51 (-105411), Shb (+16153)
chr7	58399095	58399595	Y	Atp10a (-258901), Gabrb3 (+808183)
chr1	170065839	170066339	Y	Hsd17b7 (-96848), Ddr2 (+44472)
chr8	89383292	89383792	Y	Sall1 (-339380), Tox3 (+964801)
chr11	69714518	69715018	Y	Tnfsfm13 (-18670), Polr2a (+43869)
chr18	35933229	35933729	Y	Psd2 (-31351), Cxxc5 (+103661)
chr15	77837089	77837589	Y	Apol8 (-82110), Myh9 (+4836)
chr9	75423734	75424234	Y	Leo1 (-17552), Mapk6 (-14625)
chr4	55141777	55142277	Y	Rad23b (-208016), Zfp462 (+194051)
chr6	29513337	29513837	Y	Irf5 (-15695), Kcp (-5637)
chr10	69720440	69720940	Y	Ccdc6 (-376431), Ank3 (+186918)
chr11	118411171	118411671	Y	Lgals3bp (-9329), Cant1 (+7602)
chr11	48818330	48818830	Y	Trim41 (-1227)
chr1	72401631	72402131	Y	Xrcc5 (+94460), March4 (+135049)
chr10	38986024	38986524	Y	Lama4 (+20759), Fam229b (+147632)
chr1	171247023	171247523	Y	Adamts4 (-3150), Ndufs2 (-151)
chr11	69062830	69063330	Y	Tmem107 (-7731), Borcs6 (+3363)
chr7	71380394	71380894	Y	Gm10295 (-29159), Mctp2 (+925964)
chr15	76625862	76626362	Y	Slc39a4 (-9260), Tonsl (+13846)
chr15	103014405	103014905	Y	Hoxc5 (+840)
chr6	124693270	124693770	Y	Emg1 (+18658), Lpcat3 (+30493)
chr14	121963568	121964068	Y	Gpr18 (-48044), Gpr183 (+1375)
chr11	50325374	50325874	Y	Canx (+49)
chr18	69660272	69660772	Y	Ccdc68 (-264944), Tcf4 (+316033)
chr11	51584415	51584915	Y	Phykpl (-92)
chr14	31408620	31409120	Y	Sh3bp5 (+27195), Capn7 (+72232)
chr11	88561172	88561672	Y	Msi2 (+156679), Ccdc182 (+267364)
chr2	180701800	180702300	Y	Dido1 (+300)
chr11	67558720	67559220	Y	Gas7 (-27566), Myh13 (+237312)
chr15	62501090	62501590	Y	Myc (+515949)
chr6	124965292	124965792	Y	Cops7a (-4)
chr18	69794360	69794860	Y	Ccdc68 (-130856), Tcf4 (+450121)
chr10	93282297	93282797	Y	Elk3 (+28588), Cdk17 (+121657)
chr4	137217098	137217598	Y	Zbtb40 (-168653), Wnt4 (-60141)
chr9	108238654	108239154	Y	Bsn (-48520), Dag1 (+25054)
chr7	101692284	101692784	Y	Phox2a (-125779), Clpb (+28901)
chr18	14990328	14990828	Y	Kctd1 (+73004), Taf4b (+207333)
chr15	53310857	53311357	Y	Ext1 (+35052), Med30 (+598662)
chr3	19628737	19629237	Y	1700064H15Rik (-310)
chr8	89024389	89024889	Y	Sall1 (+19523), Cyld (+327579)
chr16	18423278	18423778	Y	Txnrd2 (-2917)
chr17	6743816	6744316	Y	Ezr (+38718), Sytl3 (+70456)
chr10	86114405	86114905	Y	Timp3 (-185717), Fbxo7 (+92683)
chr15	32265514	32266014	Y	Sdc2 (-654959), Sema5a (+20951)
chr3	157534019	157534519	Y	Zranb2 (+109)
chr4	126321493	126321993	Y	Adprhl2 (-40)
chr2	122233574	122234074	Y	Sord (-925)
chr1	90441131	90441631	Y	Cops8 (-161600), Ackr3 (+237401)
chr13	69429618	69430118	Y	Adcy2 (-430327), Papd7 (+103996)
chr7	25238001	25238501	Y	Gsk3a (-400)
chr4	106839837	106840337	Y	Ssbp3 (-71383), Acot11 (-35089)
chr4	83021043	83021543	Y	Frem1 (-191)
chr2	167597224	167597724	Y	Ube2v1 (+34513), Snai1 (+59279)
chr9	92292210	92292710	Y	1700057G04Rik (-16917), Plscr2 (+16858)
chr15	78877193	78877693	Y	Gga1 (+253)
chr5	74961077	74961577	Y	Lnx1 (-275540), Chic2 (+83447)
chr5	140383393	140383893	Y	Snx8 (+5619), Nudt1 (+51734)
chr4	133813914	133814414	Y	Arid1a (-60553), Rps6ka1 (+73633)
chr6	95713213	95713713	Y	Suclg2 (+5337), Gm10234 (+391351)
chr4	117182341	117182841	Y	Kif2c (+48)
chr6	92091975	92092475	Y	Nr2c2 (-208)
chr6	100709458	100709958	Y	Ppp4r2 (-123914), Gxylt2 (+4974)
chr6	50823403	50823903	Y	Nfe2l3 (-609017), Npvf (-169214)
chr19	47397677	47398177	Y	Sh3pxd2a (+66484), Neurl1a (+219107)
chr19	44893007	44893507	Y	Slf2 (-37862), Pax2 (+137212)
chr12	76370224	76370724	Y	Zbtb1 (+208)
chr1	88475449	88475949	Y	Glrp1 (+34367), Spp2 (+68738)
chr8	25294256	25294756	Y	Fgfr1 (-224253), Tacc1 (-92964)
chr5	139547418	139547918	Y	Uncx (+4174), Micall2 (+188668)
chr13	21940096	21940596	Y	Zfp184 (-4766)
chr1	171038388	171038888	Y	Fcgr4 (+19718), Fcgr3 (+20765)
chr3	132113755	132114255	Y	Gimd1 (-515815), Dkk2 (+28713)
chr9	65180469	65180969	Y	Parp16 (-34426), Igdcc3 (+39530)
chr17	23802880	23803380	Y	Srrm2 (-91)
chr13	97598882	97599382	Y	Gm10260 (+161500), Enc1 (+358027)
chr13	56606997	56607497	Y	Tgfbi (-2339)
chr10	43540808	43541308	Y	1700021F05Rik (-90)
chr8	111062326	111062826	Y	Exosc6 (+6237), Clec18a (+19512)
chr4	89505367	89505867	Y	Cdkn2b (-194585), Dmrta1 (-182581)
chr4	109676363	109676863	Y	Faf1 (+25)
chr11	70069942	70070442	Y	Asgr2 (-22452), Asgr1 (+15494)
chr15	64023768	64024268	Y	Gsdmc4 (-111721), Fam49b (+36430)
chr19	53420935	53421435	Y	Dusp5 (-107924), Smndc1 (-30612)
chr9	107699291	107699791	Y	Gnat1 (-19829), Sema3f (+6015)
chr10	91181901	91182401	Y	Tmpo (-10573)
chr12	85227706	85228206	Y	Eif2b2 (+8475), Mlh3 (+42643)
chr15	25508902	25509402	Y	Myo10 (-113373), Basp1 (-95388)
chr12	70968888	70969388	Y	Psma3 (-5483), Actr10 (+31281)
chr1	75494801	75495301	Y	Obsl1 (+11310), Tmem198 (+15471)
chr13	97253679	97254179	Y	Enc1 (+12824), Gm10260 (+506703)
chr18	45945698	45946198	Y	Trim36 (+266659), Kcnn2 (+676943)
chr9	21507310	21507810	Y	Tmed1 (+2692), Dnm2 (+82464)
chr6	128759901	128760401	Y	Klrb1 (-37092), Klrb1c (+28490)
chr13	112252812	112253312	Y	Map3k1 (-444069), Ankrd55 (-35758)
chr13	22022155	22022655	Y	Prss16 (-12664), Hist1h2ah (+13163)
chr3	90253987	90254487	Y	Crtc2 (+74)
chr15	36609417	36609917	Y	Pabpc1 (-694)
chr2	102142843	102143343	Y	Ldlrad3 (+43292), Commd9 (+256840)
chr8	44801566	44802066	Y	Fat1 (-133631)
chr8	121397145	121397645	Y	1700018B08Rik (+144559), Foxl1 (+269455)
chr7	80085885	80086385	Y	Idh2 (+29257), Zfp710 (+61321)
chr1	131972862	131973362	Y	Elk4 (-34495), Slc45a3 (+2503)
chr11	69758507	69759007	Y	Polr2a (-120)
chr4	135292445	135292945	Y	Clic4 (-19881), Srrm1 (+60549)
chr13	101427641	101428141	Y	Slc30a5 (-594464), Pik3r1 (+340326)
chr13	21172098	21172598	Y	Olfr1368 (-26481), Trim27 (-7097)
chr6	50821967	50822467	Y	Nfe2l3 (-610453), Npvf (-167778)
chr4	133007972	133008472	Y	Ahdc1 (-3284)
chr15	101283737	101284237	Y	Atg101 (-314)
chr9	61368438	61368938	Y	Tle3 (-4697)
chr12	33592412	33592912	Y	Ferd3l (-335763), Twistnb (+163027)
chr1	181143997	181144497	Y	Nvl (-43)
chr12	79455010	79455510	Y	Rad51b (+157909), Zfp36l1 (+657753)
chr2	34983257	34983757	Y	Traf1 (-25344), Hc (+77931)
chr18	53268133	53268633	Y	Snx24 (+22721), Ppic (+149624)
chr9	65178567	65179067	Y	Parp16 (-36328), Igdcc3 (+37628)
chr5	92784020	92784520	Y	Shroom3 (+100835), Sowahb (+260752)
chr1	183146253	183146753	Y	Disp1 (+74982), Tlr5 (+191715)
chr7	120634961	120635461	Y	Uqcrc2 (+35)
chr9	118974965	118975465	Y	Vill (-77563), Ctdspl (+48762)
chr7	16792970	16793470	Y	Strn4 (-22669), Slc1a5 (+11880)
chr11	87462135	87462635	Y	Gm11492 (-104268), Tex14 (+57320)
chr12	8496222	8496722	Y	Rhob (+3537), Hs1bp3 (+183040)
chr14	65900598	65901098	Y	Scara3 (+53087), Ccdc25 (+63546)
chr10	69212889	69213389	Y	Rhobtb1 (-55), A930033H14Rik (-41)
chr16	20716031	20716531	Y	Polr2h (-1384), Clcn2 (-164)
chr3	37907128	37907628	Y	Gm5148 (-183049), Ankrd50 (+577466)
chr2	59161406	59161906	Y	Ccdc148 (-973), Pkp4 (+806)
chr2	74739596	74740096	Y	Hoxd1 (-23134), Gm28230 (+13118), Hoxd13 (+71536)
chr3	148989333	148989833	Y	Adgrl2 (-34925)
chr1	62834711	62835211	Y	Nrp2 (+131259), Ino80d (+279306)
chr5	136863882	136864382	Y	Col26a1 (+18989), Myl10 (+170954)
chr9	108339021	108339521	Y	Gpx1 (+217)
chr8	124721813	124722313	Y	Ttc13 (-91), Arv1 (-76)
chr6	24348074	24348574	Y	Slc13a1 (-180232), Iqub (+166743)
chr4	151618429	151618929	Y	Camta1 (+243067), Gm13090 (+529109)
chr11	98492984	98493484	Y	Grb7 (+46400), Ikzf3 (+52566)
chr14	27048061	27048561	Y	Arhgef3 (-189728), Il17rd (+9370)
chr3	37653840	37654340	Y	Spry1 (+14010), Gm5148 (+70239)
chr5	131645862	131646362	Y	Auts2 (-169088)
chr8	89046335	89046835	Y	Sall1 (-2423)
chr9	42703183	42703683	Y	Tbcel (-231175), Grik4 (+241060)
chr11	62826172	62826672	Y	Fbxw10 (-20710), Trim16 (+6191)
chr14	30479344	30479844	Y	Dcp1a (-18)
chr8	123720429	123720929	Y	Rab4a (-85306), Rhou (+66750)
chr14	76821509	76822009	Y	Serp2 (-265072), Lacc1 (+214882)
chr13	41016167	41016667	Y	Tmem14c (+125)
chr11	118404488	118404988	Y	Lgals3bp (-2646)
chr17	23550013	23550513	Y	Vmn2r117 (-70666), Zfp213 (+13963)
chr14	76685796	76686296	Y	Serp2 (-129359), Lacc1 (+350595)
chr5	46431639	46432139	Y	Lcorl (-574376)
chr8	4258883	4259383	Y	Ctxn1 (+141)
chr5	96515787	96516287	Y	Anxa3 (-277348), Fras1 (+142082)
chr2	174463951	174464451	Y	Atp5e (-96)
chr15	102992677	102993177	Y	Hoxc6 (-16646), Hoxc8 (+2320)
chr9	44343803	44344303	Y	Hmbs (+175)
chr12	12842184	12842684	Y	Mycn (+99480), Fam49a (+580295)
chr4	129189151	129189651	Y	Yars (-359), S100pbp (+141)
chr2	27426677	27427177	Y	Vav2 (+106)
chr2	157204395	157204895	Y	Rbl1 (-133)
chr8	107129491	107129991	Y	Terf2 (-33196), Cyb5b (-20899)
chr4	142221416	142221916	Y	Tmem51 (-137362), Kazn (+17735)
chr13	23436121	23436621	Y	Abt1 (-12505), Btn1a1 (+29504)
chr7	105743955	105744455	Y	Taf10 (+156)
chr4	144949454	144949954	Y	Dhrs3 (+56627), Vps13d (+245301)
chr8	40963145	40963645	Y	Pdgfrl (+37162), Mtus1 (+170331)
chr5	74122056	74122556	Y	Rasl11b (-72980), Usp46 (-53875)
chr8	120755127	120755627	Y	Foxf1 (-329009), Irf8 (+19019)
chr7	24884500	24885000	Y	Rps19 (+379)
chr9	78476466	78476966	Y	Eef1a1 (+5008), Mto1 (+28508)
chr7	70847872	70848372	Y	Nr2f2 (-487529), Gm10295 (+503363)
chr7	34929543	34930043	Y	Pepd (+17414), Cebpg (+126780)
chr6	48444010	48444510	Y	Sspo (-3969), Zfp467 (+1565)
chr16	23107701	23108201	Y	Eif4a2 (+192)
chr18	55259753	55260253	Y	Zfp608 (-269823)
chr17	83895231	83895731	Y	Haao (-48691), Zfp36l2 (+292466)
chr11	106612881	106613381	Y	Tex2 (-201)
chr2	75670566	75671066	Y	Hnrnpa3 (+11555), Nfe2l2 (+33825)
chr12	8856219	8856719	Y	Laptm4a (-65195), Sdc1 (+85146)
chr18	61416672	61417172	Y	Ppargc1b (-16491), Arhgef37 (+119614)
chr12	80130606	80131106	Y	Zfp36l1 (-17843), Actn1 (+129515)
chr15	53311362	53311862	Y	Ext1 (+34547), Med30 (+599167)
chr11	60032464	60032964	Y	Rasd1 (-67770), Pemt (+13767)
chr13	21199988	21200488	Y	Trim27 (+20793), Gpx5 (+92493)
chr1	186261461	186261961	Y	Lyplal1 (-144401), Tgfb2 (+443989)
chr7	120835248	120835748	Y	Eef2k (-7333), Gm5737 (+23133)
chr2	74705686	74706186	Y	Hoxd3 (-5991), Hoxd8 (+1031), Hoxd13 (+37626)
chr16	90423713	90424213	Y	Hunk (+37566), Mis18a (+303441)
chr6	140338196	140338696	Y	Plekha5 (-85608), Capza3 (+296889)
chr5	142822679	142823179	Y	Tnrc18 (-5267), Fbxl18 (+72309)
chr13	107890245	107890745	Y	Kif2a (-868381), Smim15 (-153994)
chr17	78246661	78247161	Y	Crim1 (+46663), Fez2 (+171220)
chr6	144922735	144923235	Y	Sox5 (-713505), Bcat1 (+125827)
chr1	183164495	183164995	Y	Disp1 (+56740), Tlr5 (+209957)
chr13	21881830	21882330	Y	Zfp184 (-63032), Hist1h2br (+48337)
chr9	69687184	69687684	Y	Foxb1 (+73506), Anxa2 (+233814)
chr10	17366892	17367392	Y	Cited2 (-356091)
chr8	94838164	94838664	Y	Ciapin1 (-56), Coq9 (+93)
chr4	155189598	155190098	Y	Ski (+32744), Morn1 (+103271)
chr15	10661903	10662403	Y	Ttc23l (-103485), Rai14 (+51387)
chr18	34330833	34331333	Y	Srp19 (-62)
chr4	110286466	110286966	Y	Elavl4 (+173)
chr6	5029215	5029715	Y	Ppp1r9a (+126145), Pon1 (+164481)
chr12	100109890	100110390	Y	Psmc1 (-14)
chr19	53648761	53649261	Y	Rbm20 (-28295), Smc3 (+48613)
chr17	79715628	79716128	Y	Cyp1b1 (-837)
chr11	24643802	24644302	Y	Bcl11a (+565879)
chr10	40349577	40350077	Y	Cdk19 (+519)
chr11	87422774	87423274	Y	Gm11492 (-143629), Tex14 (+17959)
chr15	86067468	86067968	Y	Gramd4 (+10023), Cerk (+118423)
chr1	92680853	92681353	Y	Gpc1 (-150542), Otos (-32262)
chr2	180085033	180085533	Y	Mtg2 (+13490), Hrh3 (+19205)
chr10	31252852	31253352	Y	Hey2 (-410301), Hddc2 (-60281)
chr4	105406795	105407295	Y	Gm12728 (-382824), Plpp3 (+249698)
chr11	120695126	120695626	Y	Cenpx (+18356), Aspscr1 (+22384)
chr11	69040760	69041260	Y	Aurkb (-4642)
chr7	96672389	96672889	Y	Nars2 (-278866), Tenm4 (+460968)
chr7	73537672	73538172	Y	Chd2 (+3824), Rgma (+162402)
chr9	57831251	57831751	Y	Clk3 (-65641), Arid3b (+5207)
chr4	138596801	138597301	Y	Vwa5b1 (+26961), Camk2n1 (+142737)
chr8	70609435	70609935	Y	Ssbp4 (-1371)
chr11	96277787	96278287	Y	Hoxb8 (-3868)
chr8	26649943	26650443	Y	Zfp703 (-327161), Thap1 (+492052)
chr7	80629382	80629882	Y	Blm (-94634), Crtc3 (+59245)
chr15	80257919	80258419	Y	Atf4 (+2985), Rps19bp1 (+6137)
chr2	64395859	64396359	Y	Fign (-298097), Grb14 (+626673)
chr12	16800453	16800953	Y	Greb1 (-19)
chr2	152607684	152608184	Y	Defb36 (+3607), Defb25 (+15119)
chr4	98106518	98107018	Y	E130114P18Rik (-328720), Tm2d1 (+276538)
chr6	86849031	86849531	Y	Aak1 (-236)
chr7	28810871	28811371	Y	Ech1 (-14096), Hnrnpl (+2580)
chr17	56256461	56256961	Y	Fem1a (-82)
chr1	82283208	82283708	Y	Irs1 (+7958), Gm9747 (+50346)
chr10	34019563	34020063	Y	Rwdd1 (-189)
chr10	99269644	99270144	Y	Dusp6 (+6663), Csl (+489764)
chr19	59630649	59631149	Y	Emx2 (+172527), Rab11fip2 (+312465)
chr18	37218109	37218609	Y	Pcdhb1 (-46579), Pcdhac2 (+74856)
chr1	30948727	30949227	Y	Ptp4a1 (+793)
chr7	132286577	132287077	Y	Cpxm2 (-132088), Chst15 (+29887)
chr5	134313452	134313952	Y	Ncf1 (-84077), Gtf2i (+1058)
chr17	28101910	28102410	Y	Scube3 (-40156), Tcp11 (-21576)
chr19	38232581	38233081	Y	Lgi1 (-31705), Fra10ac1 (-8693)
chr6	128802796	128803296	Y	Klrb1c (-14405), Gm44511 (+23206)
chr6	5110583	5111083	Y	Pon1 (+83113), Ppp1r9a (+207513)
chr3	88650959	88651459	Y	Rxfp4 (+1933), Arhgef2 (+30103)
chr9	7902214	7902714	Y	Birc3 (-29440), Yap1 (+102132)
chr8	105799265	105799765	Y	Gfod2 (-40851), Ranbp10 (+27835)
chr7	133569453	133569953	Y	Ctbp2 (-554455), Tex36 (+32455)
chr10	50592365	50592865	Y	Ascc3 (-54)
chr4	40777103	40777603	Y	Smu1 (-19430), B4galt1 (+76652)
chr10	17299577	17300077	Y	Cited2 (-423406)
chr2	24416816	24417316	Y	Psd4 (+49456), Pax8 (+58533)
chr6	86669138	86669638	Y	Mxd1 (-227)
chr5	31583239	31583739	Y	Mrpl33 (-30450), Slc4a1ap (+56477)
chr1	88559279	88559779	Y	Glrp1 (-49463), Arl4c (+142692)
chr7	112743598	112744098	Y	Rassf10 (-210114), Tead1 (+64528)
chr11	97988731	97989231	Y	Plxdc1 (-2582)
chr6	100725480	100725980	Y	Ppp4r2 (-107892), Gxylt2 (+20996)
chr5	114550931	114551431	Y	Fam222a (-16835), Mvk (+106895)
chr13	21783015	21783515	Y	Hist1h2bp (-4196), Hist1h1b (-2640), Hist1h3i (+105)
chr2	109406641	109407141	Y	Bdnf (-267809), Kif18a (+126153)
chr11	19737247	19737747	Y	Meis1 (-718528), Spred2 (-186945)
chr3	131105780	131106280	Y	Lef1 (-4441)
chr5	112242270	112242770	Y	Cryba4 (+9998), Mn1 (+825078)
chr1	86532247	86532747	Y	Ptma (+5771), Pde6d (+50050)
chr6	52175292	52175792	Y	5730596B20Rik (-1956)
chr8	111258987	111259487	Y	Glg1 (-21)
chr18	16808305	16808805	Y	Cdh2 (+691)
chr13	23738722	23739222	Y	Hist1h1c (+164)
chr19	60149050	60149550	Y	Rab11fip2 (-205936), Fam204a (+77397)
chr11	51967399	51967899	Y	Cdkn2aipnl (-12)
chr1	17450668	17451168	Y	Pi15 (-150983), Gdap1 (+305556)
chr6	97718064	97718564	Y	Frmd4b (-230509), Mitf (-88744)
chr13	48545764	48546264	Y	A830005F24Rik (+32444), Ptpdc1 (+79650)
chr2	18027312	18027812	Y	H2al2a (-30604), A930004D18Rik (+10175)
chr10	120433105	120433605	Y	Hmga2 (+43114), Llph (+206285)
chr2	59828760	59829260	Y	Wdsub1 (+53574), Tanc1 (+216966)
chr13	60330105	60330605	Y	Dapk1 (-271602), Gas1 (-153414)
chr11	86959248	86959748	Y	Dhx40 (-151752), Ypel2 (+34209)
chr13	21167887	21168387	Y	Olfr1368 (-22270), Trim27 (-11308)
chr1	82476696	82477196	Y	Col4a4 (+109903), Rhbdd1 (+137897)
chr11	96333374	96333874	Y	Hoxb2 (-18007), Hoxb3 (+10298)
chr6	53951381	53951881	Y	Tril (-130801), Cpvl (+27031)
chr11	96269864	96270364	Y	Hoxb9 (-1343)
chr18	3839474	3839974	Y	Lyzl1 (-326108), Bambi (+331767)
chr2	173171404	173171904	Y	Pck1 (+18606), Zbp1 (+47269)
chr5	20536584	20537084	Y	Phtf2 (+345290)
chr17	29032312	29032812	Y	Srsf3 (-111)
chr4	114304568	114305068	Y	Trabd2b (-101906), Skint11 (+141434)
chr3	95293598	95294098	Y	Mindy1 (+10904), Anxa9 (+12956)
chr11	79992871	79993371	Y	Suz12 (+15)
chr11	5297007	5297507	Y	Kremen1 (-35699), Znrf3 (+147590)
chr9	54853333	54853833	Y	Ireb2 (-10206), Crabp1 (+88835)
chr16	13437095	13437595	Y	Mkl2 (+180864), Parn (+230825)
chr13	23453230	23453730	Y	Abt1 (-29614), Btn1a1 (+12395)
chr19	47463105	47463605	Y	Sh3pxd2a (+1056), Neurl1a (+284535)
chr5	129724855	129725355	Y	Nipsnap2 (+42)
chr5	117356968	117357468	Y	Wsb2 (-86)
chr17	17442101	17442601	Y	Lix1 (+39679), Lnpep (+182138)
chr13	23526285	23526785	Y	Hist1h4h (-4515)
chr4	96330484	96330984	Y	Cyp2j7 (-94075), Cyp2j11 (+17928)
chr11	96814737	96815237	Y	Nfe2l1 (+14981), Cbx1 (+25828)
chr15	97944883	97945383	Y	Vdr (-36823), Tmem106c (-19096)
chr4	107803397	107803897	Y	Magoh (-76108), Lrp8 (+1234)
chr8	34144808	34145308	Y	Leprotl1 (+1975), Mboat4 (+30028)
chr1	181540272	181540772	Y	Dnah14 (-36037), Ccdc121 (-29071)
chr10	86103980	86104480	Y	Timp3 (-196142), Fbxo7 (+82258)
chr17	32389238	32389738	Y	Wiz (-1729)
chr13	98622885	98623385	Y	Gm10320 (-131134), Tmem174 (+14275)
chr9	63133093	63133593	Y	Pias1 (-152464), Skor1 (+13637)
chr15	8098998	8099498	Y	Wdr70 (-39)
chr15	81585979	81586479	Y	Ep300 (+832)
chr4	134670068	134670568	Y	Selenon (-118152), Man1c1 (+33972)
chr4	133814247	133814747	Y	Arid1a (-60886), Rps6ka1 (+73300)
chr7	24507243	24507743	Y	Zfp428 (+363)
chr11	69124044	69124544	Y	9130213A22Rik (-1705), Aloxe3 (-1602)
chr12	80291853	80292353	Y	Actn1 (-31732), Dcaf5 (+144498)
chr14	83751752	83752252	Y	Pcdh17 (-691561)
chr19	44669524	44670024	Y	Pax2 (-86271), Hif1an (+106924)
chr18	55763632	55764132	Y	Zfp608 (-773702), Gramd3 (-668250)
chr8	25211710	25212210	Y	Fgfr1 (-306799), Tacc1 (-10418)
chr9	92274358	92274858	Y	Plscr2 (-994)
chr1	59326826	59327326	Y	Fzd7 (-155348), Cdk15 (+70169)
chr12	118301883	118302383	Y	Sp4 (-765)
chr14	46436489	46436989	Y	Cdkn3 (-323802), Bmp4 (-46070)
chr13	28545237	28545737	Y	Prl5a1 (+403003), Sox4 (+408226)
chr9	69442470	69442970	Y	Anxa2 (-10900), Ice2 (+44814)
chr9	25151480	25151980	Y	Herpud2 (+90)
chr3	138143340	138143840	Y	Mttp (-202), Trmt10a (+73)
chr1	63176811	63177311	Y	Ndufs1 (-239), Eef1b2 (+236)
chr2	132652365	132652865	Y	Gpcpd1 (-74367), 1110034G24Rik (-37668)
chr1	153172383	153172883	Y	Lamc2 (+13814), Nmnat2 (+217635)
chr3	51359155	51359655	Y	Elf2 (-18742), Mgarp (+37143)
chr15	76715164	76715664	Y	Recql4 (-4855), Lrrc14 (+4776)
chr9	65192009	65192509	Y	Parp16 (-22886), Igdcc3 (+51070)
chr10	43601359	43601859	Y	Cd24a (+22440), Qrsl1 (+300136)
chr5	139826682	139827182	Y	Gm26938 (-525), Psmg3 (-47)
chr13	43146379	43146879	Y	Tbc1d7 (+24855), Phactr1 (+437048)
chr1	171044755	171045255	Y	Fcgr3 (+14398), Fcgr4 (+26085)
chr17	71486468	71486968	Y	Smchd1 (-11375), Ndc80 (+40139)
chr5	147429754	147430254	Y	Pan3 (-157)
chr15	99364134	99364634	Y	Fmnl3 (+6098), Prpf40b (+69113)
chr7	127745749	127746249	Y	Fbxl19 (-776)
chr15	94139449	94139949	Y	Prickle1 (-620176), Adamts20 (+264559)
chr13	94091277	94091777	Y	Lhfpl2 (+33731), Scamp1 (+194302)
chr14	20694925	20695425	Y	Fut11 (+207)
chr15	102203287	102203787	Y	Zfp740 (-1072)
chr8	10925417	10925917	Y	Irs2 (+82791), Myo16 (+771699)
chr8	72135216	72135716	Y	Tpm4 (+207)
chr15	57975741	57976241	Y	Fam83a (-9428), Tbc1d31 (+63792)
chr15	89373514	89374014	Y	Sco2 (+54)
chr9	45906204	45906704	Y	Pcsk7 (-43), Rnf214 (+423)
chr6	135138723	135139223	Y	Gprc5d (-20727), Hebp1 (+29242)
chr15	103009892	103010392	Y	Hoxc5 (-3673), Hoxc6 (+569)
chr4	45320152	45320652	Y	Exosc3 (+227)
chr7	100607094	100607594	Y	Rab6a (-242)
chr5	26572639	26573139	Y	Dpp6 (-476310), Gm7361 (+315198)
chr7	66165329	66165829	Y	Gm10974 (-200326), Chsy1 (+56064)
chr7	49343214	49343714	Y	Nav2 (+96620), Dbx1 (+293385)
chr2	93314027	93314527	Y	Tspan18 (+20210), Trp53i11 (+126729)
chr4	88722154	88722654	Y	Klhl9 (+61)
chr8	107226199	107226699	Y	Nfat5 (-67021), Cyb5b (+75809)
chr4	120825139	120825639	Y	Rims3 (-29430), Nfyc (-9677)
chr1	171111220	171111720	Y	Fcgr3 (-52067), Cfap126 (-10191)
chr14	34120260	34120760	Y	A630023A22Rik (-17817), Npy4r (+31979)
chr2	36211555	36212055	Y	Rbm18 (-75032), Ptgs1 (-18621)
chr10	70181202	70181702	Y	Mrln (-23215), Ccdc6 (+84331)
chr11	3374081	3374581	Y	Limk2 (+34843), Pik3ip1 (+43930)
chr13	100650861	100651361	Y	Taf9 (-515), Ak6 (-232), Rad17 (-60)
chr4	134930757	134931257	Y	Syf2 (+109)
chr1	133033734	133034234	Y	Pik3c2b (-12028), Mdm4 (-8628)
chr12	51348042	51348542	Y	G2e3 (+4)
chr6	124828798	124829298	Y	Cdca3 (-640), Usp5 (+436)
chr6	52213186	52213686	Y	Hoxa6 (-4714), Hoxa3 (-321)
chr4	32241353	32241853	Y	Bach2 (+2799), Gja10 (+361157)
chr14	54385827	54386327	Y	Oxa1l (+25236), Slc7a7 (+31622)
chr1	168391962	168392462	Y	Pbx1 (+39685), Lmx1a (+702655)
chr15	98092987	98093487	Y	Senp1 (+507)
chr6	49055101	49055601	Y	Malsu1 (-18444), Gpnmb (+18736)
chr2	5951209	5951709	Y	Upf2 (-10)
chr18	35930339	35930839	Y	Psd2 (-34241), Cxxc5 (+100771)
chr14	60682449	60682949	Y	C1qtnf9 (-85435), Spata13 (+47970)
chr3	37769191	37769691	Y	Gm5148 (-45112), Ankrd50 (+715403)
chr9	118958874	118959374	Y	Vill (-93654), Ctdspl (+32671)
chr5	125409240	125409740	Y	Ubc (-19476), Dhx37 (+24631)
chr13	23544209	23544709	Y	Hist1h3f (+407)
chr13	59916586	59917086	Y	Zcchc6 (-93689), Gas1 (+260105)
chr2	74698241	74698741	Y	Hoxd9 (+764), Hoxd13 (+30181)
chr6	39810739	39811239	Y	Mrps33 (-1)
chr7	16400455	16400955	Y	Zc3h4 (-502)
chr5	136861061	136861561	Y	Col26a1 (+21810), Myl10 (+168133)
chr5	139554874	139555374	Y	Uncx (+11630), Micall2 (+181212)
chr3	107505958	107506458	Y	Kcnc4 (-46656), Slc6a17 (+11810)
chr3	27603867	27604367	Y	Fndc3b (+106281), Ghsr (+232766)
chr17	23592521	23593021	Y	Zfp213 (-28545), Zfp13 (+6716)
chr17	14165474	14165974	Y	Gm7356 (-163959), Dact2 (+38107)
chr15	59197498	59197998	Y	Sqle (-117333), Mtss1 (-115722)
chr13	22050503	22051003	Y	Vmn1r188 (-37125), Hist1h2bj (+7539)
chr14	27044937	27045437	Y	Arhgef3 (-192852), Il17rd (+6246)
chr5	131601840	131602340	Y	Auts2 (-125066)
chr13	63301531	63302031	Y	Fbp1 (-413499), Fancc (+129944)
chr3	148418039	148418539	Y	Adgrl2 (+536369)
chr6	52233883	52234383	Y	Hoxa10 (+806)
chr18	35889192	35889692	Y	Psd2 (-75388), Cxxc5 (+59624)
chr11	88506438	88506938	Y	Msi2 (+211413), Ccdc182 (+212630)
chr4	114843213	114843713	Y	Gm12830 (+21741), Foxd2 (+65410)
chr14	54249102	54249602	Y	Dad1 (+4562)
chr11	33147706	33148206	Y	Fgf18 (-556)
chr12	71258371	71258871	Y	Dact1 (-51363), 2700049A03Rik (+121773)
chr19	53437311	53437811	Y	Dusp5 (-91548), Smndc1 (-46988)
chr8	61324360	61324860	Y	Cbr4 (-163124), Sh3rf1 (+100738)
chr5	65005936	65006436	Y	Fam114a1 (+36115), Tmem156 (+85398)
chr17	24894914	24895414	Y	Nme3 (-1336), Eme2 (-77), Mrps34 (+48)
chr15	80257578	80258078	Y	Atf4 (+2644), Rps19bp1 (+6478)
chr15	102997873	102998373	Y	Hoxc6 (-11450), Hoxc8 (+7516)
chr13	97310671	97311171	Y	Enc1 (+69816), Gm10260 (+449711)
chr4	132211976	132212476	Y	Ythdf2 (+77)
chr6	128597211	128597711	Y	A2ml1 (-15853), Klrb1a (+25473)
chr1	36511591	36512091	Y	Cnnm3 (-26)
chr2	35979576	35980076	Y	Ttll11 (-202)
chr11	93968066	93968566	Y	Gm20390 (-23), Nme1 (+205)
chr16	90421475	90421975	Y	Hunk (+35328), Mis18a (+305679)
chr11	69124983	69125483	Y	9130213A22Rik (-2644), Aloxe3 (-663)
chr3	97937393	97937893	Y	Notch2 (-75895), Sec22b (+36453)
chr12	31269133	31269633	Y	Lamb1 (+4090), Dld (+82070)
chr11	5129068	5129568	Y	Ewsr1 (-30052), Emid1 (+22939)
chr7	140137346	140137846	Y	Mtg1 (+32)
chr11	87426587	87427087	Y	Gm11492 (-139816), Tex14 (+21772)
chr19	14240422	14240922	Y	Olfr1505 (+327142), Tle4 (+357311)
chr8	121397895	121398395	Y	1700018B08Rik (+143809), Foxl1 (+270205)
chr6	50918420	50918920	Y	Nfe2l3 (-514000), Npvf (-264231)
chr4	32303650	32304150	Y	Bach2 (+65096), Gja10 (+298860)
chr4	119539317	119539817	Y	Foxj3 (-94)
chr2	49770355	49770855	Y	Lypd6b (-17083), Kif5c (+151307)
chr17	35836872	35837372	Y	Mdc1 (-4393), Tubb5 (+1184)
chr5	103828334	103828834	Y	Aff1 (+74011), Klhl8 (+82675)
chr15	25510101	25510601	Y	Myo10 (-112174), Basp1 (-96587)
chr8	89025447	89025947	Y	Sall1 (+18465), Cyld (+328637)
chr5	92796359	92796859	Y	Shroom3 (+113174), Sowahb (+248413)
chr19	46056224	46056724	Y	Pprc1 (-65)
chr10	99555685	99556185	Y	Csl (+203723), Dusp6 (+292704)
chr1	131972105	131972605	Y	Elk4 (-35252), Slc45a3 (+1746)
chr13	53178591	53179091	Y	Nfil3 (-197768), Ror2 (+107283)
chr10	7117771	7118271	Y	Ipcef1 (-138310), Cnksr3 (+94216)
chr18	75377107	75377607	Y	Smad7 (+9828), Ctif (+320339)
chr4	150707613	150708113	Y	Errfi1 (-147210), Slc45a1 (-55689)
chr9	116114300	116114800	Y	Tgfbr2 (+60715), Gadl1 (+205095)
chr10	12922350	12922850	Y	Utrn (-60865), Stx11 (+41662)
chr12	79574753	79575253	Y	Rad51b (+277652), Zfp36l1 (+538010)
chr10	122881075	122881575	Y	Mon2 (+195180), Ppm1h (+202543)
chr3	96497594	96498094	Y	BC107364 (-45538), Hfe2 (-27328)
chr9	70863200	70863700	Y	Lipc (+71358), Adam10 (+184453)
chr13	23463314	23463814	Y	Abt1 (-39698), Btn1a1 (+2311)
chr8	95716099	95716599	Y	Setd6 (+468)
chr11	55077321	55077821	Y	Ccdc69 (+536)
chr18	35864794	35865294	Y	Psd2 (-99786), Cxxc5 (+35226)
chr19	36110904	36111404	Y	Ankrd1 (+8690), Rpp30 (+27438)
chr1	118310958	118311458	Y	Tsn (+208)
chr11	103697668	103698168	Y	Gosr2 (-20)
chr15	36648480	36648980	Y	Pabpc1 (-39757), Ywhaz (+145808)
chr6	37404214	37404714	Y	Dgki (-104490), Creb3l2 (+37682)
chr12	101002822	101003322	Y	Gpr68 (-94874), Ccdc88c (+25984)
chr12	27410471	27410971	Y	Sox11 (-68147)
chr1	72878837	72879337	Y	Igfbp5 (-4203)
chr13	21855757	21856257	Y	Zfp184 (-89105), Hist1h2br (+22264)
chr18	74727769	74728269	Y	Acaa2 (-51178), Myo5b (+285482)
chr9	57798815	57799315	Y	Clk3 (-33205), Arid3b (+37643)
chr7	80824321	80824821	Y	Zscan2 (-37537), Iqgap1 (-21155)
chr16	11908989	11909489	Y	Cpped1 (+184)
chr11	96285176	96285676	Y	Hoxb7 (-1197)
chr9	34721758	34722258	Y	Kirrel3 (+233072), St3gal4 (+394865)
chr4	35157156	35157656	Y	Mob3b (+78)
chr3	84270657	84271157	Y	Trim2 (-116)
chr6	119508507	119509007	Y	Fbxl14 (+29089), Wnt5b (+35590)
chr10	122985193	122985693	Y	Mon2 (+91062), Ppm1h (+306661)
chr9	40730624	40731124	Y	Hspa8 (-70110), Clmp (+44862)
chr19	26881861	26882361	Y	Gm815 (-3814)
chr7	28372764	28373264	Y	Plekhg2 (-781)
chr2	125247406	125247906	Y	Dut (+466)
chr9	90126304	90126804	Y	Adamts7 (-36515), Morf4l1 (-11839)
chr3	53463460	53463960	Y	Nhlrc3 (-378), Proser1 (+44)
chr1	59520136	59520636	Y	Gm973 (+4122), Sumo1 (+150448)
chr14	25451844	25452344	Y	Zmiz1 (-7130), Rps24 (+961376)
chr13	23432816	23433316	Y	Abt1 (-9200), Btn1a1 (+32809)
chr18	34954678	34955178	Y	Hspa9 (-571)
chr4	142222320	142222820	Y	Tmem51 (-138266), Kazn (+16831)
chr19	60073272	60073772	Y	Rab11fip2 (-130158), Fam204a (+153175)
chr14	76505840	76506340	Y	Serp2 (+50597), Tsc22d1 (+90503)
chr14	105732408	105732908	Y	Gm10076 (+50830), Spry2 (+164161)
chr14	22760023	22760523	Y	Lrmda (+740561)
chr16	95990673	95991173	Y	Psmg1 (+37)
chr17	47687787	47688287	Y	Tomm6 (+146)
chr9	60518091	60518591	Y	Thsd4 (-7306), Lrrc49 (+169817)
chr13	112088252	112088752	Y	Map3k1 (-279509), Ankrd55 (-200318)
chr16	28929933	28930433	Y	Mb21d2 (-485)
chr5	125158586	125159086	Y	Ncor2 (+20217), Rflna (+155615)
chr2	156862762	156863262	Y	1110008F13Rik (-116)
chr1	90424006	90424506	Y	Cops8 (-178725), Ackr3 (+220276)
chr6	47978771	47979271	Y	Zfp956 (+25631), Zfp777 (+69093)
chr19	55807448	55807948	Y	Habp2 (-480224), Tcf7l2 (+65888)
chr4	138464609	138465109	Y	Camk2n1 (+10545), Vwa5b1 (+159153)
chr4	133038993	133039493	Y	Wasf2 (-91262), Ahdc1 (+27737)
chr17	75056547	75057047	Y	Rasgrp3 (-379108), Ltbp1 (+51229)
chr16	8491959	8492459	Y	Abat (-21220), Mettl22 (+21421)
chr16	23114588	23115088	Y	Eif4a2 (+7079), Rfc4 (+12899)
chr2	27009856	27010356	Y	Cacfd1 (+180)
chr11	96325687	96326187	Y	Hoxb2 (-25694), Hoxb3 (+2611)
chr18	38631530	38632030	Y	Spry4 (-30512), Fgf1 (+286991)
chr11	106501350	106501850	Y	Ern1 (-13804), Tex2 (+111330)
chr14	75494827	75495327	Y	Siah3 (+39095), Spert (+98039)
chr1	165589261	165589761	Y	Mpzl1 (+45018), Adcy10 (+104328)
chr11	77981566	77982066	Y	Phf12 (-986)
chr4	133084150	133084650	Y	Wasf2 (-46105), Ahdc1 (+72894)
chr9	32024684	32025184	Y	Barx2 (-111472), Arhgap32 (-91202)
chr19	3985293	3985793	Y	Acy3 (-1118)
chr2	4881481	4881981	Y	Sephs1 (+167)
chr13	58215442	58215942	Y	Ubqln1 (-39)
chr11	76593505	76594005	Y	Abr (-84336), Bhlha9 (-78715)
chr11	96319151	96319651	Y	Hoxb3 (-3925)
chr5	53102071	53102571	Y	Slc34a2 (+52969), Sel1l3 (+111131)
chr19	43920495	43920995	Y	Dnmbp (+19446), Abcc2 (+138553)
chr13	21222390	21222890	Y	Trim27 (+43195), Gpx5 (+70091)
chr18	35921272	35921772	Y	Psd2 (-43308), Cxxc5 (+91704)
chr17	84368341	84368841	Y	Zfp36l2 (-180644), Thada (+97605)
chr2	83714288	83714788	Y	Itgav (-9859), Zc3h15 (+70103)
chr6	51060845	51061345	Y	Npvf (-406656), Nfe2l3 (-371575)
chr8	22653200	22653700	Y	Polb (-32)
chr8	83594510	83595010	Y	Tecr (-283)
chr6	124745351	124745851	Y	Grcc10 (-4227)
chr11	43559784	43560284	Y	4933415A04Rik (-27006), Ccnjl (+31250)
chr9	108223665	108224165	Y	Bsn (-33531), Dag1 (+40043)
chr9	42264117	42264617	Y	Sc5d (-111)
chr14	21991161	21991661	Y	Zfp503 (-1810)
chr2	155381696	155382196	Y	Trp53inp2 (+132)
chr2	127335819	127336319	Y	Dusp2 (-90)
chr15	102959791	102960291	Y	Hoxc10 (-6755), Hoxc11 (+5614)
chr14	58656425	58656925	Y	1700129C05Rik (+486218), Fgf9 (+583989)
chr4	129701016	129701516	Y	Tmem39b (-4428)
chr13	23497891	23498391	Y	Hist1h4h (-32909), Btn2a2 (-9284)
chr6	127335383	127335883	Y	Ccnd2 (-184573), Parp11 (-118090)
chr5	151246998	151247498	Y	Stard13 (-57054), Vmn2r18 (+339658)
chr18	69351874	69352374	Y	Ccdc68 (-573342), Tcf4 (+7635)
chr14	21822611	21823111	Y	Vdac2 (-8408), Samd8 (+72330)
chr17	32024474	32024974	Y	Sik1 (-168932), Hsf2bp (+9784)
chr2	37451941	37452441	Y	Gpr21 (-64435), Rabgap1 (+8906)
chr4	148591413	148591913	Y	Srm (+160)
chr10	120420798	120421298	Y	Hmga2 (+55421), Llph (+193978)
chr2	59676282	59676782	Y	Tanc1 (+64488), Wdsub1 (+206052)
chr7	71187999	71188499	Y	Nr2f2 (-827656), Gm10295 (+163236)
chr9	62343478	62343978	Y	Anp32a (+2399), Coro2b (+193316)
chr19	47731077	47731577	Y	Sfr1 (-429)
chr6	134243021	134243521	Y	Bcl2l14 (-153047), Etv6 (+207571)
chr11	115413055	115413555	Y	Atp5h (+6612), Mrpl58 (+9553)
chr3	159885894	159886394	Y	Wls (+46472)
chr5	100798438	100798938	Y	Helq (-90), Mrps18c (+61)
chr4	138723966	138724466	Y	Pla2g2c (-576)
chr5	77265466	77265966	Y	Rest (+225)
chr9	65196338	65196838	Y	Parp16 (-18557), Igdcc3 (+55399)
chr8	107821656	107822156	Y	Psmd7 (-233442), Zfhx3 (-120738)
chr3	96499294	96499794	Y	BC107364 (-47238), Hfe2 (-25628)
chr10	45230018	45230518	Y	Popdc3 (-59037), Prep (+163065)
chr10	60816802	60817302	Y	Slc29a3 (-64270), Unc5b (+14529)
chr6	128799216	128799716	Y	Klrb1c (-10825), Gm44511 (+26786)
chr10	39613250	39613750	Y	Traf3ip2 (+566)
chr18	74539088	74539588	Y	Acaa2 (-239859), Myo5b (+96801)
chr13	23530130	23530630	Y	Hist1h2af (-3526), Hist1h4h (-670)
chr9	61673579	61674079	Y	Rplp1 (+240713), Tle3 (+300444)
chr10	58652647	58653147	Y	Edar (+22757), Ccdc138 (+154949)
chr15	10485774	10486274	Y	Brix1 (-77), Rad1 (+6)
chr9	61695210	61695710	Y	Rplp1 (+219082), Tle3 (+322075)
chrX	53039659	53040159	Y	Hprt (+51772), Plac1 (+74621)
chr7	70344286	70344786	Y	Nr2f2 (+16057)
chr11	120305232	120305732	Y	Actg1 (+43060), Bahcc1 (+72535)
chr19	57610319	57610819	Y	Atrnl1 (-465)
chr11	102087035	102087535	Y	Mpp2 (+1230), Cd300lg (+45776)
chr13	98358750	98359250	Y	Foxd1 (+4758), Gm10320 (+133001)
chr5	67306727	67307227	Y	Slc30a9 (+22)
chr1	167182320	167182820	Y	Uck2 (+102750), Fam78b (+181153)
chr11	69040155	69040655	Y	Aurkb (-5247), Ctc1 (+24308)
chr12	70283188	70283688	Y	Pygl (-55755), Trim9 (+63912)
chr11	96352701	96353201	Y	Hoxb1 (-12801), Hoxb2 (+1320)
chr1	128692229	128692729	Y	Thsd7b (-580865), Cxcr4 (-100189)
chr16	84735092	84735592	Y	Mrpl39 (+400)
chr13	11099151	11099651	Y	Chrm3 (-738557)
chr14	54398950	54399450	Y	Slc7a7 (+18499), Oxa1l (+38359)
chr13	43398211	43398711	Y	Nol7 (+71)
chr18	38882054	38882554	Y	Spry4 (-281036), Fgf1 (+36467)
chr13	119709925	119710425	Y	Hmgcs1 (+19711), Nim1k (+45707)
chr7	127769523	127770023	Y	Orai3 (-42)
chr13	22028981	22029481	Y	Prss16 (-19490), Hist1h2ah (+6337)
chr7	25297417	25297917	Y	Prr19 (-3744), Pafah1b3 (+319)
chr19	44756314	44756814	Y	Pax2 (+519)
chr13	28663390	28663890	Y	Sox4 (+290073), Prl5a1 (+521156)
chr15	79728806	79729306	Y	Sun2 (+13480), Gtpbp1 (+38161)
chr13	52001784	52002284	Y	Gadd45g (+155356), Diras2 (+529245)
chr11	97188229	97188729	Y	Kpnb1 (-598)
chr13	21169465	21169965	Y	Olfr1368 (-23848), Trim27 (-9730)
chr10	128922937	128923437	Y	Rdh5 (-3890), Bloc1s1 (+337)
chr15	76343308	76343808	Y	Cyc1 (+35)
chr3	131331595	131332095	Y	Cyp2u1 (-28621), Sgms2 (+13088)
chr12	116281024	116281524	Y	Esyt2 (+78)
chr15	10899054	10899554	Y	Rai14 (-185764), C1qtnf3 (-53053)
chr14	78900810	78901310	Y	Vwa8 (+51882), Zfp957 (+346236)
chr4	40818382	40818882	Y	Smu1 (-60709), B4galt1 (+35373)
chr12	87472080	87472580	Y	Snw1 (-56)
chr10	84481009	84481509	Y	Nuak1 (-40662), Ckap4 (+52803)
chr3	88716647	88717147	Y	Rit1 (+59)
chr13	21233832	21234332	Y	Trim27 (+54637), Gpx5 (+58649)
chr19	12002039	12002539	Y	Osbp (+36445), Olfr1423 (+39028)
chr9	107569025	107569525	Y	Hyal1 (-7683), Hyal2 (+1330)
chr5	115489364	115489864	Y	Sirt4 (-4889)
chr19	7217313	7217813	Y	Cox8a (+53)
chr17	34121934	34122434	Y	Brd2 (-437)
chr17	5138799	5139299	Y	Arid1b (+143975), Ldhal6b (+279718)
chr11	79292077	79292577	Y	Wsb1 (-37656), Gm9964 (+4579)
chrX	152769396	152769896	Y	Shroom2 (-185)
chr6	93822152	93822652	Y	Adamts9 (-920961), Magi1 (+460920)
chr6	12117017	12117517	Y	Phf14 (+191351), Thsd7a (+632143)
chr13	113981233	113981733	Y	Arl15 (+186978), Ndufs4 (+406775)
chr6	51658001	51658501	Y	Snx10 (+134350), Skap2 (+354298)
chr1	155083441	155083941	Y	Cacna1e (-357335), Ier5 (+15945)
chr8	34474460	34474960	Y	Dusp4 (-332587), Saraf (+320134)
chrX	11664295	11664795	Y	H2al1j (+336723), Bcor (+416008)
chr15	85702168	85702668	Y	Wnt7b (-124348), Ppara (-33358)
chr1	168241456	168241956	Y	Pbx1 (+190191), Lmx1a (+552149)
chr11	79229153	79229653	Y	Ksr1 (-82996), Wsb1 (+25268)
chr8	79029388	79029888	Y	Zfp827 (+1201), 1700011L22Rik (+218932)
chr19	38364305	38364805	Y	Slc35g1 (-31425), Lgi1 (+100019)
chr8	46740726	46741226	Y	Enpp6 (-245911), Irf2 (+1244)
chr10	99262826	99263326	Y	Dusp6 (-155)
chr5	113751565	113752065	Y	Ficd (+16012), Sart3 (+20695)
chr11	24673650	24674150	Y	Bcl11a (+595727)
chr13	72115103	72115603	Y	Irx2 (-513467), Irx1 (-151630)
chr3	94582446	94582946	Y	Snx27 (-147)
chr17	78736408	78736908	Y	Strn (+538)
chr11	106275079	106275579	Y	Smarcd2 (-2357), Tcam1 (-1419)
chr9	55608718	55609218	Y	Isl2 (+67820), Scaper (+310637)
chr17	23546275	23546775	Y	Vmn2r117 (-66928), Zfp213 (+17701)
chr6	47650562	47651062	Y	Ezh2 (-55782), Pdia4 (+162618)
chr13	63239187	63239687	Y	Fbp1 (-351155), Fancc (+192288)
chr8	26805288	26805788	Y	Zfp703 (-171816), Thap1 (+647397)
chr3	138247846	138248346	Y	Adh1 (-29398), Adh7 (+30336)
chr11	101658071	101658571	Y	Arl4d (-7220), Rdm1 (+30379)
chr19	5794393	5794893	Y	Scyl1 (-23242), Frmd8 (+80631)
chr5	31811077	31811577	Y	Fosl2 (-324474), Babam2 (+113277)
chr2	166291206	166291706	Y	Sulf2 (-135793), Prex1 (+422376)
chr13	29957517	29958017	Y	Cdkal1 (-102093), E2f3 (+28296)
chr11	101260408	101260908	Y	Wnk4 (+60)
chr8	41013835	41014335	Y	Pdgfrl (+87852), Mtus1 (+119641)
chr2	174075950	174076450	Y	Stx16 (-722)
chr10	120365103	120365603	Y	Hmga2 (+111116), Llph (+138283)
chr5	24213701	24214201	Y	Nupl2 (+48988), Kcnh2 (+137653)
chr9	25487531	25488031	Y	Eepd1 (+6234)
chr9	44326545	44327045	Y	Dpagt1 (-50)
chr8	94123046	94123546	Y	Bbs2 (-24368), Mt4 (-13901)
chr19	5038094	5038594	Y	Brms1 (-3060), B4gat1 (-482)
chr6	47920313	47920813	Y	Zfp212 (+87)
chr3	144720233	144720733	Y	Sh3glb1 (-160)
chr12	102743450	102743950	Y	Tmem251 (-62), Moap1 (-55)
chr17	67988806	67989306	Y	Arhgap28 (+15064), Lama1 (+291791)
chr14	23491332	23491832	Y	Kcnma1 (+512623)
chr5	130938435	130938935	Y	A330070K13Rik (-554054), Wbscr17 (+369812)
chr5	64579384	64579884	Y	Klf3 (-223754), Tbc1d1 (+420183)
chr9	44485665	44486165	Y	Bcl9l (-1332)
chr13	23431196	23431696	Y	Abt1 (-7580), Btn1a1 (+34429)
chr9	49922049	49922549	Y	Ncam1 (-123427), Rpl10-ps3 (+422669)
chr19	46328549	46329049	Y	Psd (-1643), Fbxl15 (+615)
chr10	59899612	59900112	Y	Dnajb12 (+20287), Ddit4 (+51972)
chr5	123103523	123104023	Y	Tmem120b (+27498), Rhof (+28623)
chr7	25249535	25250035	Y	Erf (+976)
chr11	96294458	96294958	Y	Hoxb5 (-8804), Hoxb6 (+2232)
chr8	109565652	109566152	Y	Dhx38 (-41), Txnl4b (+10)
chr2	17363813	17364313	Y	Nebl (+366980)
chr4	133754187	133754687	Y	Arid1a (-826)
chr4	59006117	59006617	Y	Gng10 (-28721), Gm20503 (+3157)
chr4	137593449	137593949	Y	Usp48 (-508)
chr10	68354626	68355126	Y	Arid5b (-76136), 1700040L02Rik (+187020)
chr1	165634251	165634751	Y	Mpzl1 (+28)
chr14	21981431	21981931	Y	Comtd1 (-132704), Zfp503 (+7920)
chr12	80110198	80110698	Y	Zfp36l1 (+2565), Rad51b (+813097)
chr11	88588570	88589070	Y	Msi2 (+129281), Ccdc182 (+294762)
chr4	140504114	140504614	Y	Igsf21 (-257580), Arhgef10l (+144386)
chr13	23535360	23535860	Y	Hist1h3g (+188)
chr8	127183986	127184486	Y	Pard3 (+120180)
chr9	110100821	110101321	Y	Dhx30 (+16)
chr8	14321619	14322119	Y	Cln8 (-566242), Dlgap2 (+226004)
chr10	75921111	75921611	Y	Smarcb1 (+256)
chr12	79455733	79456233	Y	Rad51b (+158632), Zfp36l1 (+657030)
chr12	10390510	10391010	Y	Rdh14 (-12)
chr10	125921978	125922478	Y	Slc16a7 (-593265), Lrig3 (-44025)
chr4	150675750	150676250	Y	Errfi1 (-179073), Slc45a1 (-23826)
chr17	28698202	28698702	Y	Mapk13 (-70855), Mapk14 (+7110)
chr8	83178046	83178546	Y	Ucp1 (-112056), Tbc1d9 (+12436)
chr3	88553413	88553913	Y	Lamtor2 (-639), Ubqln4 (-95)
chr3	37666680	37667180	Y	Spry1 (+26850), Gm5148 (+57399)
chr6	29388636	29389136	Y	Opn1sw (-8373), Ccdc136 (-7799)
chr8	13104715	13105215	Y	Cul4a (-656), Pcid2 (+494)
chr10	13376920	13377420	Y	Fuca2 (-123831), Phactr2 (-52881)
chr15	98831132	98831632	Y	Prkag1 (+126)
chr10	121243862	121244362	Y	Tbc1d30 (+67077), Wif1 (+210152)
chr13	21935286	21935786	Y	Zfp184 (-9576), Hist1h2br (+101793)
chr14	76622884	76623384	Y	Serp2 (-66447), Lacc1 (+413507)
chr10	122984913	122985413	Y	Mon2 (+91342), Ppm1h (+306381)
chr11	100320182	100320682	Y	Eif1 (+547)
chr13	28874013	28874513	Y	Sox4 (+79450), Prl5a1 (+731779)
chr7	35234588	35235088	Y	Lrp3 (-19340), Gpatch1 (+83602)
chr11	48823502	48824002	Y	Trim41 (-6399), Gm12184 (+2903)
chr11	58302290	58302790	Y	Zfp692 (-4529)
chr4	106095985	106096485	Y	Usp24 (-219999), Gm12728 (+306366)
chr11	69123262	69123762	Y	Aloxe3 (-2384), 9130213A22Rik (-923)
chr14	25186302	25186802	Y	Zmiz1 (-272672), Rps24 (+695834)
chr8	70645822	70646322	Y	Gdf15 (-13977), Pgpep1 (+13666)
chr8	107031037	107031537	Y	Vps4a (+65)
chr1	184449082	184449582	Y	Hlx (+283287), Dusp10 (+414951)
chr11	69036791	69037291	Y	Aurkb (-8611), Ctc1 (+20944)
chr10	79908995	79909495	Y	Med16 (-347)
chr3	105705102	105705602	Y	Fam212b (+753)
chr17	33951073	33951573	Y	Vps52 (-4489), B3galt4 (+154)
chr12	21373499	21373999	Y	Adam17 (-156)
chr18	40068294	40068794	Y	Yipf5 (+150855), Pabpc2 (+295047)
chr8	34815028	34815528	Y	Dusp4 (+7981), Tnks (+150412)
chr10	127289059	127289559	Y	Ddit3 (-1465), Mbd6 (-419)
chr5	134073392	134073892	Y	Gatsl2 (-26069)
chr2	74697824	74698324	Y	Hoxd9 (+347), Hoxd13 (+29764)
chr17	56381049	56381549	Y	Kdm4b (+55225), Ptprs (+95184)
chr10	128410967	128411467	Y	Nabp2 (-1489), Rnf41 (-440)
chr6	52234475	52234975	Y	Hoxa10 (+214)
chr11	59209123	59209623	Y	2310033P09Rik (+1052), Arf1 (+18789)
chr4	136285253	136285753	Y	Zfp46 (-564)
chr11	114850260	114850760	Y	Gprc5c (-1332)
chr8	95715704	95716204	Y	Setd6 (+73)
chr3	51358123	51358623	Y	Elf2 (-17710), Mgarp (+38175)
chr12	110889025	110889525	Y	Cinp (-130), Tecpr2 (-37)
chr16	90619550	90620050	Y	Mis18a (+107604), Hunk (+233403)
chr2	32236345	32236845	Y	Pomt1 (+5)
chr13	52821549	52822049	Y	Auh (+107862), Syk (+238626)
chr16	31535129	31535629	Y	Dlg1 (-128660), Bdh1 (+106631)
chr14	50981194	50981694	Y	Rnase10 (-26485), Pnp2 (+25452)
chr12	83768400	83768900	Y	Papln (+5016), Numb (+73693)
chr8	121310979	121311479	Y	Foxl1 (+183289), 1700018B08Rik (+230725)
chr2	157457283	157457783	Y	Nnat (-102597), Src (+33240)
chr2	28840238	28840738	Y	Gtf3c4 (-202), Ddx31 (+29)
chr19	12476787	12477287	Y	Mpeg1 (+16258), Dtx4 (+24959)
chr8	120374569	120375069	Y	Fam92b (-197353), Gse1 (-113628)
chr2	70337160	70337660	Y	Sp5 (-137513), Myo3b (+298284)
chr2	104266862	104267362	Y	D430041D05Rik (+143222), A930018P22Rik (+144343)
chr11	69395748	69396248	Y	Cyb5d1 (-665), Naa38 (+351)
chr1	132007995	132008495	Y	Elk4 (+638)
chr12	52603642	52604142	Y	Akap6 (-95491), Arhgap5 (+99876)
chr14	54243994	54244494	Y	Dad1 (+9670)
chr11	96814362	96814862	Y	Nfe2l1 (+15356), Cbx1 (+25453)
chr2	90917263	90917763	Y	Celf1 (-70107), Ndufs3 (-12686)
chr13	113880479	113880979	Y	Arl15 (+86224), Ndufs4 (+507529)
chr15	78796477	78796977	Y	Mfng (-23252), Card10 (+6315)
chr13	46930058	46930558	Y	Kif13a (-590)
chr15	100494939	100495439	Y	Csrnp2 (+50)
chr5	108065433	108065933	Y	Mtf2 (-59)
chr7	79466198	79466698	Y	Polg (-86)
chr2	49827634	49828134	Y	Lypd6 (-238580), Lypd6b (+40196)
chr4	107156853	107157353	Y	Tmem59 (-21296), Cdcp2 (+60212)
chr17	35832691	35833191	Y	Tubb5 (+5365), Flot1 (+9711)
chr16	56037499	56037999	Y	Trmt10c (+70)
chr16	17558600	17559100	Y	P2rx6 (-3035), Lrrc74b (+2397)
chr9	60948439	60948939	Y	Tle3 (-424696), Uaca (+154141)
chr2	91399482	91399982	Y	1110051M20Rik (+44910), Arfgap2 (+134439)
chr13	21919026	21919526	Y	Zfp184 (-25836), Hist1h2br (+85533)
chr18	14682836	14683336	Y	Ss18 (-172)
chr5	13416929	13417429	Y	Speer3 (-374440), Sema3a (+17870)
chr11	103340608	103341108	Y	Map3k14 (-73386), Arhgap27 (+20042)
chr11	108892519	108893019	Y	Axin2 (-27580), Cep112 (+467503)
chr19	29984541	29985041	Y	Trpd52l3 (-18999), Il33 (+39001)
chr14	28664077	28664577	Y	Lrtm1 (-353881), Wnt5a (+159577)
chr4	128796798	128797298	Y	Zfp362 (+8997), A3galt2 (+37790)
chr4	151302322	151302822	Y	Gm13090 (+213002), Camta1 (+559174)
chr10	71127830	71128330	Y	Phyhipl (-528789), Bicc1 (+31620)
chr17	70851052	70851552	Y	Tgif1 (+432)
chr11	8569534	8570034	Y	Tns3 (+94751)
chr17	12992499	12992999	Y	Wtap (-252)
chr5	112273679	112274179	Y	Tpst2 (-2762)
chr11	90026664	90027164	Y	Tmem100 (-3434)
chr9	40407834	40408334	Y	Gramd1b (+47680), Scn3b (+138867)
chr2	52072660	52073160	Y	Rif1 (+73)
chr12	79664116	79664616	Y	Rad51b (+367015), Zfp36l1 (+448647)
chr5	36075527	36076027	Y	Psapl1 (-128244), Afap1 (+182458)
chr1	36079582	36080082	Y	Hs6st1 (+11432), Uggt1 (+164473)
chr1	133882218	133882718	Y	Atp2b4 (-81427), Optc (+24704)
chr8	27144328	27144828	Y	Brf2 (-15898), Rab11fip1 (+30068)
chr7	143978722	143979222	Y	Shank2 (-196557), Gm498 (+112123)
chr12	79661287	79661787	Y	Rad51b (+364186), Zfp36l1 (+451476)
chr4	154964199	154964699	Y	Pank4 (+316)
chr1	86358621	86359121	Y	Ncl (+529)
chr14	46275345	46275845	Y	Ddhd1 (-617497), Gm15217 (-103872)
chr8	61590999	61591499	Y	Cbr4 (+103515), Palld (+311420)
chr12	13208850	13209350	Y	Mycn (-267186), Ddx1 (+40113)
chr11	69118584	69119084	Y	Hes7 (-1570)
chr11	120225339	120225839	Y	Slc38a10 (-74243), Bahcc1 (-7358)
chr1	74386709	74387209	Y	Ctdsp1 (-4550)
chr1	133235854	133236354	Y	Plekha6 (-10002), Ppp1r15b (+104961)
chr19	44747492	44747992	Y	Pax2 (-8303), Hif1an (+184892)
chr17	66761429	66761929	Y	Themis3 (-167058), Ptprm (+592708)
chr15	78928026	78928526	Y	Nol12 (-6657), Lgals1 (+1551)
chr4	35049014	35049514	Y	Ifnk (-102792), Cga (+155485)
chr16	33380366	33380866	Y	Zfp148 (-159)
chr4	148151003	148151503	Y	Fbxo6 (+655)
chr17	85690794	85691294	Y	Six2 (-2770)
chr6	72439228	72439728	Y	Mat2a (+80)
chr8	108819492	108819992	Y	Pmfbp1 (-674285), Zfhx3 (+877098)
chr9	63109308	63109808	Y	Pias1 (-128679), Skor1 (+37422)
chr18	9957903	9958403	Y	Thoc1 (-27)
chr1	59394528	59395028	Y	Fzd7 (-87646), Cdk15 (+137871)
chr11	86683564	86684064	Y	Ptrh2 (-171), Vmp1 (+22)
chr7	71467511	71468011	Y	Gm10295 (-116276), Mctp2 (+838847)
chr18	61952105	61952605	Y	Sh3tc2 (-720)
chr7	99306650	99307150	Y	Map6 (+39453), Serpinh1 (+46214)
chr4	127904023	127904523	Y	Gjb5 (-546092), CK137956 (+66678)
chr15	81062107	81062607	Y	Mkl1 (+42726), Sgsm3 (+84592)
chr11	71541258	71541758	Y	Nlrp1b (-340052), Wscd1 (-209868)
chr13	23530978	23531478	Y	Hist1h3g (-4194), Hist1h2af (-2678), Hist1h4h (+178)
chr7	120917325	120917825	Y	Polr3e (-209)
chr11	72042049	72042549	Y	Aipl1 (-4810), Pimreg (-156)
chr2	80580991	80581491	Y	Nckap1 (+139)
chr6	114874873	114875373	Y	Vgll4 (+46698), Atg7 (+232011)
chr11	51918020	51918520	Y	Jade2 (-60617), Cdkn2aipnl (-49391)
chr15	58187147	58187647	Y	Fbxo32 (+27495), Wdyhv1 (+45961)
chr15	44427606	44428106	Y	Eny2 (-255), Nudcd1 (+451)
chr14	55884946	55885446	Y	Cbln3 (-940), Khnyn (+227)
chr5	88553977	88554477	Y	Utp3 (-235)
chr2	128364033	128364533	Y	Spdye4c (-228058), Bcl2l11 (+238244)
chr7	70343540	70344040	Y	Nr2f2 (+16803)
chr11	120350093	120350593	Y	Actg1 (-1801)
chr7	126277450	126277950	Y	Sbk1 (+5081), Lat (+91834)
chr4	80874032	80874532	Y	Lurap1l (-36364), Tyrp1 (+40052)
chr18	15053004	15053504	Y	Kctd1 (+10328), Taf4b (+270009)
chr6	50981735	50982235	Y	Nfe2l3 (-450685), Npvf (-327546)
chr17	35000722	35001222	Y	Vars (-15)
chr4	46129246	46129746	Y	Tstd2 (+8979), Tmod1 (+90561)
chr6	127330293	127330793	Y	Ccnd2 (-179483), Parp11 (-123180)
chr1	162937916	162938416	Y	Fmo6 (-948)
chr5	136869666	136870166	Y	Col26a1 (+13205), Myl10 (+176738)
chr8	36155333	36155833	Y	Prag1 (+60755), Lonrf1 (+93933)
chr4	136147593	136148093	Y	E2f2 (-24551), Id3 (+4346)
chr3	21935919	21936419	Y	Tbl1xr1 (-140483)
chr13	28417721	28418221	Y	Prl5a1 (+275487), Sox4 (+535742)
chr5	53276308	53276808	Y	Rbpj (-313656), Smim20 (+9420)
chr18	79020304	79020804	Y	Setbp1 (+88837), Gm6133 (+670800)
chr6	30896515	30897015	Y	Copg2 (-26)
chr10	61936522	61937022	Y	H2afy2 (-152625), Col13a1 (+42336)
chr10	115521019	115521519	Y	A930009A15Rik (-48717), Zfc3h1 (+136310)
chr5	100820714	100821214	Y	Abraxas1 (+1)
chr7	127991869	127992369	Y	Pycard (+1748), Fus (+24662)
chr1	72254909	72255409	Y	Mreg (-42852), Pecr (+29155)
chr11	96316262	96316762	Y	Hoxb4 (-1755)
chr5	66949033	66949533	Y	Phox2b (+150018), Limch1 (+203438)
chr5	34369378	34369878	Y	Fam193a (-305)
chr1	161040370	161040870	Y	Zbtb37 (-5771), Dars2 (+30038)
chr18	67723886	67724386	Y	Ptpn2 (+459)
chr17	47736869	47737369	Y	Tfeb (-48601), Pgc (+10277)
chr18	35936823	35937323	Y	Psd2 (-27757), Cxxc5 (+107255)
chr9	60562666	60563166	Y	Thsd4 (-51881), Lrrc49 (+125242)
chr2	59675148	59675648	Y	Tanc1 (+63354), Wdsub1 (+207186)
chr18	75697464	75697964	Y	Ctif (-18)
chr2	74711634	74712134	Y	Hoxd3 (-43), Hoxd13 (+43574)
chr11	96813964	96814464	Y	Nfe2l1 (+15754), Cbx1 (+25055)
chr1	78609043	78609543	Y	BC035947 (-97135), Acsl3 (-48532)
chr8	3492886	3493386	Y	Zfp358 (-1873)
chr6	124745885	124746385	Y	Grcc10 (-4761)
chr17	70990279	70990779	Y	Myl12b (+258)
chr16	93449864	93450364	Y	Runx1 (-623965), Setd4 (+153701)
chr17	79170564	79171064	Y	Qpct (+118908), Cdc42ep3 (+184277)
chr10	121904062	121904562	Y	Srgap1 (+143003), BC048403 (+164375)
chr14	52008720	52009220	Y	Tmem253 (-7895), Arhgef40 (+24132)
chr1	36556998	36557498	Y	Sema4c (+278)
chr11	68602510	68603010	Y	Myh10 (-89155), Ccdc42 (+15739)
chr17	24766404	24766904	Y	Meiob (-37728), Hs3st6 (+13651)
chr18	69794936	69795436	Y	Ccdc68 (-130280), Tcf4 (+450697)
chr15	57816378	57816878	Y	Derl1 (+75790), Zhx2 (+121963)
chr11	41645066	41645566	Y	Ccng1 (-890005), Gabrg2 (+355216)
chr9	121759005	121759505	Y	Zfp651 (-778)
chr6	52226269	52226769	Y	Hoxa9 (+851)
chr4	148919049	148919549	Y	Casz1 (+114870), Pex14 (+180577)
chr1	171280971	171281471	Y	Ppox (-35)
chr1	127400653	127401153	Y	Mgat5 (+195885), Tmem163 (+278645)
chr6	86472036	86472536	Y	C87436 (+33912), Pcbp1 (+54035)
chr15	85670884	85671384	Y	Wnt7b (-93064), Ppara (-64642)
chr9	96982316	96982816	Y	Pxylp1 (-93092), Spsb4 (+36277)
chr8	61286725	61287225	Y	Cbr4 (-200759), Sh3rf1 (+63103)
chr9	100452334	100452834	Y	Sox14 (-576414), Il20rb (+34204)
chr4	98923674	98924174	Y	Usp1 (+114)
chr19	44266924	44267424	Y	Scd2 (-26502), Scd3 (+63886)
chr10	59879469	59879969	Y	Dnajb12 (+144)
chr5	122918237	122918737	Y	Rnf34 (+68439), Kdm2b (+70612)
chr11	26489822	26490322	Y	Gm6899 (-103169), Fancl (+103937)
chr6	51680444	51680944	Y	Snx10 (+156793), Skap2 (+331855)
chr4	151366896	151367396	Y	Gm13090 (+277576), Camta1 (+494600)
chr4	124989532	124990032	Y	Gnl2 (-40210), Rspo1 (+3352)
chr7	16923919	16924419	Y	Calm3 (-55)
chrX	38564516	38565016	Y	Lamp2 (-108312), Cul4b (+11430)
chr11	63922845	63923345	Y	Hs3st3b1 (-805)
chr14	61056473	61056973	Y	Sacs (-81734), Tnfrsf19 (-10254)
chr3	95658457	95658957	Y	Mcl1 (-81)
chr17	23540680	23541180	Y	Vmn2r117 (-61333), Zfp213 (+23296)
chr8	122547103	122547603	Y	Piezo1 (+3976), Ctu2 (+71210)
chr11	32340825	32341325	Y	Sh3pxd2b (-6745), Hbq1a (+41006)
chr11	96407460	96407960	Y	Skap1 (-56883), Hoxb1 (+41958)
chr3	144570412	144570912	Y	Hs2st1 (-481), Selenof (+236)
chr6	41605144	41605644	Y	Ephb6 (-88)
chr11	19776393	19776893	Y	Meis1 (-757674), Spred2 (-147799)
chr14	76817402	76817902	Y	Serp2 (-260965), Lacc1 (+218989)
chr6	97919169	97919669	Y	Mitf (+112361), Gm765 (+423335)
chr1	189726147	189726647	Y	Ptpn14 (-1871)
chr18	35661903	35662403	Y	Spata24 (+33)
chr5	31888152	31888652	Y	Fosl2 (-247399), Babam2 (+190352)
chr11	120823715	120824215	Y	Fasn (+582)
chr13	91370785	91371285	Y	Atg10 (-147067), Ssbp2 (-90015)
chr4	123750152	123750652	Y	Akirin1 (-57)
chr11	101772462	101772962	Y	Etv4 (+12659), Dhx8 (+39762)
chr1	165724595	165725095	Y	Creg1 (-38901), Rcsd1 (-16797)
chr2	4542674	4543174	Y	Prpf18 (+109162), Frmd4a (+390052)
chr11	97400303	97400803	Y	Arhgap23 (-49607), Socs7 (+38002)
chr6	92214563	92215063	Y	Rbsn (+112)
chr4	41527814	41528314	Y	1110017D15Rik (-10731), Fam219a (+41473)
chr13	32752119	32752619	Y	Gmds (-413629), Mylk4 (+29347)
chr9	108227866	108228366	Y	Bsn (-37732), Dag1 (+35842)
chr6	108659354	108659854	Y	Bhlhe40 (-1025)
chr16	75343461	75343961	Y	Robo2 (-932722), Lipi (+242350)
chr13	23554979	23555479	Y	Hist1h4f (-3581), Hist1h1d (+1967)
chr6	5005462	5005962	Y	Ppp1r9a (+102392), Pon1 (+188234)
chr14	79481446	79481946	Y	Wbp4 (-428), Elf1 (+502)
chr10	128909547	128910047	Y	Cd63 (+8808), Rdh5 (+9500)
chr17	45566559	45567059	Y	Slc35b2 (+2845), Hsp90ab1 (+6462)
chr19	12005803	12006303	Y	Olfr1423 (+35264), Osbp (+40209)
chr19	4155574	4156074	Y	Ptprcap (+1218), Rps6kb2 (+7530)
chr2	168207157	168207657	Y	Adnp (-295)
chr11	76525875	76526375	Y	Bhlha9 (-146345), Abr (-16706)
chr18	3507548	3508048	Y	Bambi (-159)
chr4	40874149	40874649	Y	Spink4 (-45653), B4galt1 (-20394)
chr9	61371454	61371954	Y	Tle3 (-1681)
chr12	111533272	111533772	Y	Eif5 (-4494)
chr11	5415521	5416021	Y	Kremen1 (-154213), Znrf3 (+29076)
chr6	114901427	114901927	Y	Vgll4 (+20144), Atg7 (+258565)
chr18	57851259	57851759	Y	Slc12a2 (-27169), 1700011I03Rik (+317729)
chr12	80109696	80110196	Y	Zfp36l1 (+3067), Rad51b (+812595)
chr8	121300712	121301212	Y	Foxl1 (+173022), 1700018B08Rik (+240992)
chr15	103305148	103305648	Y	Gpr84 (+5040), Copz1 (+32487)
chr15	103303813	103304313	Y	Gpr84 (+6375), Copz1 (+31152)
chr7	70361365	70361865	Y	Nr2f2 (-1022)
chr3	84235417	84235917	Y	Trim2 (+35124), Gm6525 (+61563)
chr11	35283066	35283566	Y	Pank3 (-486168), Slit3 (+162092)
chr16	46498131	46498631	Y	Nectin3 (-1414)
chr2	166905929	166906429	Y	Cse1l (+120)
chr17	34120051	34120551	Y	Brd2 (+1446), H2-Oa (+27961)
chr6	126001745	126002245	Y	Ntf3 (+164720), Ano2 (+311576)
chr5	111805703	111806203	Y	Mn1 (+388511), Cryba4 (+446565)
chr9	75541406	75541906	Y	Tmod3 (+18001), Leo1 (+100120)
chr17	32284492	32284992	Y	Brd4 (-645)
chr6	128798662	128799162	Y	Klrb1c (-10271), Gm44511 (+27340)
chr19	8774288	8774788	Y	Taf6l (+11778), Nxf1 (+17465)
chr18	54906529	54907029	Y	Zfp608 (+83401)
chr10	126940925	126941425	Y	Atp23 (-39827), Ctdsp2 (-37542)
chr6	38533706	38534206	Y	Fmc1 (-867)
chr18	84087611	84088111	Y	Tshz1 (-1457), Zadh2 (-297)
chr3	104675132	104675632	Y	Slc16a1 (+36714), Fam19a3 (+102165)
chr9	41212767	41213267	Y	Ubash3b (-54955), Sorl1 (+911280)
chr3	51779198	51779698	Y	Mgst2 (+118269), Maml3 (+325628)
chr11	58103865	58104365	Y	Cnot8 (-114)
chr11	97702251	97702751	Y	Pcgf2 (-3117), Psmb3 (-898)
chr5	9107108	9107608	Y	Tmem243 (+6611), Dmtf1 (+54418)
chr2	33628846	33629346	Y	Zbtb43 (-166743), Lmx1b (+11415)
chr17	28800710	28801210	Y	Brpf3 (-130)
chr14	76536888	76537388	Y	Serp2 (+19549), Tsc22d1 (+121551)
chr17	83179108	83179608	Y	Pkdcc (-35934), Gm6594 (+640100)
chr16	29813839	29814339	Y	Hes1 (-251251), Opa1 (+234709)
chr9	72806896	72807396	Y	Prtg (+272)
chr4	76369100	76369600	Y	Ptprd (+224949)
chr2	122375265	122375765	Y	Slc28a2 (-50962), Shf (-6597)
chr4	124984895	124985395	Y	Rspo1 (-1285)
chr13	23298897	23299397	Y	Vmn1r223 (+49909), Zfp322a (+70061)
chr9	116873696	116874196	Y	Tgfbr2 (-698681), Rbms3 (+755967)
chr7	74372024	74372524	Y	St8sia2 (-358600), Slco3a1 (+182340)
chr11	79704392	79704892	Y	Rab11fip4 (+113430), Utp6 (+257748)
chr10	80159058	80159558	Y	Cirbp (-8470), Midn (+11036)
chr13	28941897	28942397	Y	Sox4 (+11566), Prl5a1 (+799663)
chr7	96910256	96910756	Y	Nars2 (-40999), Tenm4 (+698835)
chr16	93807788	93808288	Y	Morc3 (-24083), Dopey2 (+96131)
chr17	56325643	56326143	Y	Kdm4b (-181)
chr19	46471828	46472328	Y	Trim8 (-29570), Sufu (+75160)
chr13	36295958	36296458	Y	Lyrm4 (-178682), Nrn1 (+438269)
chr15	99772189	99772689	Y	Cers5 (+162)
chr17	45805658	45806158	Y	1600014C23Rik (-72064), Vegfa (+226461)
chr8	126662781	126663281	Y	Irf2bp2 (-69045), Tomm20 (+282809)
chr18	57386275	57386775	Y	Ctxn3 (-81991), Prrc1 (+31792)
chr2	136678653	136679153	Y	Snap25 (-34550), Ankef1 (+146623)
chr6	87102286	87102786	Y	D6Ertd527e (-2212)
chr9	60234095	60234595	Y	Nr2e3 (-284228), Thsd4 (+276690)
chr8	89283424	89283924	Y	Sall1 (-239512)
chr5	111893990	111894490	Y	Cryba4 (+358278), Mn1 (+476798)
chr2	18586814	18587314	Y	Dnajc1 (-194234), Commd3 (-85320)
chr14	19738414	19738914	Y	Gm5458 (-136083), Nid2 (-12601)
chr6	47787897	47788397	Y	Ezh2 (-193117), Pdia4 (+25283)
chr13	23425431	23425931	Y	Abt1 (-1815)
chr9	108936481	108936981	Y	Uqcrc1 (+98)
chr3	122292754	122293254	Y	Bcar3 (-126774), Dnttip2 (+18616)
chr3	103058181	103058681	Y	Nras (+146)
chr8	71591906	71592406	Y	Pgls (-20)
chrX	102188987	102189487	Y	Rps4x (+157)
chr5	123080103	123080603	Y	Tmem120b (+4078), Rhof (+52043)
chr3	96268654	96269154	Y	Hist2h2bb (-848), Hist2h3b (+250)
chr4	142193077	142193577	Y	Tmem51 (-109023), Kazn (+46074)
chr18	46280507	46281007	Y	Pggt1b (+93)
chr14	63436044	63436544	Y	Fam167a (-100)
chr16	24281349	24281849	Y	Bcl6 (-292747), Lpp (-111751)
chr5	77265703	77266203	Y	Rest (+462)
chr13	91460527	91461027	Y	Ssbp2 (-273)
chr18	61360447	61360947	Y	Ppargc1b (+39734), Pde6a (+140215)
chr15	42047399	42047899	Y	Abra (-177929), Angpt1 (+629328)
chr4	133756637	133757137	Y	Arid1a (-3276)
chr7	45053292	45053792	Y	Prr12 (-661)
chr11	78159119	78159619	Y	Traf4 (+6220), Fam222b (+43763)
chr1	73850375	73850875	Y	Tnp1 (-834716), Tns1 (+273822)
chr3	96500150	96500650	Y	BC107364 (-48094), Hfe2 (-24772)
chr7	29281074	29281574	Y	Spint2 (+588)
chr14	98071806	98072306	Y	Dach1 (+97487)
chr4	142267754	142268254	Y	Kazn (-28603), Prdm2 (+944701)
chr2	118533193	118533693	Y	Srp14 (-53732), Bmf (+16244)
chr10	84479855	84480355	Y	Nuak1 (-39508), Ckap4 (+53957)
chr9	77750491	77750991	Y	Gclc (-3794)
chr2	52471696	52472196	Y	Arl5a (-47045), Cacnb4 (+204885)
chr2	50687159	50687659	Y	Mmadhc (-390692), Rnd3 (+461702)
chr2	25272062	25272562	Y	Anapc2 (-166), Ssna1 (+104)
chr16	32877486	32877986	Y	Fyttd1 (-45)
chr2	94406502	94407002	Y	Ttc17 (-63)
chr17	68071363	68071863	Y	L3mbtl4 (-202184), Arhgap28 (-67493)
chr13	95325605	95326105	Y	Zbed3 (+2243), Aggf1 (+49497)
chr14	54578079	54578579	Y	Ajuba (-668)
chr3	37587091	37587591	Y	Spry1 (-52739), Spata5 (+167445)
chr11	87357472	87357972	Y	Ppm1e (+1301), Trim37 (+230645)
chr14	59200852	59201352	Y	Rcbtb1 (-140)
chr9	71217253	71217753	Y	Aldh1a2 (+1714), Polr2m (+268432)
chr17	24426535	24427035	Y	Eci1 (+102)
chr14	21903680	21904180	Y	Comtd1 (-54953), Zfp503 (+85671)
chr11	108921009	108921509	Y	Axin2 (+910)
chr11	88582644	88583144	Y	Msi2 (+135207), Ccdc182 (+288836)
chr11	116418331	116418831	Y	Ubald2 (-15513), Rnf157 (-5577)
chr11	50292066	50292566	Y	Maml1 (-5)
chr6	53820614	53821114	Y	Tril (-34)
chr5	131650274	131650774	Y	Auts2 (-173500)
chr5	132542061	132542561	Y	NONE
chr7	120918512	120919012	Y	Polr3e (+978)
chr17	82905331	82905831	Y	Pkdcc (-309711), Gm6594 (+366323)
chr4	135855640	135856140	Y	Srsf10 (+143)
chr2	180171247	180171747	Y	Adrm1 (+12)
chr2	45411730	45412230	Y	Zeb2 (-294585)
chr8	70610073	70610573	Y	Ssbp4 (-2009)
chr3	105687371	105687871	Y	Ddx20 (-47)
chr2	70129573	70130073	Y	Sp5 (-345100), Myo3b (+90697)
chr8	106936617	106937117	Y	Vps4a (-94355), Sntb2 (+1117)
chr10	91171537	91172037	Y	Tmpo (-209)
chr14	61046002	61046502	Y	Tnfrsf19 (+217)
chr5	103376860	103377360	Y	Mapk10 (-165776), Ptpn13 (-48391)
chr16	15085215	15085715	Y	Efcab1 (+178828), Ube2v2 (+509059)
chr4	128887669	128888169	Y	Trim62 (+4331), Azin2 (+74520)
chr11	22990439	22990939	Y	Cct4 (+170)
chr4	100795547	100796047	Y	Cachd1 (+19122), Gm10577 (+224899)
chr11	109994965	109995465	Y	Abca8b (+630)
chr7	96532341	96532841	Y	Nars2 (-418914), Tenm4 (+320920)
chr4	14881855	14882355	Y	Tmem55a (+18029), Necab1 (+267026)
chr4	8605431	8605931	Y	Chd7 (-85684), Rab2a (+70037)
chr3	97942466	97942966	Y	Notch2 (-70822), Sec22b (+41526)
chr6	88792091	88792591	Y	Abtb1 (+49559), Mgll (+67637)
chr12	52604247	52604747	Y	Akap6 (-94886), Arhgap5 (+100481)
chr12	83687745	83688245	Y	Psen1 (-568)
chr2	83710008	83710508	Y	Itgav (-14139), Zc3h15 (+65823)
chr16	4077623	4078123	Y	Trap1 (-46)
chr17	86588934	86589434	Y	Epas1 (-164723), Gm10309 (-83952)
chr12	85227218	85227718	Y	Eif2b2 (+7987), Mlh3 (+43131)
chr11	96075288	96075788	Y	Atp5g1 (+132)
chr5	64738036	64738536	Y	Klf3 (-65102), Tbc1d1 (+578835)
chr2	105234579	105235079	Y	Them7 (+10509), Rcn1 (+164490)
chr5	101880913	101881413	Y	Cds1 (+116033), Wdfy3 (+188758)
chr2	85036947	85037447	Y	P2rx3 (-1710), Ssrp1 (-37)
chr13	44449438	44449938	Y	Jarid2 (-281583), Cd83 (+664913)
chr7	125444330	125444830	Y	Kdm8 (-96)
chr8	34814462	34814962	Y	Dusp4 (+7415), Tnks (+150978)
chr1	88994874	88995374	Y	Arl4c (-292903), Sh3bp4 (-75291)
chr18	74907076	74907576	Y	Lipg (+53937), Acaa2 (+128129)
chr18	35919697	35920197	Y	Psd2 (-44883), Cxxc5 (+90129)
chr8	121359225	121359725	Y	1700018B08Rik (+182479), Foxl1 (+231535)
chr18	75366459	75366959	Y	Smad7 (-820)
chr1	57406374	57406874	Y	Maip1 (+296), Tyw5 (+477)
chr5	121966836	121967336	Y	Cux2 (+82765), Fam109a (+118091)
chr13	109914773	109915273	Y	Rab3c (+365127)
chr6	94555200	94555700	Y	Slc25a26 (+55119), Lrig1 (+144687)
chr16	30875251	30875751	Y	Xxylt1 (+205931), Fam43a (+275778)
chr7	139576328	139576828	Y	Nkx6-2 (+6212), Inpp5a (+187468)
chr14	70153529	70154029	Y	Ccar2 (+32)
chr16	56075277	56075777	Y	Senp7 (+59)
chr19	12011733	12012233	Y	Olfr1423 (+29334), Osbp (+46139)
chr13	59990797	59991297	Y	Zcchc6 (-167900), Gas1 (+185894)
chr9	60940179	60940679	Y	Tle3 (-432956), Uaca (+145881)
chr12	32488386	32488886	Y	Nampt (-331699), Ccdc71l (+109932)
chr2	27539561	27540061	Y	Rxra (-137390), Wdr5 (+24654)
chr7	112826005	112826505	Y	Rassf10 (-127707), Tead1 (+146935)
chr14	55478981	55479481	Y	Dhrs4 (+473)
chr1	88474568	88475068	Y	Glrp1 (+35248), Spp2 (+67857)
chr14	28441342	28441842	Y	Wnt5a (-63158), Erc2 (+819150)
chr2	52676315	52676815	Y	Cacnb4 (+266)
chr10	83042428	83042928	Y	Chst11 (+57180), Slc41a2 (+295204)
chr10	68136515	68137015	Y	Arid5b (+141975), Rtkn2 (+157167)
chrX	101532549	101533049	Y	Taf1 (+40)
chr2	119046519	119047019	Y	Knl1 (-10512), Rpusd2 (+11979)
chr16	32430484	32430984	Y	Pcyt1a (-286)
chr6	18249684	18250184	Y	Cftr (+79247), Cttnbp2 (+264887)
chr11	61407703	61408203	Y	Slc47a1 (-29872), Rnf112 (+46052)
chr1	105993539	105994039	Y	Phlpp1 (-177963), Zcchc2 (+3383)
chr8	107293086	107293586	Y	Nfat5 (-134)
chr2	69646920	69647420	Y	Bbs5 (-38)
chr1	78649192	78649692	Y	BC035947 (-137284), Acsl3 (-8383)
chr5	117566115	117566615	Y	Nos1 (-275485), Ksr2 (+152365)
chr14	52244295	52244795	Y	Supt16 (-47306), Chd8 (+13178)
chr7	116333930	116334430	Y	Rps13 (+15)
chr8	125872376	125872876	Y	Pcnx2 (+25691), Ntpcr (+138423)
chr7	44548613	44549113	Y	Pold1 (-16)
chr4	65279894	65280394	Y	Trim32 (-324842), Pappa (+155970)
chr12	79944672	79945172	Y	Zfp36l1 (+168091), Rad51b (+647571)
chr18	35867706	35868206	Y	Psd2 (-96874), Cxxc5 (+38138)
chr17	89062460	89062960	Y	Lhcgr (-270734), Fshr (+137902)
chr8	84831936	84832436	Y	Gadd45gip1 (+664)
chr17	74295120	74295620	Y	Memo1 (-487)
chr5	45857283	45857783	Y	Lcorl (-20)
chr6	125096749	125097249	Y	Nop2 (-34910), Chd4 (+1018)
chr17	24163513	24164013	Y	Amdhd2 (+3)
chr2	137643649	137644149	Y	Btbd3 (-634594), Jag1 (-527255)
chr6	39543127	39543627	Y	Mkrn1 (-122915), Dennd2a (+14490)
chr2	29663448	29663948	Y	Rapgef1 (+43978), Gm13420 (+87987)
chr14	40949127	40949627	Y	Tspan14 (-15056), Fam213a (+64411)
chr6	52230468	52230968	Y	Hoxa9 (-3348)
chr2	152029214	152029714	Y	Scrt2 (-52065), Slc52a3 (+32929)
chr13	29954968	29955468	Y	Cdkal1 (-99544), E2f3 (+30845)
chr14	69830769	69831269	Y	Rhobtb2 (-25383), Pebp4 (-9401)
chr15	94239094	94239594	Y	Prickle1 (-719821), Adamts20 (+164914)
chr9	57433082	57433582	Y	1700017B05Rik (-170720), Ppcdc (+6764)
chr6	87277635	87278135	Y	Antxr1 (+57879), D6Ertd527e (+173137)
chr1	129146198	129146698	Y	Cxcr4 (-554158), Thsd7b (-126896)
chr13	23739583	23740083	Y	Hist1h1c (+1025), Hist1h3c (+5769)
chr5	135488839	135489339	Y	Pom121 (-94543), Hip1 (+56026)
chr1	163994572	163995072	Y	Mettl18 (-67), BC055324 (-26)
chr16	90676872	90677372	Y	Mis18a (+50282), Hunk (+290725)
chr5	115151424	115151924	Y	Unc119b (-16699), Mlec (+6505)
chr12	79648744	79649244	Y	Rad51b (+351643), Zfp36l1 (+464019)
chr5	136514094	136514594	Y	Sh2b2 (-269441), Cux1 (+52902)
chr10	91881557	91882057	Y	Tmpo (-710229), Nedd1 (+840613)
chr16	94467623	94468123	Y	Pigp (-96858), Dscr3 (+58957)
chr2	75613090	75613590	Y	Hnrnpa3 (-45921), Mtx2 (+787537)
chr10	82763939	82764439	Y	Nfyb (-45)
chr13	23436768	23437268	Y	Abt1 (-13152), Btn1a1 (+28857)
chr5	118377626	118378126	Y	Med13l (-182863), 2410131K14Rik (+132649)
chr2	115775648	115776148	Y	BC052040 (+194182), Meis2 (+289149)
chr13	97434756	97435256	Y	Enc1 (+193901), Gm10260 (+325626)
chr16	35907307	35907807	Y	Parp14 (-36013), Parp9 (-30913)
chr4	129795377	129795877	Y	Khdrbs1 (-53331), Ptp4a2 (-24594)
chr3	138560593	138561093	Y	Tspan5 (-181352), Eif4e (+34664)
chr1	85936635	85937135	Y	4933407L21Rik (+8402), Gpr55 (+24122)
chr12	86000414	86000914	Y	Tgfb3 (+78377), Ttll5 (+175954)
chr6	112516514	112517014	Y	Oxtr (-26821), Rad18 (+179906)
chr13	110394290	110394790	Y	Plk2 (-506)
chr3	53258430	53258930	Y	Nhlrc3 (+204652), Lhfp (+217152)
chr1	178318903	178319403	Y	Cox20 (+23)
chr4	151057562	151058062	Y	Vamp3 (+141)
chr8	26961223	26961723	Y	Zfp703 (-15881), Thap1 (+803332)
chr4	121002276	121002776	Y	Zfp69 (-50827), Smap2 (+14721)
chr10	63023634	63024134	Y	Pbld2 (-628), Hnrnph3 (+10)
chr2	126876075	126876575	Y	Trpm7 (-95)
chr19	44393807	44394307	Y	Scd1 (+13652), Scd4 (+60965)
chr10	8214000	8214500	Y	Tab2 (-258020), Ust (+304575)
chr7	34338292	34338792	Y	4931406P16Rik (-24991), Lsm14a (+51145)
chr13	94143126	94143626	Y	Lhfpl2 (+85580), Scamp1 (+142453)
chr4	133672363	133672863	Y	Pigv (+34)
chr4	32179778	32180278	Y	Bach2 (-58776), Map3k7 (+215931)
chr8	71382047	71382547	Y	Nr2f6 (-337)
chr5	139545688	139546188	Y	Uncx (+2444), Micall2 (+190398)
chr2	117120751	117121251	Y	Spred1 (-373)
chr4	141147574	141148074	Y	Fbxo42 (-89)
chr4	136146745	136147245	Y	E2f2 (-25399), Id3 (+3498)
chr14	67158554	67159054	Y	Ppp2r2a (-86360), Ebf2 (-74782)
chr16	4658694	4659194	Y	Vasn (+19003), Coro7 (+20833)
chr8	13869417	13869917	Y	Champ1 (+26)
chr2	26140115	26140615	Y	Nacc2 (-48188), Lhx3 (+66210)
chr11	110029127	110029627	Y	Abca8b (-33532), Abca8a (+66560)
chr1	189707405	189707905	Y	Ptpn14 (-20613), Cenpf (-19569)
chr13	44416828	44417328	Y	Jarid2 (-314193), Cd83 (+632303)
chr14	21987582	21988082	Y	Comtd1 (-138855), Zfp503 (+1769)
chr14	61012334	61012834	Y	Tnfrsf19 (+33885), Mipep (+228011)
chr9	45136775	45137275	Y	Scn4b (-1370)
chr3	96269566	96270066	Y	Hist2h2bb (+64)
chr5	139252557	139253057	Y	Get4 (+483)
chr11	20201102	20201602	Y	Rab1a (-250)
chr17	28328231	28328731	Y	Rpl10a (+10)
chr8	70865435	70865935	Y	Kcnn1 (-8672), Ccdc124 (+8250)
chr12	13049631	13050131	Y	Mycn (-107967), Ddx1 (+199332)
chr2	118510386	118510886	Y	Srp14 (-30925), Bmf (+39051)
chr18	62155854	62156354	Y	Adrb2 (+23855), Sh3tc2 (+203029)
chr17	46126551	46127051	Y	Mrps18a (+15815), Rsph9 (+17415)
chr4	156109672	156110172	Y	9430015G10Rik (-76)
chr16	30066812	30067312	Y	Hes1 (+1722), Cpn2 (+200470)
chr17	80482833	80483333	Y	Sos1 (-2630)
chr9	12381151	12381651	Y	Jrkl (+864428)
chr13	21914598	21915098	Y	Zfp184 (-30264), Hist1h2br (+81105)
chr11	103028351	103028851	Y	Nmt1 (+255)
chr7	49499441	49499941	Y	Dbx1 (+137158), Nav2 (+252847)
chr19	24477317	24477817	Y	Fam122a (-211)
chr2	34288499	34288999	Y	Mvb12b (-400803), Pbx3 (+83295)
chr3	30601044	30601544	Y	Actrt3 (-1355), Mynn (-771)
chr9	120571296	120571796	Y	Rpl14 (+102)
chr11	108038786	108039286	Y	Cacng5 (-123981), Prkca (+304892)
chr8	126919141	126919641	Y	Irf2bp2 (-325405), Tomm20 (+26449)
chr5	77459819	77460319	Y	Igfbp7 (-52029)
chr17	26054395	26054895	Y	Capn15 (-68849), Rab11fip3 (+14532)
chr10	75173102	75173602	Y	Specc1l (-39038), Bcr (+112760)
chr13	23438474	23438974	Y	Abt1 (-14858), Btn1a1 (+27151)
chr18	84036243	84036743	Y	Tshz1 (+49911)
chr10	3973031	3973531	Y	Mthfd1l (+150)
chr3	107611001	107611501	Y	Gm10961 (-20071), Alx3 (+16220)
chr17	30197311	30197811	Y	Zfand3 (+192474), Btbd9 (+378726)
chr3	97157850	97158350	Y	Acp6 (-677)
chr11	69110664	69111164	Y	Hes7 (-9490), Per1 (+11966)
chr7	74382884	74383384	Y	St8sia2 (-369460), Slco3a1 (+171480)
chr10	60831469	60831969	Y	Unc5b (-138)
chr13	109915425	109915925	Y	Rab3c (+364475)
chr7	71457680	71458180	Y	Gm10295 (-106445), Mctp2 (+848678)
chr1	189875366	189875866	Y	Smyd2 (+46747), Ptpn14 (+147348)
chr2	83759057	83759557	Y	Fam171b (-53329), Itgav (+34910)
chr6	35177283	35177783	Y	Nup205 (+103)
chr5	67607060	67607560	Y	Shisa3 (-572)
chr4	126149758	126150258	Y	Eva1b (+2264), Sh3d21 (+13483)
chr10	81321020	81321520	Y	Cactin (+167)
chr2	74681596	74682096	Y	Hoxd10 (-10078), Hoxd11 (-477), Hoxd13 (+13536)
chr19	7113298	7113798	Y	Flrt1 (-7819), Otub1 (+92768)
chr1	106666196	106666696	Y	Bcl2 (+47828), Phlpp1 (+494694)
chr15	39042138	39042638	Y	Cthrc1 (-34544), Fzd6 (+36055)
chr10	128035633	128036133	Y	Naca (+248)
chr8	94703807	94704307	Y	Ccl22 (-41533), Pllp (-7779)
chr1	165737274	165737774	Y	Rcsd1 (-29476), Creg1 (-26222)
chr1	74587817	74588317	Y	Bcs1l (-233), Zfp142 (-42)
chr11	79288374	79288874	Y	Wsb1 (-33953), Gm9964 (+8282)
chr16	57121297	57121797	Y	Tomm70a (-167)
chr4	95161077	95161577	Y	Fggy (-396180), Jun (-109105)
chr8	121949942	121950442	Y	Banp (-352)
chr3	30508192	30508692	Y	Mecom (-495286), Actrt3 (+91497)
chr6	99159900	99160400	Y	Gm765 (-817396), Foxp1 (+275195)
chr2	29965511	29966011	Y	Sptan1 (-12619), Gle1 (+30335)
chr19	5559795	5560295	Y	Ovol1 (+530)
chr7	131845802	131846302	Y	Gpr26 (-120408), Bub3 (+285830)
chr4	116220985	116221485	Y	Pik3r3 (-426)
chr3	122408779	122409279	Y	Bcar3 (-10749), Dnttip2 (+134641)
chr1	128590720	128591220	Y	Dars (-173611), Cxcr4 (+1320)
chr1	34434576	34435076	Y	Ccdc115 (+4846), Dst (+526601)
chr5	119670385	119670885	Y	Tbx3 (-383)
chr2	12023336	12023836	Y	Ankrd16 (+245095), Itga8 (+278336)
chr19	5366755	5367255	Y	Banf1 (-658), Eif1ad (+192)
chr8	128488412	128488912	Y	Itgb1 (-196992), Nrp1 (+129378)
chr11	96345819	96346319	Y	Hoxb2 (-5562), Hoxb3 (+22743)
chr11	98775374	98775874	Y	Nr1d1 (-291)
chr2	84737533	84738033	Y	Ypel4 (+3725), Serping1 (+37621)
chr11	5862679	5863179	Y	Aebp1 (+982)
chr15	83149418	83149918	Y	Poldip3 (-284)
chr2	170266587	170267087	Y	Zfp217 (-135617), Bcas1 (+160991)
chr6	137519765	137520265	Y	Eps8 (+129270), Ptpro (+267550)
chr16	25059249	25059749	Y	Tprg (-227318), Lpp (+666149)
chr11	120617552	120618052	Y	Pcyt2 (+134)
chr1	134405950	134406450	Y	Cyb5r1 (+419)
chr18	54912157	54912657	Y	Zfp608 (+77773)
chr19	24242036	24242536	Y	Tjp2 (-17260), Fxn (+38319)
chr4	130557748	130558248	Y	Nkain1 (+16175), Snrnp40 (+197866)
chr11	96730850	96731350	Y	Snx11 (+46431), Skap1 (+266507)
chr4	107354473	107354973	Y	Ndc1 (-13061), Yipf1 (+40360)
chr10	4387153	4387653	Y	Zbtb2 (+705)
chr6	128763939	128764439	Y	Klrb1 (-41130), Klrb1c (+24452)
chr3	53590171	53590671	Y	Frem2 (+66934), Stoml3 (+101694)
chr1	178187544	178188044	Y	Desi2 (+262)
chr1	106630024	106630524	Y	Bcl2 (+84000), Phlpp1 (+458522)
chr11	48856418	48856918	Y	Irgm1 (+14706), Trim7 (+19203)
chr7	144941254	144941754	Y	Ccnd1 (-1635)
chr19	42255742	42256242	Y	Golga7b (+8418), Crtac1 (+175791)
chr3	63871253	63871753	Y	Plch1 (-20512), E130311K13Rik (+57969)
chr3	133091622	133092122	Y	Gstcd (-47), Ints12 (+32)
chr10	98976923	98977423	Y	Poc1b (-129863), Atp2b1 (+62021)
chr19	10525084	10525584	Y	Sdhaf2 (-125), Cpsf7 (+90)
chr5	115490104	115490604	Y	Pxn (-16454), Sirt4 (-5629)
chr14	22807277	22807777	Y	Lrmda (+787815)
chr11	96300976	96301476	Y	Hoxb5 (-2286)
chr4	128719936	128720436	Y	A3galt2 (-39072), Phc2 (+65484)
chr15	93433869	93434369	Y	Pphln1 (+35769), Prickle1 (+85404)
chr9	41326813	41327313	Y	Ubash3b (-169001), Sorl1 (+797234)
chr14	51090428	51090928	Y	Olfr750 (-16243), Ang (-5322)
chr13	23506309	23506809	Y	Hist1h4h (-24491), Btn2a2 (-17702)
chr10	79746411	79746911	Y	Polrmt (-82)
chr3	95312530	95313030	Y	Cers2 (-2304)
chr15	76327222	76327722	Y	Gpaa1 (-3759), Exosc4 (+75)
chr4	117658729	117659229	Y	Dmap1 (+23294), Eri3 (+108614)
chr19	44753451	44753951	Y	Pax2 (-2344)
chr3	84269834	84270334	Y	Trim2 (+707)
chr1	179143186	179143686	Y	Smyd3 (+374598), Kif26b (+614311)
chr8	36713779	36714279	Y	Dlc1 (+238413), 6430573F11Rik (+256455)
chr17	46751791	46752291	Y	Cnpy3 (+173)
chr18	35598361	35598861	Y	Paip2 (-38)
chr13	63314393	63314893	Y	Fbp1 (-426361), Fancc (+117082)
chr3	90475644	90476144	Y	Ilf2 (-253)
chr19	6951380	6951880	Y	Bad (+9769), Plcb3 (+18129)
chr9	104408447	104408947	Y	Cpne4 (-160786), Acpp (-70969)
chr4	148131494	148131994	Y	Draxin (-1046)
chr7	16203463	16203963	Y	Dhx34 (+18280), Meis3 (+28283)
chr14	121129326	121129826	Y	Farp1 (+94012), Stk24 (+249758)
chr3	87130848	87131348	Y	Cd1d1 (-131657), Kirrel (+43649)
chr19	3768333	3768833	Y	Chka (-83493), Kmt5b (+1162)
chr17	14178390	14178890	Y	Gm7356 (-176875), Dact2 (+25191)
chr14	27042071	27042571	Y	Arhgef3 (-195718), Il17rd (+3380)
chr5	100674919	100675419	Y	Coq2 (-885)
chr10	94688367	94688867	Y	Cep83 (-37)
chr10	92079387	92079887	Y	Tmpo (-908059), Nedd1 (+642783)
chr5	131581427	131581927	Y	Auts2 (-104653)
chr13	44420037	44420537	Y	Jarid2 (-310984), Cd83 (+635512)
chr6	128843088	128843588	Y	Clec2i (-44260), Klrb1b (-17007)
chr2	152636667	152637167	Y	H13 (-32571), Rem1 (+9966)
chr8	69624862	69625362	Y	Zfp868 (+436)
chr4	46374825	46375325	Y	Trmo (+14348), Foxe1 (+31466)
chr18	61591656	61592156	Y	Il17b (-96029), Csnk1a1 (+36632)
chr11	109593459	109593959	Y	Slc16a6 (-120111), Wipi1 (+17723)
chr2	93290324	93290824	Y	Tspan18 (+43913), Trp53i11 (+103026)
chr12	73111758	73112258	Y	Six1 (-64829), Six4 (+1417)
chr5	111531011	111531511	Y	Mn1 (+113819), Cryba4 (+721257)
chr6	92879677	92880177	Y	Gm15737 (+10570), Adamts9 (+21514)
chr6	83054417	83054917	Y	Dqx1 (-3177), Htra2 (-96), Aup1 (+146)
chr11	96408594	96409094	Y	Skap1 (-55749), Hoxb1 (+43092)
chr8	80203898	80204398	Y	Gypa (-289633), Hhip (-146142)
chr2	153241320	153241820	Y	Plagl2 (-3662), Pofut1 (+37)
chr13	23446574	23447074	Y	Abt1 (-22958), Btn1a1 (+19051)
chrX	52648757	52649257	Y	Ccdc160 (-142193), Gpc3 (-35086)
chr6	112495165	112495665	Y	Oxtr (-5472), Rad18 (+201255)
chr7	142525832	142526332	Y	Mrpl23 (-6930), Tnnt3 (+27246)
chr11	79237623	79238123	Y	Ksr1 (-91466), Wsb1 (+16798)
chr13	5713214	5713714	Y	Klf6 (-148018)
chr9	61873371	61873871	Y	Rplp1 (+40921), Tle3 (+500236)
chr9	77427274	77427774	Y	Mlip (-79654), Lrrc1 (+117346)
chr2	75669509	75670009	Y	Hnrnpa3 (+10498), Nfe2l2 (+34882)
chr9	114527044	114527544	Y	Ccr4 (-30732), Trim71 (+37075)
chr6	34096067	34096567	Y	Lrguk (+66869), Slc35b4 (+80794)
chr6	51173266	51173766	Y	Npvf (-519077), Nfe2l3 (-259154)
chr13	60099967	60100467	Y	Zcchc6 (-277070), Gas1 (+76724)
chr19	3576053	3576553	Y	Ppp6r3 (-554)
chr14	54876359	54876859	Y	Ppp1r3e (+941)
chr14	21986067	21986567	Y	Comtd1 (-137340), Zfp503 (+3284)
chr6	50977320	50977820	Y	Nfe2l3 (-455100), Npvf (-323131)
chr11	3648834	3649334	Y	Morc2a (-410)
chr8	126838943	126839443	Y	Irf2bp2 (-245207), Tomm20 (+106647)
chr1	86064272	86064772	Y	Psmd1 (-97)
chr4	137487500	137488000	Y	Hspg2 (+18947), Ldlrad2 (+86819)
chr9	88520241	88520741	Y	Syncrip (-37936), Zfp949 (-27529)
chr11	83271333	83271833	Y	Slfn14 (+15143), Slfn3 (+80253)
chr7	71411939	71412439	Y	Gm10295 (-60704), Mctp2 (+894419)
chr3	96501220	96501720	Y	BC107364 (-49164), Hfe2 (-23702)
chr16	44629799	44630299	Y	Nepro (-94252), Boc (-71152)
chr2	118544193	118544693	Y	Srp14 (-64732), Bmf (+5244)
chr7	68918882	68919382	Y	Arrdc4 (-169891)
chr2	59613254	59613754	Y	Tanc1 (+1460), Wdsub1 (+269080)
chr9	107770731	107771231	Y	Rbm5 (+15)
chr2	51140397	51140897	Y	Mmadhc (-843930), Rnd3 (+8464)
chrX	12079824	12080324	Y	Bcor (+479)
chr3	96340943	96341443	Y	Fcgr1 (-47224), BC107364 (+111113)
chr19	32723779	32724279	Y	Pten (-33468), Atad1 (-11731)
chr7	46116226	46116726	Y	Kcnj11 (-16239), Abcc8 (+63541)
chr18	71601854	71602354	Y	Dcc (+748965)
chr2	178967659	178968159	Y	Cdh4 (-474522), Cdh26 (+537302)
chr9	100642937	100643437	Y	Stag1 (-261)
chr15	96607436	96607936	Y	Scaf11 (-146843), Slc38a1 (+34276)
chr6	146170579	146171079	Y	Sspn (+236707), Itpr2 (+331083)
chr6	53942226	53942726	Y	Tril (-121646), Cpvl (+36186)
chr6	114899641	114900141	Y	Vgll4 (+21930), Atg7 (+256779)
chr15	98609913	98610413	Y	Adcy6 (-2530)
chr7	36095211	36095711	Y	Tshz3 (-602657), Zfp507 (-292472)
chr10	42270576	42271076	Y	Armc2 (-252446), Foxo3 (+5926)
chr17	33685260	33685760	Y	Hnrnpm (+1350), Pram1 (+47454)
chr7	100862859	100863359	Y	Relt (+337)
chr4	136143725	136144225	Y	Id3 (+478)
chr11	120344565	120345065	Y	Actg1 (+3727), Bahcc1 (+111868)
chr2	30693123	30693623	Y	Cstad (+98333), 1700001O22Rik (+108334)
chr5	100125403	100125903	Y	Tmem150c (+34155), Enoph1 (+85668)
chr7	116443222	116443722	Y	Pik3c2a (-23)
chr11	87448470	87448970	Y	Gm11492 (-117933), Tex14 (+43655)
chr7	126475141	126475641	Y	Sh2b1 (-569)
chr6	99521139	99521639	Y	Foxp1 (-86044), Eif4e3 (+145382)
chr13	32495044	32495544	Y	Gmds (-156554), Mylk4 (+286422)
chr13	54565184	54565684	Y	4833439L19Rik (+1)
chr8	60755910	60756410	Y	Hpf1 (-134291), Mfap3l (+123300)
chr3	51483699	51484199	Y	Rab33b (-17)
chr16	93818574	93819074	Y	Morc3 (-13297), Dopey2 (+106917)
chr9	72132880	72133380	Y	Zfp280d (-141749), Tcf12 (-21283)
chr3	53253216	53253716	Y	Nhlrc3 (+209866), Lhfp (+211938)
chr11	88161049	88161549	Y	Mrps23 (-43089), Cuedc1 (+62153)
chr14	51063677	51064177	Y	Rnase12 (-6685), Olfr750 (+10508)
chr15	7463541	7464041	Y	Gdnf (-347220), Egflam (-65440)
chr2	11777100	11777600	Y	Ankrd16 (-1141), Fbxo18 (+232)
chr3	81036535	81037035	Y	Pdgfc (+369)
chr16	33921930	33922430	Y	Umps (+44858), Itgb5 (+92503)
chr5	125164630	125165130	Y	Ncor2 (+14173), Rflna (+161659)
chr6	38551119	38551619	Y	Luc7l2 (-96)
chrX	168673476	168673976	Y	Msl3 (+172)
chr7	142510494	142510994	Y	Mrpl23 (-22268), Tnnt3 (+11908)
chr14	29867267	29867767	Y	Cacna2d3 (-145653), Selenok (-100791)
chr4	14863980	14864480	Y	Tmem55a (+154)
chr3	52033723	52034223	Y	Maml3 (+71103), Mgst2 (+372794)
chr13	63951878	63952378	Y	Ercc6l2 (+136825), Hsd17b3 (+137073)
chr5	118459400	118459900	Y	Med13l (-101089), 2410131K14Rik (+214423)
chr16	30187788	30188288	Y	Cpn2 (+79494), Hes1 (+122698)
chr11	88620080	88620580	Y	Msi2 (+97771), Ccdc182 (+326272)
chr4	126202601	126203101	Y	Thrap3 (-91)
chr6	53948346	53948846	Y	Tril (-127766), Cpvl (+30066)
chr5	103423432	103423932	Y	Ptpn13 (-1819)
chr5	67400902	67401402	Y	Bend4 (+27158), Slc30a9 (+94197)
chr7	121034304	121034804	Y	Mettl9 (+109)
chr1	91685716	91686216	Y	Twist2 (-115504), Asb1 (+145422)
chr4	100910843	100911343	Y	Gm10577 (+109603), Cachd1 (+134418)
chr7	102209513	102210013	Y	Pgap2 (-599), Nup98 (+413)
chr15	94220723	94221223	Y	Prickle1 (-701450), Adamts20 (+183285)
chr11	8533276	8533776	Y	Tns3 (+131009)
chr14	51088460	51088960	Y	Olfr750 (-14275), Ang (-7290)
chr4	129810832	129811332	Y	Khdrbs1 (-68786), Ptp4a2 (-9139)
chr11	107012646	107013146	Y	Kpna2 (-13355), Bptf (+119026)
chr11	62442028	62442528	Y	Ncor1 (+15054), Ttc19 (+160794)
chr16	24919287	24919787	Y	Tprg (-367280), Lpp (+526187)
chr10	80158468	80158968	Y	Cirbp (-9060), Midn (+10446)
chr11	116852835	116853335	Y	Mfsd11 (-735), Srsf2 (+9)
chr1	185969084	185969584	Y	Lyplal1 (+147976), Slc30a10 (+514486)
chr11	88820662	88821162	Y	Msi2 (-102811), Akap1 (+43674)
chr13	38429504	38430004	Y	Bmp6 (+84647), Txndc5 (+98736)
chr17	24472540	24473040	Y	Bricd5 (-1094)
chr18	52791553	52792053	Y	Snx2 (-384562), Sncaip (+24093)
chr17	24073268	24073768	Y	Kctd5 (-33)
chr9	26999374	26999874	Y	Thyn1 (-96), Acad8 (-75)
chr1	38478106	38478606	Y	Rev1 (-348694), Aff3 (+148829)
chr8	33653699	33654199	Y	Gsr (+711)
chr12	79949002	79949502	Y	Zfp36l1 (+163761), Rad51b (+651901)
chr1	178319788	178320288	Y	Cox20 (+908)
chr15	103177652	103178152	Y	Smug1 (-19900), Cbx5 (+61914)
chr16	31591990	31592490	Y	Dlg1 (-71799), Bdh1 (+163492)
chr3	98013239	98013739	Y	Notch2 (-49)
chr1	86441820	86442320	Y	Ptma (-84656), Tex44 (+15741)
chr1	165701448	165701948	Y	Mpzl1 (-67169), Rcsd1 (+6350)
chr2	18672286	18672786	Y	Bmi1 (-4482), Commd3 (+152)
chr7	116100076	116100576	Y	1110004F10Rik (+7025), Plekha7 (+208050)
chr17	83222655	83223155	Y	Eml4 (-128026), Pkdcc (+7613)
chr15	78834520	78835020	Y	Card10 (-31728), Cdc42ep1 (-7877)
chr8	86418629	86419129	Y	Abcc12 (+161807), Phkb (+577877)
chr8	84689179	84689679	Y	Nacc1 (-1567), Trmt1 (+563)
chr4	62408471	62408971	Y	Cdc26 (-79), Prpf4 (-76)
chr11	88447293	88447793	Y	Ccdc182 (+153485), Msi2 (+270558)
chr17	25874880	25875380	Y	Mettl26 (-370)
chr1	143916985	143917485	Y	Rgs2 (+86926), Uchl5 (+139963)
chr8	27240789	27241289	Y	Eif4ebp1 (-19290), Adrb3 (-11451)
chr13	45820527	45821027	Y	Atxn1 (+144200), Gmpr (+313333)
chr2	105035958	105036458	Y	Gm11060 (-55810), Eif3m (-19128)
chr10	108874917	108875417	Y	Gm5136 (-175007), Syt1 (+135808)
chr2	28966306	28966806	Y	Barhl1 (-50144), Cfap77 (+88510)
chr3	37917064	37917564	Y	Gm5148 (-192985), Ankrd50 (+567530)
chr8	126504601	126505101	Y	Tarbp1 (-29786), Irf2bp2 (+89135)
chr10	17727670	17728170	Y	Txlnb (-68336), Cited2 (+4687)
chr1	134991914	134992414	Y	Ube2t (+29599), Lgr6 (+113112)
chr13	15395178	15395678	Y	Gli3 (-68552), AW209491 (+765180)
chr13	23518828	23519328	Y	Btn2a2 (-30221), Hist1h4h (-11972)
chr6	146912748	146913248	Y	Ppfibp1 (+24409), 1700034J05Rik (+41424)
chr14	22783176	22783676	Y	Lrmda (+763714)
chr9	67077764	67078264	Y	Tpm1 (-28608), Tln2 (+481689)
chr17	29056805	29057305	Y	Cdkn1a (-36717), Srsf3 (+24382)
chr7	45700697	45701197	Y	Dbp (-4141)
chr5	120560845	120561345	Y	Tpcn1 (+27578), Slc8b1 (+49927)
chr9	88482650	88483150	Y	Syncrip (-345)
chr8	22192557	22193057	Y	Vps36 (-2)
chr2	164911111	164911611	Y	Zfp335 (+396)
chr4	11989789	11990289	Y	Gm10604 (-8774), Tmem67 (+97918)
chr12	76531961	76532461	Y	Plekhg3 (-1169)
chr8	82863535	82864035	Y	Rnf150 (+429)
chr11	116042580	116043080	Y	Unk (+12508), Unc13d (+35131)
chr7	46615652	46616152	Y	Sergef (+23905), Kcnc1 (+218254)
chr11	113546207	113546707	Y	Slc39a11 (+19302), Sox9 (+764233)
chr2	103761047	103761547	Y	Nat10 (-27)
chr14	117930492	117930992	Y	Dct (+121504)
chr5	90789951	90790451	Y	Cxcl15 (-4333)
chr10	128435501	128436001	Y	Smarcc2 (-23570), Rnf41 (+24094)
chr2	74734358	74734858	Y	Hoxd1 (-28372), Gm28230 (+7880), Hoxd13 (+66298)
chr8	11008981	11009481	Y	Irs2 (-773)
chr13	21710783	21711283	Y	Hist1h2bl (+5110), Olfr1359 (+12922)
chr13	23307422	23307922	Y	Vmn1r223 (+58434), Zfp322a (+61536)
chr4	32176640	32177140	Y	Bach2 (-61914), Map3k7 (+212793)
chr11	94880686	94881186	Y	Tmem92 (-98436), Col1a1 (-55288)
chr5	139546619	139547119	Y	Uncx (+3375), Micall2 (+189467)
chr8	120322971	120323471	Y	Gse1 (-165226), Fam92b (-145755)
chr9	35421782	35422282	Y	Cdon (+474)
chr8	11327097	11327597	Y	Col4a1 (-14521), Rab20 (+151363)
chr4	34882845	34883345	Y	Zfp292 (-135)
chr11	98794927	98795427	Y	Msl1 (-339)
chr10	75156765	75157265	Y	Specc1l (-55375), Bcr (+96423)
chr12	86037338	86037838	Y	Tgfb3 (+41453), Ttll5 (+212878)
chr16	30064028	30064528	Y	Hes1 (-1062)
chr2	26389102	26389602	Y	Sdccag3 (-36), Pmpca (+13)
chr13	21855094	21855594	Y	Zfp184 (-89768), Hist1h2br (+21601)
chr11	105388388	105388888	Y	March10 (+68097), Mrc2 (+95992)
chr2	118509609	118510109	Y	Srp14 (-30148), Bmf (+39828)
chr5	136428563	136429063	Y	Sh2b2 (-183910), Cux1 (+138433)
chr5	24842248	24842748	Y	Rheb (+126)
chr9	60290923	60291423	Y	Nr2e3 (-341056), Thsd4 (+219862)
chr11	81299085	81299585	Y	5530401A14Rik (-561344), Asic2 (-146014)
chr2	51056046	51056546	Y	Mmadhc (-759579), Rnd3 (+92815)
chr2	137243836	137244336	Y	Jag1 (-127442)
chr6	47781457	47781957	Y	Ezh2 (-186677), Pdia4 (+31723)
chr19	44311747	44312247	Y	Scd4 (-21095), Scd2 (+18321)
chr19	44749732	44750232	Y	Pax2 (-6063), Hif1an (+187132)
chr11	96301775	96302275	Y	Hoxb5 (-1487)
chr14	51089269	51089769	Y	Olfr750 (-15084), Ang (-6481)
chr1	179197172	179197672	Y	Smyd3 (+320612), Kif26b (+668297)
chr13	23585536	23586036	Y	Hist1h4d (+4188), Hist1h2be (+35338)
chr6	51174123	51174623	Y	Npvf (-519934), Nfe2l3 (-258297)
chr5	74161533	74162033	Y	Usp46 (-93352), Rasl11b (-33503)
chr4	117651682	117652182	Y	Dmap1 (+30341), Eri3 (+101567)
chr11	96324137	96324637	Y	Hoxb2 (-27244), Hoxb3 (+1061)
chr3	130867153	130867653	Y	Lef1 (-243068), Rpl34 (-137066)
chr4	70410326	70410826	Y	Cdk5rap2 (-133)
chr2	154613357	154613857	Y	4930519P11Rik (-170), Zfp341 (+310)
chr2	127587077	127587577	Y	Zfp661 (-233), Mrps5 (+105)
chr18	21375139	21375639	Y	Garem1 (-75251), Klhl14 (+279329)
chr11	76059923	76060423	Y	Rflnb (-32391), Vps53 (+119474)
chr14	21847328	21847828	Y	Comtd1 (+1399), Vdac2 (+16309)
chr9	100545731	100546231	Y	Nck1 (+153)
chr3	105481254	105481754	Y	Kcnd3 (+28418), Ddx20 (+206070)
chr7	5079988	5080488	Y	Epn1 (+3)
chr13	22020923	22021423	Y	Prss16 (-11432), Hist1h2ah (+14395)
chr11	102610534	102611034	Y	Meioc (-54804), Fzd2 (+6388)
chr5	113453327	113453827	Y	Wscd2 (-36870), Aym1 (+96283)
chr13	63305309	63305809	Y	Fbp1 (-417277), Fancc (+126166)
chr9	56465261	56465761	Y	Hmg20a (+46902), Lingo1 (+170117)
chr9	69084274	69084774	Y	Ice2 (-313382), Rora (+430738)
chr18	35887763	35888263	Y	Psd2 (-76817), Cxxc5 (+58195)
chr10	81416844	81417344	Y	Nfic (+10079), Smim24 (+24043)
chr7	143783862	143784362	Y	Mrgpre (+388)
chr2	101815180	101815680	Y	Commd9 (-70823), Prr5l (-17723)
chr19	4988941	4989441	Y	Npas4 (+780)
chr15	99787468	99787968	Y	Cers5 (-15117), Lima1 (+87710)
chr4	41660873	41661373	Y	Enho (-20799), Cntfr (+34319)
chr10	99261518	99262018	Y	Dusp6 (-1463)
chr19	5567376	5567876	Y	Ap5b1 (-448)
chr12	3309571	3310071	Y	Rab10 (+148)
chr9	106170669	106171169	Y	Wdr82 (-9)
chr3	87154384	87154884	Y	Cd1d1 (-155193), Kirrel (+20113)
chr15	82969365	82969865	Y	Tcf20 (-57481), Nfam1 (+63691)
chr11	85775485	85775985	Y	Tbx2 (-56816), Bcas3 (+422523)
chr8	121241686	121242186	Y	Foxl1 (+113996), 1700018B08Rik (+300018)
chr15	68258202	68258702	Y	Zfat (+386)
chr11	5788132	5788632	Y	Dbnl (-140)
chr9	107714480	107714980	Y	Sema3f (-9174), Rbm5 (+56266)
chr6	99081154	99081654	Y	Gm765 (-738650), Foxp1 (+353941)
chr11	120437447	120437947	Y	Tspan10 (-4947), Nploc4 (+11)
chr10	43332029	43332529	Y	Bend3 (-146552), Pdss2 (+110793)
chr13	101465421	101465921	Y	Slc30a5 (-632244), Pik3r1 (+302546)
chr10	42464203	42464703	Y	Foxo3 (-187701), Afg1l (+14112)
chr11	96349394	96349894	Y	Hoxb2 (-1987)
chr4	123917076	123917576	Y	Rragc (-120)
chr13	45872230	45872730	Y	Atxn1 (+92497), Gmpr (+365036)
chr17	85800259	85800759	Y	Six2 (-112235), Srbd1 (+344666)
chr5	17573651	17574151	Y	Sema3c (-380)
chr10	120388471	120388971	Y	Hmga2 (+87748), Llph (+161651)
chr3	96104193	96104693	Y	Otud7b (-84)
chr1	132292380	132292880	Y	Gm10188 (-62863), Klhdc8a (-5996)
chr2	164879434	164879934	Y	Pcif1 (+319)
chr13	51651553	51652053	Y	Secisbp2 (+106)
chr9	61370559	61371059	Y	Tle3 (-2576)
chr14	58076248	58076748	Y	Fgf9 (+3812)
chr13	60172178	60172678	Y	Zcchc6 (-349281), Gas1 (+4513)
chr6	127152377	127152877	Y	Ccnd2 (-1567)
chr10	68166060	68166560	Y	Arid5b (+112430), Rtkn2 (+186712)
chr2	90581388	90581888	Y	Ptprj (-991)
chr15	84731856	84732356	Y	Arhgap8 (+12054), Phf21b (+123943)
chr6	128760523	128761023	Y	Klrb1 (-37714), Klrb1c (+27868)
chr5	32135352	32135852	Y	Fosl2 (-199)
chr13	21911080	21911580	Y	Zfp184 (-33782), Hist1h2br (+77587)
chr2	170267231	170267731	Y	Zfp217 (-136261), Bcas1 (+160347)
chr2	121140026	121140526	Y	Adal (-222), Lcmt2 (+377)
chr16	43800308	43800808	Y	Drd3 (+38337), Qtrt2 (+89127)
chr11	71706552	71707052	Y	Nlrp1b (-505346), Wscd1 (-44574)
chr7	70360453	70360953	Y	Nr2f2 (-110)
chr12	111038619	111039119	Y	Rcor1 (-929)
chr1	77446622	77447122	Y	Epha4 (+68216)
chr1	171502842	171503342	Y	Alyref2 (-386)
chr11	97796882	97797382	Y	Lasp1 (-2433)
chr15	98871970	98872470	Y	Kmt2d (-1016)
chr8	105606173	105606673	Y	Ctcf (-30156), Ripor1 (+1168)
chr17	70852714	70853214	Y	Tgif1 (-1230)
chr6	126002960	126003460	Y	Ntf3 (+163505), Ano2 (+312791)
chr1	135770784	135771284	Y	Tnni1 (-28799), Phlda3 (+4915)
chr11	120310932	120311432	Y	Actg1 (+37360), Bahcc1 (+78235)
chr1	74816562	74817062	Y	Cdk5r2 (-38122), Wnt10a (+25296)
chr15	103163097	103163597	Y	Smug1 (-5345), Cbx5 (+76469)
chr17	34119058	34119558	Y	Brd2 (+2439), H2-Oa (+26968)
chr2	59544109	59544609	Y	Tanc1 (-67685), Dapl1 (+59706)
chr3	138824063	138824563	Y	Tspan5 (+82118), Rap1gds1 (+250888)
chr11	96285672	96286172	Y	Hoxb7 (-701)
chr14	54431196	54431696	Y	Mmp14 (-166)
chr1	185216634	185217134	Y	Rab3gap2 (+12767), Iars2 (+112512)
chr1	155158938	155159438	Y	Stx6 (+473)
chr1	168410490	168410990	Y	Pbx1 (+21157), Lmx1a (+721183)
chr2	30708117	30708617	Y	1700001O22Rik (+93340), Cstad (+113327)
chr4	121097990	121098490	Y	Zmpste24 (+1)
chr10	120552350	120552850	Y	Hmga2 (-76131), Msrb3 (+346501)
chr3	152114833	152115333	Y	Ptgfr (-277453), Gipc2 (+51147)
chr12	25098549	25099049	Y	Id2 (-1659)
chr1	86527158	86527658	Y	Ptma (+682)
chr12	13212029	13212529	Y	Mycn (-270365), Ddx1 (+36934)
chr10	80152834	80153334	Y	Cirbp (-14694), Midn (+4812)
chr10	80679852	80680352	Y	Mknk2 (-3809)
chr16	93962193	93962693	Y	Cldn14 (+46394), Chaf1b (+78542)
chr8	27260287	27260787	Y	Eif4ebp1 (+208)
chr9	20651778	20652278	Y	Pin1 (-67)
chr4	105157107	105157607	Y	Plpp3 (+10)
chr19	3983115	3983615	Y	Acy3 (-3296)
chr17	23548547	23549047	Y	Vmn2r117 (-69200), Zfp213 (+15429)
chr5	149678062	149678562	Y	B3glct (+82)
chr7	98887839	98888339	Y	Wnt11 (+52958), Uvrag (+253052)
chr13	90922855	90923355	Y	Rps23 (+147)
chr11	51606075	51606575	Y	Hnrnpab (+522)
chr4	46388992	46389492	Y	Trmo (+181)
chr2	18064084	18064584	Y	Mllt10 (+9097), Dnajc1 (+328496)
chr6	50808585	50809085	Y	Nfe2l3 (-623835), Npvf (-154396)
chr6	82041163	82041663	Y	Eva1a (-210)
chr7	129680789	129681289	Y	Wdr11 (+89176), Fgfr2 (+585152)
chr8	121850932	121851432	Y	Klhdc4 (-21613), Slc7a5 (+56512)
chr15	55440806	55441306	Y	Mtbp (-116352), Col14a1 (+133306)
chr13	96542287	96542787	Y	Col4a3bp (-198), Polk (-52)
chr14	22114811	22115311	Y	Lrmda (+95349)
chr11	101815680	101816180	Y	Etv4 (-30559), Meox1 (+78444)
chr3	121426838	121427338	Y	Cnn3 (+591)
chr9	75409950	75410450	Y	Mapk6 (-841)
chr12	8884892	8885392	Y	Laptm4a (-36522), Sdc1 (+113819)
chr11	96421368	96421868	Y	Skap1 (-42975), Hoxb1 (+55866)
chr6	83108934	83109434	Y	Mrpl53 (+144)
chr18	80469665	80470165	Y	Ctdp1 (-220)
chr1	72226055	72226555	Y	Mreg (-13998), Pecr (+58009)
chr6	52225323	52225823	Y	Hoxa7 (-8068), Hoxa9 (+1797)
chr10	60934302	60934802	Y	Pcbd1 (-154807), Unc5b (-102971)
chr13	31811359	31811859	Y	Foxc1 (+4976), Gmds (+527131)
chr2	152622135	152622635	Y	Rem1 (-4566), Defb25 (+668)
chr6	131382353	131382853	Y	Styk1 (-68776), Ybx3 (+5835)
chr9	109806790	109807290	Y	Fbxw27 (-16390), Spink8 (-9504)
chr1	91729193	91729693	Y	Twist2 (-72027), Asb1 (+188899)
chr2	179538093	179538593	Y	Cdh4 (+95912), Taf4 (+438303)
chr13	23517510	23518010	Y	Btn2a2 (-28903), Hist1h4h (-13290)
chr6	86403678	86404178	Y	Tia1 (-291)
chr11	79229507	79230007	Y	Ksr1 (-83350), Wsb1 (+24914)
chr5	64156430	64156930	Y	Tbc1d1 (-2771)
chr15	97107516	97108016	Y	Pced1b (-139341), Slc38a4 (-51810)
chr19	18758795	18759295	Y	Trpm6 (+9062), Rorb (+242072)
chr11	96271862	96272362	Y	Hoxb9 (+655)
chr2	73952411	73952911	Y	Atp5g3 (-41336), Lnpk (+626287)
chr10	61965395	61965895	Y	H2afy2 (-181498), Col13a1 (+13463)
chr13	23570579	23571079	Y	Hist1h3d (-4934), Hist1h2ad (-3552), Hist1h2bg (-567), Hist1h2ae (+391)
chr11	3292640	3293140	Y	Pik3ip1 (-37511), Patz1 (+2451)
chr18	54948154	54948654	Y	Zfp608 (+41776)
chr8	11340019	11340519	Y	Col4a1 (-27443), Rab20 (+138441)
chr8	26976819	26977319	Y	Zfp703 (-285)
chr10	13415846	13416346	Y	Phactr2 (-91807), Fuca2 (-84905)
chr1	181000323	181000823	Y	Ephx1 (+16996), Tmem63a (+58114)
chr11	96300220	96300720	Y	Hoxb5 (-3042)
chr8	89042699	89043199	Y	Sall1 (+1213), Cyld (+345889)
chr9	60513222	60513722	Y	Thsd4 (-2437)
chr12	110845101	110845601	Y	Zfp839 (-4928), Mok (-4412)
chr9	35467338	35467838	Y	Cdon (+46030), Gm1113 (+50681)
chr3	101805413	101805913	Y	Atp1a1 (-200979), Mab21l3 (+30560)
chr12	77781148	77781648	Y	Gm6657 (-412844), Fut8 (+542333)
chr5	104374093	104374593	Y	Spp1 (-60775), Mepe (+49014)
chr2	13792990	13793490	Y	St8sia6 (+824)
chr12	101011929	101012429	Y	Gpr68 (-103981), Ccdc88c (+16877)
chr14	32950706	32951206	Y	Lrrc18 (-40426), Vstm4 (+94200)
chr2	179825282	179825782	Y	Taf4 (+151114), Cdh4 (+383101)
chr9	42109641	42110141	Y	Ubash3b (-951829), Sorl1 (+14406)
chr17	29044294	29044794	Y	Cdkn1a (-49228), Srsf3 (+11871)
chr1	152572964	152573464	Y	Rgl1 (+52003), Colgalt2 (+173384)
chr2	20291393	20291893	Y	Etl4 (+1730), Arhgap21 (+676078)
chr17	35700473	35700973	Y	Gtf2h4 (-26984), Ddr1 (+3876)
chr2	84738478	84738978	Y	Ypel4 (+4670), Serping1 (+36676)
chr18	58053383	58053883	Y	Fbn2 (+156293), Slc12a2 (+174955)
chr6	86209573	86210073	Y	Fam136a (-155823), Tgfa (+14600)
chr3	58672377	58672877	Y	Erich6 (-35420), Siah2 (+19773)
chr2	166443000	166443500	Y	Sulf2 (-287587), Prex1 (+270582)
chr19	45789372	45789872	Y	Mgea5 (-6102), Kcnip2 (+26439)
chr4	117330731	117331231	Y	Tmem53 (+78939), Rnf220 (+166071)
chr15	6707722	6708222	Y	Rictor (-409)
chr1	118902066	118902566	Y	Gli2 (+151303), Tfcp2l1 (+274370)
chr13	21259540	21260040	Y	Gpx5 (+32941), Trim27 (+80345)
chr17	80206932	80207432	Y	Ttc39d (-278), Srsf7 (+123)
chr13	25083024	25083524	Y	Dcdc2a (+27021), Nrsn1 (+186808)
chr15	99332828	99333328	Y	Fmnl3 (+37404), Prpf40b (+37807)
chr4	134395886	134396386	Y	Pafah2 (-1335)
chr19	53529885	53530385	Y	Dusp5 (+1026), Nutf2-ps1 (+58932)
chr3	27710951	27711451	Y	Fndc3b (-803)
chr4	133888125	133888625	Y	Rps6ka1 (-578)
chr13	97435284	97435784	Y	Enc1 (+194429), Gm10260 (+325098)
chr6	87653872	87654372	Y	Prokr1 (-63379), Aplf (+18071)
chr2	27321325	27321825	Y	Sardh (-74309), Vav2 (+105458)
chr16	36040810	36041310	Y	Wdr5b (-130)
chr7	98815183	98815683	Y	Wnt11 (-19698), Thap12 (+112330)
chr13	21974837	21975337	Y	Pom121l2 (-6433), Zfp184 (+29975)
chr1	75447566	75448066	Y	Asic4 (-2883)
chr5	135674313	135674813	Y	Por (-14473), Rhbdd2 (+41945)
chr19	37207427	37207927	Y	Cpeb3 (-215), March5 (+134)
chr1	153125317	153125817	Y	Lamc2 (+60880), Nmnat2 (+170569)
chr7	19741684	19742184	Y	Tomm40 (-26509), Nectin2 (+7639)
chr2	169702675	169703175	Y	Tshz2 (+69249), Zfp217 (+428295)
chr10	39982594	39983094	Y	Mfsd4b3 (-22691), Mfsd4b5 (+3795)
chr7	89403851	89404351	Y	Fzd4 (-254)
chr9	69681681	69682181	Y	Foxb1 (+79009), Anxa2 (+228311)
chr6	112494534	112495034	Y	Oxtr (-4841)
chr18	35831520	35832020	Y	Psd2 (-133060), Cxxc5 (+1952)
chr11	59449968	59450468	Y	Snap47 (-219), Jmjd4 (+173)
chr18	82888388	82888888	Y	Zfp236 (-195755), Zfp516 (-22241)
chr4	133095097	133095597	Y	Wasf2 (-35158), Ahdc1 (+83841)
chr18	37836124	37836624	Y	Pcdhgc5 (+16861), Diaph1 (+99007)
chr10	17237322	17237822	Y	Cited2 (-485661)
chr8	121579028	121579528	Y	Fbxo31 (-472)
chr3	97932135	97932635	Y	Notch2 (-81153), Sec22b (+31195)
chr15	102999411	102999911	Y	Hoxc6 (-9912), Hoxc8 (+9054)
chr8	126826317	126826817	Y	Irf2bp2 (-232581), Tomm20 (+119273)
chr9	116401772	116402272	Y	Tgfbr2 (-226757)
chr2	30823211	30823711	Y	Asb6 (+6872), Ntmt1 (+15635)
chr14	22801063	22801563	Y	Lrmda (+781601)
chr6	140856255	140856755	Y	Pde3a (-392764), Gm11077 (+127221)
chr11	106788219	106788719	Y	Cep95 (-806), Ddx5 (+63)
chr15	38661726	38662226	Y	Atp6v1c1 (+72)
chr2	26902879	26903379	Y	Surf6 (-250)
chr4	129819751	129820251	Y	Ptp4a2 (-220)
chr2	152410732	152411232	Y	6820408C15Rik (-4605), Zcchc3 (+4045)
chr11	98951419	98951919	Y	Rara (+13951), Gjd3 (+31347)
chr10	83914930	83915430	Y	1500009L16Rik (+192315), Nuak1 (+525417)
chr8	61359834	61360334	Y	Cbr4 (-127650), Sh3rf1 (+136212)
chr12	39920502	39921002	Y	Arl4a (+116677)
chr2	101678139	101678639	Y	Traf6 (-51)
chr11	54438043	54438543	Y	Fnip1 (+94)
chr5	101112153	101112653	Y	Gpat3 (+266273), Nkx6-1 (+552593)
chr5	4087050	4087550	Y	Cyp51 (+17446), Akap9 (+159026)
chr13	23298546	23299046	Y	Vmn1r223 (+49558), Zfp322a (+70412)
chr7	109468046	109468546	Y	Stk33 (-29220), Trim66 (+39838)
chr19	14890585	14891085	Y	Tle4 (-292852)
chr15	80159227	80159727	Y	Mgat3 (-14244), Tab1 (+26323)
chr5	131916875	131917375	Y	Auts2 (-440101)
chr5	122157857	122158357	Y	Ppp1cc (-171)
chr6	136804086	136804586	Y	H2afj (-3908), Hist4h4 (+79)
chr5	109556893	109557393	Y	Crlf2 (+1850), Vmn2r17 (+137130)
chr10	60812046	60812546	Y	Slc29a3 (-59514), Unc5b (+19285)
chr16	91724215	91724715	Y	Itsn1 (-4888), Cryzl1 (+4510)
chr2	18676496	18676996	Y	Bmi1 (-272)
chr14	12099807	12100307	Y	3830406C13Rik (-184116), Ptprg (+546525)
chr17	28101433	28101933	Y	Scube3 (-40633), Tcp11 (-21099)
chr17	23818730	23819230	Y	Elob (+10129), Srrm2 (+15759)
chr17	71483696	71484196	Y	Smchd1 (-8603), Ndc80 (+42911)
chr19	29806352	29806852	Y	9930021J03Rik (-1095)
chr14	52103612	52104112	Y	Hnrnpc (+166)
chr15	59597374	59597874	Y	Trib1 (-50726), Nsmce2 (+223426)
chr7	122101677	122102177	Y	Ndufab1 (-41)
chr1	165707838	165708338	Y	Rcsd1 (-40)
chr7	142542815	142543315	Y	Mrpl23 (+10053), Igf2 (+116424)
chr5	147448443	147448943	Y	Pan3 (+18532), Flt1 (+277318)
chr4	151988695	151989195	Y	Thap3 (+52)
chr3	146812871	146813371	Y	Ttll7 (-39246), Prkacb (-31705)
chr8	103808609	103809109	Y	Cdh5 (-292766)
chr11	88472003	88472503	Y	Ccdc182 (+178195), Msi2 (+245848)
chr12	79959853	79960353	Y	Zfp36l1 (+152910), Rad51b (+662752)
chr10	83004922	83005422	Y	Chst11 (+19674), Slc41a2 (+332710)
chr3	51276010	51276510	Y	Noct (+51813), Elf2 (+64403)
chr11	95991008	95991508	Y	B4galnt2 (-76367), Igf2bp1 (+14682)
chr2	38068062	38068562	Y	Dennd1a (+219063), Crb2 (+292063)
chr7	142509564	142510064	Y	Mrpl23 (-23198), Tnnt3 (+10978)
chr5	131585640	131586140	Y	Auts2 (-108866)
chr13	78581074	78581574	Y	Nr2f1 (-381567)
chr5	103374098	103374598	Y	Mapk10 (-163014), Ptpn13 (-51153)
chr5	125405854	125406354	Y	Ubc (-16090), Dhx37 (+28017)
chr1	165641423	165641923	Y	Mpzl1 (-7144), Rcsd1 (+66375)
chr16	30490277	30490777	Y	Atp13a3 (-101997), Tmem44 (+60051)
chr14	72601384	72601884	Y	Gm9195 (-109796), Fndc3a (+108369)
chr2	76098232	76098732	Y	Ttc30a1 (-116515), Pde11a (+240292)
chr2	75643161	75643661	Y	Hnrnpa3 (-15850), Mtx2 (+817608)
chr1	88639905	88640405	Y	Glrp1 (-130089), Arl4c (+62066)
chr13	23698038	23698538	Y	Hist1h4c (+166)
chr2	59771730	59772230	Y	Wdsub1 (+110604), Tanc1 (+159936)
chr13	21882696	21883196	Y	Zfp184 (-62166), Hist1h2br (+49203)
chr9	107723779	107724279	Y	Sema3f (-18473), Rbm5 (+46967)
chr16	95742564	95743064	Y	Ets2 (+40739), Psmg1 (+248146)
chr7	43579507	43580007	Y	Zfp719 (+147)
chr2	113428124	113428624	Y	Fmn1 (+100592), Grem1 (+330272)
chr6	51470685	51471185	Y	Hnrnpa2b1 (-1090), Cbx3 (+405)
chr5	143112556	143113056	Y	Rnf216 (+174)
chr17	35164536	35165036	Y	Prrc2a (+111)
chr4	21847878	21848378	Y	Pnisr (+545)
chr16	25418114	25418614	Y	Trp63 (-265401), Tprg (+131547)
chr1	171036816	171037316	Y	Fcgr4 (+18146), Fcgr3 (+22337)
chr14	105897076	105897576	Y	Spry2 (-507)
chr13	31810987	31811487	Y	Foxc1 (+4604), Gmds (+527503)
chr10	43439989	43440489	Y	Bend3 (-38592), Pdss2 (+218753)
chr13	30973806	30974306	Y	Gm5447 (-148)
chr8	110919420	110919920	Y	St3gal2 (-252)
chr17	70849741	70850241	Y	Tgif1 (+1743), Dlgap1 (+425197)
chr2	93625047	93625547	Y	Alx4 (-17087), Gm10803 (+64729)
chr14	118089318	118089818	Y	Dct (-37322), Tgds (+43197)
chr3	63900235	63900735	Y	Plch1 (-49494), E130311K13Rik (+28987)
chr6	82029487	82029987	Y	Mrpl19 (-63779), Eva1a (-11886)
chr2	154390137	154390637	Y	Cdk5rap1 (-17377), Snta1 (+17712)
chr3	137808216	137808716	Y	H2afz (-56021), Ddit4l (+184794)
chr9	66945792	66946292	Y	Rps27l (-49)
chr2	30473987	30474487	Y	Ier5l (-18)
chr11	55449343	55449843	Y	Sparc (-29513), Atox1 (+11646)
chr11	100619413	100619913	Y	Nkiras2 (-3213), Dnajc7 (+505)
chr9	64737858	64738358	Y	Rab11a (-350)
chr7	75982927	75983427	Y	Agbl1 (-246710), Klhl25 (+134867)
chr5	134772473	134772973	Y	Eln (-25400), Wbscr28 (+134010)
chr6	50663070	50663570	Y	Nfe2l3 (-769350), Npvf (-8881)
chr13	94069231	94069731	Y	Lhfpl2 (+11685), Scamp1 (+216348)
chr11	96306257	96306757	Y	Hoxb4 (-11760), Hoxb5 (+2995)
chr16	90407767	90408267	Y	Hunk (+21620), Mis18a (+319387)
chr11	102087369	102087869	Y	Mpp2 (+896)
chr3	136790352	136790852	Y	Emcn (-550465), Ppp3ca (+119832)
chr7	45456847	45457347	Y	Ruvbl2 (-19001), Ftl1 (+2787)
chr9	123925291	123925791	Y	Xcr1 (-63512), Ccr1 (+43151)
chr11	77840845	77841345	Y	Gm10277 (-53348), Pipox (+53001)
chr11	109494856	109495356	Y	Slc16a6 (-21508), Wipi1 (+116326)
chr2	126151919	126152419	Y	Fam227b (-165), Dtwd1 (+28)
chr5	148495051	148495551	Y	Slc7a1 (-95397), Ubl3 (+57361)
chr18	55549711	55550211	Y	Gramd3 (-882171), Zfp608 (-559781)
chr11	48807109	48807609	Y	Rack1 (+6999), Trim41 (+9994)
chr10	85510362	85510862	Y	Pwp1 (-361219), Btbd11 (+123798)
chr8	70598329	70598829	Y	Isyna1 (+4098), Ssbp4 (+9735)
chr19	41848206	41848706	Y	Frat2 (-324)
chr3	108210044	108210544	Y	Atxn7l2 (+640)
chr10	120764063	120764563	Y	Hmga2 (-287844), Msrb3 (+134788)
chr17	29049106	29049606	Y	Cdkn1a (-44416), Srsf3 (+16683)
chr3	148990254	148990754	Y	Adgrl2 (-35846)
chr1	162180359	162180859	Y	4930558K02Rik (-200973), Dnm3 (+297425)
chr16	74411537	74412037	Y	Robo2 (-798)
chr1	85933250	85933750	Y	4933407L21Rik (+5017), Gpr55 (+27507)
chr17	48031395	48031895	Y	Foxp4 (-107210), 1700122O11Rik (+6648)
chr17	29463953	29464453	Y	Pim1 (-26609), Fgd2 (+103261)
chr19	44642211	44642711	Y	Pax2 (-113584), Hif1an (+79611)
chr4	135873441	135873941	Y	Pnrc2 (+159)
chr12	16850811	16851311	Y	Rock2 (-43834), E2f6 (+40084)
chr13	29349958	29350458	Y	Sox4 (-396495), Cdkal1 (+505466)
chr8	70330586	70331086	Y	Gdf1 (+1019), Upf1 (+22442)
chr13	21253971	21254471	Y	Gpx5 (+38510), Trim27 (+74776)
chr17	7260314	7260814	Y	Tcp10a (-64103), Rps6ka2 (+90449)
chr12	25533762	25534262	Y	Id2 (-436872), Rnf144a (+881242)
chr7	24081614	24082114	Y	Zfp180 (-60)
chr5	99495365	99495865	Y	Gm35911 (-410701), Rasgef1b (-242688)
chr11	11855494	11855994	Y	Fignl1 (-46782), Ddc (+42400)
chr14	76505250	76505750	Y	Serp2 (+51187), Tsc22d1 (+89913)
chr10	81496247	81496747	Y	Ncln (-105)
chrX	12128420	12128920	Y	Atp6ap2 (-459131), Bcor (-48117)
chr5	139775469	139775969	Y	Ints1 (-81)
chr5	130893153	130893653	Y	A330070K13Rik (-508772), Wbscr17 (+415094)
chr8	126698917	126699417	Y	Irf2bp2 (-105181), Tomm20 (+246673)
chr4	150724870	150725370	Y	Errfi1 (-129953), Slc45a1 (-72946)
chr15	80255234	80255734	Y	Atf4 (+300)
chr7	71399254	71399754	Y	Gm10295 (-48019), Mctp2 (+907104)
chr13	21160554	21161054	Y	Trim27 (-18641), Olfr1368 (-14937)
chr15	102355639	102356139	Y	Aaas (-5130), Sp7 (+10436)
chr5	149228804	149229304	Y	Alox5ap (-35713), Uspl1 (+44391)
chr10	93452742	93453242	Y	Lta4h (-419)
chr9	90113711	90114211	Y	Morf4l1 (+754)
chr7	127027112	127027612	Y	Maz (-910)
chr6	99432655	99433155	Y	Foxp1 (+2440)
chr12	85813581	85814081	Y	Erg28 (+10691), Mfsd7c (+67292)
chr17	64559181	64559681	Y	Pja2 (-227515), Man2a1 (-41305)
chr7	28341397	28341897	Y	Supt5 (-2941)
chr4	114739163	114739663	Y	Gm12830 (-82309), Trabd2b (+332689)
chr1	86527947	86528447	Y	Ptma (+1471), Pde6d (+54350)
chr19	4397265	4397765	Y	Kdm2a (+770)
chrX	150477883	150478383	Y	Alas2 (-69242), Tmem29 (-18983)
chr10	7183067	7183567	Y	Ipcef1 (-203606), Cnksr3 (+28920)
chr17	23547152	23547652	Y	Vmn2r117 (-67805), Zfp213 (+16824)
chr7	70357606	70358106	Y	Nr2f2 (+2737)
chr5	146205468	146205968	Y	1700001J03Rik (-20414), Rnf6 (+15837)
chr3	9109893	9110393	Y	Tpd52 (-146095), Zbtb10 (-140459)
chr8	70042552	70043052	Y	Mau2 (-102), Sugp1 (-11)
chr13	45469612	45470112	Y	Gmpr (-37582), Mylip (+80120)
chr2	30784535	30785035	Y	1700001O22Rik (+16922), Cstad (+189745)
chr13	21940689	21941189	Y	Zfp184 (-4173)
chr19	44741070	44741570	Y	Pax2 (-14725), Hif1an (+178470)
chr13	21275729	21276229	Y	Gpx5 (+16752), Trim27 (+96534)
chr15	86089922	86090422	Y	Gramd4 (+32477), Cerk (+95969)
chr6	86252524	86253024	Y	Fam136a (-112872), Tgfa (+57551)
chr2	106789520	106790020	Y	Mpped2 (+96501), Arl14ep (+184654)
chr19	12009489	12009989	Y	Olfr1423 (+31578), Osbp (+43895)
chr2	34870770	34871270	Y	Cutal (-3376), Psmd5 (-58)
chr13	22043158	22043658	Y	Hist1h4i (-2046), Hist1h2ag (-464), Hist1h2bj (+194)
chr6	42349530	42350030	Y	Zyx (-259)
chr10	63455410	63455910	Y	Ctnna3 (-1850)
chr6	52225810	52226310	Y	Hoxa7 (-8555), Hoxa9 (+1310)
chr4	132038001	132038501	Y	Epb41 (+33846), Tmem200b (+116480)
chr13	60173670	60174170	Y	Zcchc6 (-350773), Gas1 (+3021)
chr2	173725285	173725785	Y	Vapb (-11976), 1700010B08Rik (+6120)
chr19	25203016	25203516	Y	Kank1 (-33709), Dock8 (+203737)
chr15	59680486	59680986	Y	Trib1 (+32386), 4933412E24Rik (+335882)
chr2	145786418	145786918	Y	Rin2 (+552)
chr15	82967901	82968401	Y	Tcf20 (-56017), Nfam1 (+65155)
chr5	31192879	31193379	Y	Eif2b4 (-115), Snx17 (-98)
chr11	48834205	48834705	Y	Trim7 (-3010)
chr16	85151506	85152006	Y	Atp5j (-316131), App (+21951)
chr1	192137613	192138113	Y	Rcor3 (+199)
chr3	32708836	32709336	Y	Actl6a (+579)
chr2	12019618	12020118	Y	Ankrd16 (+241377), Itga8 (+282054)
chr8	74993615	74994115	Y	Hmgxb4 (+509)
chr19	6067432	6067932	Y	Tm7sf2 (+160)
chr15	103035129	103035629	Y	Hoxc4 (+984)
chr12	25092352	25092852	Y	Id2 (+4538), Kidins220 (+117677)
chr8	10961956	10962456	Y	Irs2 (+46252), Myo16 (+808238)
chr11	102632681	102633181	Y	Meioc (-32657), Fzd2 (+28535)
chr10	120365813	120366313	Y	Hmga2 (+110406), Llph (+138993)
chr5	139535475	139535975	Y	Zfand2a (-51176), Uncx (-7769)
chr8	80314704	80315204	Y	Hhip (-256948), Gypa (-178827)
chr17	46629914	46630414	Y	Ptk7 (-660)
chr5	139559382	139559882	Y	Uncx (+16138), Micall2 (+176704)
chr1	62729690	62730190	Y	Nrp2 (+26238), Ino80d (+384327)
chr19	38478201	38478701	Y	Plce1 (-45746), Slc35g1 (+82471)
chr2	154454669	154455169	Y	1700003F12Rik (-93969), Cbfa2t2 (+18424)
chr11	75510069	75510569	Y	Scarf1 (-3221), Rilp (+225)
chr2	167421451	167421951	Y	Slc9a8 (-11)
chr4	120825547	120826047	Y	Rims3 (-29022), Nfyc (-10085)
chr3	140091908	140092408	Y	Stpg2 (+886265)
chr1	58973277	58973777	Y	Trak2 (-97), Stradb (+5)
chr7	70354818	70355318	Y	Nr2f2 (+5525)
chr6	6216662	6217162	Y	Slc25a13 (+261)
chr15	73185179	73185679	Y	Ago2 (-589)
chr9	105834853	105835353	Y	Col6a6 (-6943), Col6a5 (+125540)
chr17	45567104	45567604	Y	Slc35b2 (+3390), Hsp90ab1 (+5917)
chr12	108792063	108792563	Y	Yy1 (-660)
chr8	103231006	103231506	Y	Cdh5 (-870369), Cdh11 (-445614)
chr11	118162083	118162583	Y	Dnah17 (-33114), Cyth1 (+50409)
chr1	152576824	152577324	Y	Rgl1 (+48143), Colgalt2 (+177244)
chr17	26225103	26225603	Y	Fam234a (+18870), Rgs11 (+22391)
[truncated: 2,632 more rows]

## Sheet: 1.25 uM Tcf7l2
chr15	103032736	103033236	Y	Hoxc4 (-1409)
chr6	99518999	99519499	Y	Foxp1 (-83904), Eif4e3 (+147522)
chr19	26881869	26882369	Y	Gm815 (-3806)
chr11	70475054	70475554	Y	Tm4sf5 (-29940), Cxcl16 (-15320)
chr12	17724633	17725133	Y	5730507C01Rik (-789627), Hpcal1 (+34027)
chr8	25211767	25212267	Y	Fgfr1 (-306742), Tacc1 (-10475)
chr11	35750424	35750924	Y	Pank3 (-18810), Slit3 (+629450)
chr9	116873666	116874166	Y	Tgfbr2 (-698651), Rbms3 (+755997)
chr9	108578705	108579205	Y	Wdr6 (-216)
chr3	84269801	84270301	Y	Trim2 (+740)
chr15	102366657	102367157	Y	Sp7 (-582)
chr17	14173400	14173900	Y	Gm7356 (-171885), Dact2 (+30181)
chr10	27377836	27378336	Y	Lama2 (+238757), Arhgap18 (+605609)
chr11	109495613	109496113	Y	Slc16a6 (-22265), Wipi1 (+115569)
chr6	140856261	140856761	Y	Pde3a (-392758), Gm11077 (+127227)
chr12	79707409	79707909	Y	Zfp36l1 (+405354), Rad51b (+410308)
chr13	29355782	29356282	Y	Sox4 (-402319), Cdkal1 (+499642)
chr14	78900748	78901248	Y	Vwa8 (+51820), Zfp957 (+346298)
chr17	6743799	6744299	Y	Ezr (+38735), Sytl3 (+70439)
chr12	108004779	108005279	Y	Bcl11b (-1427)
chr11	60031708	60032208	Y	Rasd1 (-67014), Pemt (+14523)
chr6	18249650	18250150	Y	Cftr (+79213), Cttnbp2 (+264921)
chr3	84191505	84192005	Y	Gm6525 (+17651), Trim2 (+79036)
chr6	39543022	39543522	Y	Mkrn1 (-122810), Dennd2a (+14595)
chr2	152739193	152739693	Y	Cox4i2 (-15651), Id1 (+3192)
chr18	36196792	36197292	Y	Nrg2 (+338)
chr4	81005400	81005900	Y	Lurap1l (+95004), Mpdz (+437157)
chr2	28943784	28944284	Y	Barhl1 (-27622), Cfap77 (+111032)
chr6	53942230	53942730	Y	Tril (-121650), Cpvl (+36182)
chr2	51139348	51139848	Y	Mmadhc (-842881), Rnd3 (+9513)
chr8	69121611	69122111	Y	Slc18a1 (-32639), Lzts1 (+62364)
chr4	142179515	142180015	Y	Tmem51 (-95461), Kazn (+59636)
chr2	106693644	106694144	Y	Mpped2 (+625)
chr3	127260590	127261090	Y	Ank2 (+148219), Camk2d (+663634)
chr16	8491913	8492413	Y	Abat (-21266), Mettl22 (+21375)
chr11	43559714	43560214	Y	4933415A04Rik (-27076), Ccnjl (+31180)
chr15	91092297	91092797	Y	Kif21a (-42599), Abcd2 (+99260)
chr17	86588897	86589397	Y	Epas1 (-164760), Gm10309 (-83915)
chr1	4785451	4785951	Y	Mrpl15 (+38)
chr1	172217266	172217766	Y	Pea15a (-10712), Casq1 (+2352)
chr3	107850500	107851000	Y	Csf1 (-90281), Eps8l3 (-26479)
chr17	83983392	83983892	Y	Haao (-136852), Zfp36l2 (+204305)
chr6	87590854	87591354	Y	Prokr1 (-361)
chr14	54399066	54399566	Y	Slc7a7 (+18383), Oxa1l (+38475)
chr10	17230400	17230900	Y	Cited2 (-492583)
chr14	46605016	46605516	Y	Bmp4 (-214597), Cdkn3 (-155275)
chr12	79944739	79945239	Y	Zfp36l1 (+168024), Rad51b (+647638)
chr12	79895237	79895737	Y	Zfp36l1 (+217526), Rad51b (+598136)
chr5	35900433	35900933	Y	Psapl1 (-303338), Afap1 (+7364)
chr13	45108703	45109203	Y	Mylip (-280789), Gm9817 (+30261)
chr16	93962208	93962708	Y	Cldn14 (+46379), Chaf1b (+78557)
chr14	31557260	31557760	Y	Colq (+19873), Eaf1 (+62431)
chr13	63039146	63039646	Y	Fbp1 (-151114), Fancc (+392329)
chr7	107690275	107690775	Y	5330417H12Rik (-65364), Cyb5r2 (+67507)
chr14	27042186	27042686	Y	Arhgef3 (-195603), Il17rd (+3495)
chr17	88165436	88165936	Y	Foxn2 (-275025), Fbxo11 (-100395)
chr17	83322846	83323346	Y	Eml4 (-27835), Pkdcc (+107804)
chr1	38477998	38478498	Y	Rev1 (-348586), Aff3 (+148937)
chr4	139821397	139821897	Y	Pax7 (+11881), Tas1r2 (+168109)
chr1	152791211	152791711	Y	Ncf2 (-8733), Arpc5 (+24919)
chr6	86678566	86679066	Y	Mxd1 (-9655), Snrnp27 (+5706)
chr9	61695277	61695777	Y	Rplp1 (+219015), Tle3 (+322142)
chr12	80130721	80131221	Y	Zfp36l1 (-17958), Actn1 (+129400)
chr8	107293164	107293664	Y	Nfat5 (-56)
chr6	134035310	134035810	Y	Etv6 (-140)
chr13	110394195	110394695	Y	Plk2 (-601)
chr10	23010042	23010542	Y	Tcf21 (-190118), Eya4 (+339611)
chr5	117566133	117566633	Y	Nos1 (-275467), Ksr2 (+152383)
chr1	186449228	186449728	Y	Lyplal1 (-332168), Tgfb2 (+256222)
chr11	117975445	117975945	Y	Pgs1 (-10597), Socs3 (-6509)
chr18	61554619	61555119	Y	Csnk1a1 (-405)
chr4	53512308	53512808	Y	Fsd1l (-118913), Slc44a1 (+72145)
chr16	59604296	59604796	Y	Crybg3 (-48794), Arl6 (+34845)
chr6	148944688	148945188	Y	Fam60a (-1403)
chr7	80696875	80697375	Y	Crtc3 (-8248), Iqgap1 (+106291)
chr19	34167664	34168164	Y	Ankrd22 (-1861)
chr9	65140771	65141271	Y	Igdcc3 (-168)
chr5	120612532	120613032	Y	Rita1 (-193), Ddx54 (+43)
chr1	74082152	74082652	Y	Tns1 (+42045)
chr3	65861395	65861895	Y	Ccnl1 (+96604), Lekr1 (+195417)
chr12	112405891	112406391	Y	Tmem179 (+105031), Kif26a (+259933)
chr13	38429814	38430314	Y	Bmp6 (+84957), Txndc5 (+98426)
chr1	178527826	178528326	Y	Kif26b (-1049)
chr9	63716132	63716632	Y	Smad3 (+41612), Aagab (+113722)
chr7	130327508	130328008	Y	Fgfr2 (-61567), Ate1 (+191822)
chr4	41665079	41665579	Y	Enho (-25005), Cntfr (+30113)
chr14	105815710	105816210	Y	Spry2 (+80859), Gm10076 (+134132)
chr3	135691777	135692277	Y	Nfkb1 (-481)
chr7	49499432	49499932	Y	Dbx1 (+137167), Nav2 (+252838)
chr5	21424694	21425194	Y	Ccdc146 (-267), Fam185a (-14)
chr11	83472730	83473230	Y	Taf15 (-112)
chr6	88924692	88925192	Y	Tpra1 (+22691), Plxna1 (+437678)
chr16	31274615	31275115	Y	Ppp1r2 (+412)
chr16	22641466	22641966	Y	Etv5 (-201997), Dgkg (+15457)
chr12	81816750	81817250	Y	Pcnx (-43030), Map3k9 (-35825)
chr17	74395330	74395830	Y	Slc30a6 (-28)
chr10	94253348	94253848	Y	Tmcc3 (-261259), Ndufa12 (+54594)
chr7	70104493	70104993	Y	Nr2f2 (+255850)
chr11	5239943	5240443	Y	Emid1 (-87936), Kremen1 (+21365)
chr19	59685841	59686341	Y	Emx2 (+227719), Rab11fip2 (+257273)
chr17	71178530	71179030	Y	Lpin2 (-25896), Myom1 (+159212)
chr8	77716999	77717499	Y	Tmem184c (-106596), Ednra (+7187)
chr12	36156632	36157132	Y	Ankmy2 (-232), Bzw2 (-57)
chr1	163898192	163898692	Y	Scyl3 (-31323), Kifap3 (+118859)
chr7	27804469	27804969	Y	Zfp626 (-2477)
chr4	84019602	84020102	Y	Ccdc171 (+494307), Bnc2 (+655234)
chr19	29984527	29985027	Y	Trpd52l3 (-19013), Il33 (+38987)
chr11	64833814	64834314	Y	Elac2 (-144974), Hs3st3a1 (+398732)
chr4	124989605	124990105	Y	Gnl2 (-40137), Rspo1 (+3425)
chr7	71457668	71458168	Y	Gm10295 (-106433), Mctp2 (+848690)
chr9	107714746	107715246	Y	Sema3f (-9440), Rbm5 (+56000)
chr5	100674930	100675430	Y	Coq2 (-896)
chr8	34815096	34815596	Y	Dusp4 (+8049), Tnks (+150344)
chr8	103413589	103414089	Y	Cdh5 (-687786), Cdh11 (-628197)
chr8	115850556	115851056	Y	Dynlrb2 (-654209), Maf (-143012)
chr11	4094416	4094916	Y	Mtfp1 (+779)
chr10	94566401	94566901	Y	Cep83 (-122003), Tmcc3 (+51794)
chr17	27565493	27565993	Y	Hmga1 (+9123), Nudt3 (+57722)
chr5	131584163	131584663	Y	Auts2 (-107389)
chr11	116241919	116242419	Y	Evpl (-4092)
chr10	8885942	8886442	Y	Sash1 (-122)
chr5	136514036	136514536	Y	Sh2b2 (-269383), Cux1 (+52960)
chr10	7955823	7956323	Y	Tab2 (+157)
chr8	92460675	92461175	Y	Irx6 (-213363), Irx5 (+103176)
chr8	122076525	122077025	Y	Zfpm1 (-205366), Banp (+126231)
chr10	42995296	42995796	Y	Scml4 (+135176), Sobp (+178984)
chr14	21891889	21892389	Y	Comtd1 (-43162), Zfp503 (+97462)
chr1	77227173	77227673	Y	Epha4 (+287665)
chr12	100952071	100952571	Y	Gpr68 (-44123), Ccdc88c (+76735)
chr1	127577064	127577564	Y	Tmem163 (+102234), Mgat5 (+372296)
chr5	100943951	100944451	Y	Gpat3 (+98071), Nkx6-1 (+720795)
chr2	110192266	110192766	Y	Bbox1 (+113225), Ccdc34 (+174699)
chr5	135186734	135187234	Y	Baz1b (-280)
chr17	29356064	29356564	Y	Fgd2 (-4628)
chr19	38837277	38837777	Y	Tbc1d12 (+948)
chr7	49343237	49343737	Y	Nav2 (+96643), Dbx1 (+293362)
chr13	97205321	97205821	Y	Enc1 (-35534), Hexb (-7214)
chr8	26626194	26626694	Y	Zfp703 (-350910), Thap1 (+468303)
chr9	61697883	61698383	Y	Rplp1 (+216409), Tle3 (+324748)
chr7	96785741	96786241	Y	Nars2 (-165514), Tenm4 (+574320)
chr7	18990379	18990879	Y	Mypop (-616)
chr8	94123060	94123560	Y	Bbs2 (-24382), Mt4 (-13887)
chr12	12938848	12939348	Y	Mycn (+2816), Fam49a (+676959)
chr8	36829525	36830025	Y	Dlc1 (+122667), 6430573F11Rik (+372201)
chr3	138560663	138561163	Y	Tspan5 (-181282), Eif4e (+34734)
chr17	57275421	57275921	Y	Vav1 (-3429)
chr5	92783992	92784492	Y	Shroom3 (+100807), Sowahb (+260780)
chr15	100723560	100724060	Y	Cela1 (-35890), Galnt6 (+5566)
chr7	31150425	31150925	Y	Gramd1a (+407)
chr2	169663687	169664187	Y	Tshz2 (+30261), Zfp217 (+467283)
chr17	70781386	70781886	Y	Tgif1 (+70098), Dlgap1 (+356842)
chr8	126698933	126699433	Y	Irf2bp2 (-105197), Tomm20 (+246657)
chr17	83148308	83148808	Y	Pkdcc (-66734), Gm6594 (+609300)
chr3	35753910	35754410	Y	Atp11b (+26)
chr8	126919151	126919651	Y	Irf2bp2 (-325415), Tomm20 (+26439)
chr11	110029112	110029612	Y	Abca8b (-33517), Abca8a (+66575)
chr19	10524880	10525380	Y	Cpsf7 (-114), Sdhaf2 (+79)
chr8	36820083	36820583	Y	Dlc1 (+132109), 6430573F11Rik (+362759)
chr1	106629978	106630478	Y	Bcl2 (+84046), Phlpp1 (+458476)
chr16	91597284	91597784	Y	Tmem50b (+266)
chr4	117943186	117943686	Y	Artn (-13673), St3gal3 (+191454)
chr11	113147756	113148256	Y	Sox9 (+365782), Slc39a11 (+417753)
chr5	74261007	74261507	Y	Rasl11b (+65971), Scfd2 (+270492)
chr3	57470997	57471497	Y	Tm4sf4 (+45933), Wwtr1 (+104663)
chr8	89383331	89383831	Y	Sall1 (-339419), Tox3 (+964762)
chr10	126971911	126972411	Y	Atp23 (-70813), Ctdsp2 (-6556)
chr2	93314088	93314588	Y	Tspan18 (+20149), Trp53i11 (+126790)
chr10	115586400	115586900	Y	Lgr5 (+1130), A930009A15Rik (+16664)
chr6	83831493	83831993	Y	Paip2b (-2)
chr2	50687165	50687665	Y	Mmadhc (-390698), Rnd3 (+461696)
chr2	156991804	156992304	Y	Ndrg3 (-11)
chr7	139685150	139685650	Y	Cfap46 (-1583)
chr2	117120677	117121177	Y	Spred1 (-447)
chr2	12019634	12020134	Y	Ankrd16 (+241393), Itga8 (+282038)
chr2	115090712	115091212	Y	BC052040 (-490754), Dph6 (-435998)
chr19	15837569	15838069	Y	Psat1 (+87240)
chr13	102447257	102447757	Y	Pik3r1 (-679290), Cd180 (-246051)
chr14	76882949	76883449	Y	Serp2 (-326512), Lacc1 (+153442)
chr13	104062141	104062641	Y	Erbin (-142096), Nln (+47223)
chr8	120334248	120334748	Y	Fam92b (-157032), Gse1 (-153949)
chr11	16507628	16508128	Y	Sec61g (+606)
chr10	31252897	31253397	Y	Hey2 (-410346), Hddc2 (-60236)
chr19	12476816	12477316	Y	Mpeg1 (+16287), Dtx4 (+24930)
chr11	121951693	121952193	Y	Ptchd3 (+121696)
chr13	64152080	64152580	Y	Zfp367 (+872)
chr18	69614295	69614795	Y	Ccdc68 (-310921), Tcf4 (+270056)
chr6	121110028	121110528	Y	Pex26 (-73389), Mical3 (-28669)
chr5	122991307	122991807	Y	Kdm2b (-2458)
chr1	189727652	189728152	Y	Ptpn14 (-366)
chr1	38512836	38513336	Y	Rev1 (-383424), Aff3 (+114099)
chr5	38298685	38299185	Y	Drd5 (-20432), Otop1 (+21531)
chr1	162937920	162938420	Y	Fmo6 (-952)
chr11	54739170	54739670	Y	Cdc42se2 (+48255), Rapgef6 (+216474)
chr2	35431833	35432333	Y	4930402F06Rik (-34908), Ggta1 (+29366)
chr13	95794486	95794986	Y	Iqgap2 (+97186), F2rl2 (+97883)
chr2	165195691	165196191	Y	1700025C18Rik (-105191), Cdh22 (+38912)
chr19	21833452	21833952	Y	Trpm3 (-305417), Tmem2 (+55360)
chr1	153144010	153144510	Y	Lamc2 (+42187), Nmnat2 (+189262)
chr12	85859411	85859911	Y	Ttll5 (+34951), Tgfb3 (+219380)
chr5	115152191	115152691	Y	Unc119b (-17466), Mlec (+5738)
chr18	84084498	84084998	Y	Zadh2 (-3410), Tshz1 (+1656)
chr5	52904313	52904813	Y	Slc34a2 (-144789), Anapc4 (+70551)
chr4	97840211	97840711	Y	E130114P18Rik (-62413), Tm2d1 (+542845)
chr13	43787183	43787683	Y	Jarid2 (-943838), Cd83 (+2658)
chr10	108470281	108470781	Y	Pawr (+138410), Gm5136 (+229629)
chr14	28058161	28058661	Y	Wnt5a (-446339), Erc2 (+435969)
chr19	28382163	28382663	Y	Rfx3 (-399465), Glis3 (+297664)
chr12	86241578	86242078	Y	Gpatch2l (-30)
chr1	183164589	183165089	Y	Disp1 (+56646), Tlr5 (+210051)
chr9	14157978	14158478	Y	Sesn3 (-118073), Fam76b (+330512)
chr2	102867689	102868189	Y	Cd44 (+33686), Slc1a2 (+209280)
chr1	91630814	91631314	Y	Twist2 (-170406), Asb1 (+90520)
chr10	75098447	75098947	Y	Specc1l (-113693), Bcr (+38105)
chr7	16571054	16571554	Y	Npas1 (-94524), Arhgap35 (+43689)
chr4	150269587	150270087	Y	Rere (-11809), Eno1 (+32885)
chr4	40818391	40818891	Y	Smu1 (-60718), B4galt1 (+35364)
chr9	114999674	115000174	Y	Osbpl10 (-67355), Rps27rt (-17185)
chr16	29813822	29814322	Y	Hes1 (-251268), Opa1 (+234692)
chr15	58187195	58187695	Y	Fbxo32 (+27447), Wdyhv1 (+46009)
chr13	81331866	81332366	Y	Adgrv1 (+301038), Arrdc3 (+448706)
chr13	94091337	94091837	Y	Lhfpl2 (+33791), Scamp1 (+194242)
chr7	144663558	144664058	Y	Fadd (-81345), Ano1 (+74735)
chr5	139554853	139555353	Y	Uncx (+11609), Micall2 (+181233)
chr6	50823392	50823892	Y	Nfe2l3 (-609028), Npvf (-169203)
chr14	40949004	40949504	Y	Tspan14 (-14933), Fam213a (+64534)
chr9	8901570	8902070	Y	Gm16485 (-69971), Pgr (+1987)
chr2	38068110	38068610	Y	Dennd1a (+219015), Crb2 (+292111)
chr5	111531034	111531534	Y	Mn1 (+113842), Cryba4 (+721234)
chr4	110286423	110286923	Y	Elavl4 (+216)
chr13	45872273	45872773	Y	Atxn1 (+92454), Gmpr (+365079)
chr5	109796130	109796630	Y	Gm15446 (-127020), 4930522L14Rik (-44783)
chr9	75254119	75254619	Y	Gnb5 (-51919), Myo5c (+22349)
chr2	163661294	163661794	Y	Pkig (-32494), Serinc3 (-16413)
chr2	170400667	170401167	Y	Zfp217 (-269697), Bcas1 (+26911)
chr4	128887690	128888190	Y	Trim62 (+4352), Azin2 (+74499)
chr19	46328269	46328769	Y	Psd (-1363), Fbxl15 (+335)
chr7	145127451	145127951	Y	Ccnd1 (-187832), 1810010D01Rik (+80379)
chr5	132542041	132542541	Y	NONE
chr15	100636550	100637050	Y	Smagp (+55)
chr5	123138130	123138630	Y	Setd1b (-3813)
chr19	46624400	46624900	Y	Wbp1l (+25536), Cyp17a1 (+48324)
chr18	38631503	38632003	Y	Spry4 (-30485), Fgf1 (+287018)
chr1	59520073	59520573	Y	Gm973 (+4059), Sumo1 (+150511)
chr19	38478159	38478659	Y	Plce1 (-45788), Slc35g1 (+82429)
chr3	141483724	141484224	Y	Unc5c (+18400), Bmpr1b (+498290)
chr10	83042487	83042987	Y	Chst11 (+57239), Slc41a2 (+295145)
chr10	120420881	120421381	Y	Hmga2 (+55338), Llph (+194061)
chr12	24593209	24593709	Y	Klf11 (-57815), Grhl1 (+21176)
chr10	12518358	12518858	Y	Utrn (+343127)
chr1	73850414	73850914	Y	Tnp1 (-834755), Tns1 (+273783)
chr4	32560235	32560735	Y	Gja10 (+42275), Bach2 (+321681)
chr15	95836592	95837092	Y	Arid2 (-450731), A130051J06Rik (-45200)
chr15	12321040	12321540	Y	Golph3 (-206)
chr8	61324270	61324770	Y	Cbr4 (-163214), Sh3rf1 (+100648)
chr17	32024487	32024987	Y	Sik1 (-168945), Hsf2bp (+9771)
chr1	59334610	59335110	Y	Fzd7 (-147564), Cdk15 (+77953)
chr11	79524132	79524632	Y	Evi2b (-620)
chr16	28928689	28929189	Y	Mb21d2 (+759)
chr13	91128972	91129472	Y	Atg10 (+94746), Rps23 (+206264)
chr3	159883427	159883927	Y	Wls (+44005)
chr4	151355750	151356250	Y	Gm13090 (+266430), Camta1 (+505746)
chr6	113193685	113194185	Y	Lhfpl4 (+1449), Setd5 (+116570)
chr2	132646847	132647347	Y	Gpcpd1 (-68849), 1110034G24Rik (-43186)
chr16	90423721	90424221	Y	Hunk (+37574), Mis18a (+303433)
chr17	29773382	29773882	Y	Ccdc167 (-56623), Mdga1 (+114250)
chr13	96434984	96435484	Y	Ankdd1b (+35926), Poc5 (+46940)
chr17	17491238	17491738	Y	Lix1 (+88816), Lnpep (+133001)
chr17	8183437	8183937	Y	Ccr6 (-58839), Fgfr1op (+18186)
chr1	131380161	131380661	Y	Ikbke (-100805), Srgap2 (+146936)
chr4	83080289	83080789	Y	Frem1 (-59437), Ttc39b (+243716)
chr5	64739382	64739882	Y	Klf3 (-63756), Tbc1d1 (+580181)
chr19	25654300	25654800	Y	Dmrt2 (-17870), Dmrt3 (+44013)
chr13	28633727	28634227	Y	Sox4 (+319736), Prl5a1 (+491493)
chr11	87426603	87427103	Y	Gm11492 (-139800), Tex14 (+21788)
chr7	112627343	112627843	Y	Tead1 (-51727), Parva (+199887)
chr7	74376711	74377211	Y	St8sia2 (-363287), Slco3a1 (+177653)
chr12	10128335	10128835	Y	Nt5c1b (-241388), Osr1 (+554144)
chr9	121303681	121304181	Y	Trak1 (-63085), Ulk4 (-26734)
chr15	41155228	41155728	Y	Oxr1 (-292004), Zfpm2 (+500436)
chr9	119425145	119425645	Y	Exog (-19509), Acvr2b (+23277)
chr10	58652555	58653055	Y	Edar (+22849), Ccdc138 (+154857)
chr15	78736603	78737103	Y	Elfn2 (-18740), Mfng (+36622)
chr2	131993639	131994139	Y	Rassf2 (+36112), Prnd (+43027)
chr2	121888925	121889425	Y	Ctdspl2 (-66826), Casc4 (+22205)
chr17	83985315	83985815	Y	Haao (-138775), Zfp36l2 (+202382)
chr8	5106881	5107381	Y	Slc10a2 (-1780)
chr13	34287749	34288249	Y	Slc22a23 (+57183), Psmg4 (+125035)
chr3	104671261	104671761	Y	Slc16a1 (+32843), Fam19a3 (+106036)
chr10	81292941	81293441	Y	Tjp3 (-1924), Pip5k1c (+186)
chr7	66387982	66388482	Y	Lrrk1 (+118)
chr13	51777097	51777597	Y	Gm15440 (-76306), Sema4d (+16400)
chr16	52418209	52418709	Y	Alcam (+35615), Cblb (+386910)
chr4	150675846	150676346	Y	Errfi1 (-178977), Slc45a1 (-23922)
chr18	3867412	3867912	Y	Lyzl1 (-298170), Bambi (+359705)
chr14	31421071	31421571	Y	Sh3bp5 (+14744), Capn7 (+84683)
chr19	40873042	40873542	Y	Zfp518a (-21413), Ccnj (+42013)
chr10	117224140	117224640	Y	Yeats4 (+117)
chr10	19934635	19935135	Y	Map3k5 (+413)
chr13	115054569	115055069	Y	Itga2 (-122719), Pelo (+35367)
chr1	155030807	155031307	Y	Cacna1e (-304701), Ier5 (+68579)
chr19	47397779	47398279	Y	Sh3pxd2a (+66382), Neurl1a (+219209)
chr15	98609947	98610447	Y	Adcy6 (-2564)
chr12	13208964	13209464	Y	Mycn (-267300), Ddx1 (+39999)
chr18	78488479	78488979	Y	Gm6133 (+138975), Setbp1 (+620662)
chr1	36586263	36586763	Y	Sema4c (-28987), Fam178b (+96670)
chr18	33463926	33464426	Y	Nrep (-542), Gm10549 (+13)
chr9	107727693	107728193	Y	Sema3f (-22387), Rbm5 (+43053)
chr1	87793243	87793743	Y	Sag (-10187), Atg16l1 (+37407)
chr7	49677125	49677625	Y	Htatip2 (-81778), Dbx1 (-40526)
chr13	60529583	60530083	Y	Gas1 (-352892), Dapk1 (-72124)
chr6	101236731	101237231	Y	Pdzrn3 (+140916), Ppp4r2 (+403359)
chr15	38470596	38471096	Y	Klf10 (-170139), Azin1 (+48420)
chr1	105971398	105971898	Y	Zcchc2 (-18758), Tnfrsf11a (+190930)
chr1	168243917	168244417	Y	Pbx1 (+187730), Lmx1a (+554610)
chr12	99084157	99084657	Y	Ttc8 (+163795), Foxn3 (+309390)
chr11	88584999	88585499	Y	Msi2 (+132852), Ccdc182 (+291191)
chr14	118473700	118474200	Y	Gm9376 (+206990), Abcc4 (+232269)
chr12	101011931	101012431	Y	Gpr68 (-103983), Ccdc88c (+16875)
chr1	179143204	179143704	Y	Smyd3 (+374580), Kif26b (+614329)
chr12	105511637	105512137	Y	Bdkrb2 (-51339), D430019H16Rik (+58031)
chr13	63918769	63919269	Y	Ercc6l2 (+103716), Hsd17b3 (+170182)
chr3	142710534	142711034	Y	Gtf2b (-54261), Kyat3 (+9733)
chr16	94230955	94231455	Y	Hlcs (+82358), Sim2 (+145945)
chr4	133117293	133117793	Y	Wasf2 (-12962), Ahdc1 (+106037)
chr6	82772439	82772939	Y	Pole4 (-119760), Hk2 (+1765)
chr16	57606732	57607232	Y	Cmss1 (-157)
chr15	78796533	78797033	Y	Mfng (-23308), Card10 (+6259)
chr9	69301853	69302353	Y	Ice2 (-95803), Rora (+648317)
chr11	76363283	76363783	Y	Glod4 (-119808), Nxn (+35607)
chr18	61110030	61110530	Y	Csf1r (+4428), Hmgxb3 (+66770)
chr6	112494563	112495063	Y	Oxtr (-4870)
chr9	70875275	70875775	Y	Lipc (+59283), Adam10 (+196528)
chr10	120764118	120764618	Y	Hmga2 (-287899), Msrb3 (+134733)
chr2	143914702	143915202	Y	Dstn (-368)
chr16	25418020	25418520	Y	Trp63 (-265495), Tprg (+131453)
chr8	27106724	27107224	Y	Adgra2 (+21376), Brf2 (+21706)
chr18	36280379	36280879	Y	Pura (-468)
chr11	120707081	120707581	Y	Cenpx (+6401), Aspscr1 (+34339)
chr19	7320069	7320569	Y	Mark2 (+21114), Rcor2 (+52018)
chr11	81298910	81299410	Y	5530401A14Rik (-561519), Asic2 (-145839)
chr13	97617480	97617980	Y	Gm10260 (+142902), Enc1 (+376625)
chr12	12581160	12581660	Y	Fam49a (+319271), Mycn (+360504)
chr11	103340548	103341048	Y	Map3k14 (-73326), Arhgap27 (+20102)
chr1	189875402	189875902	Y	Smyd2 (+46711), Ptpn14 (+147384)
chr15	103177501	103178001	Y	Smug1 (-19749), Cbx5 (+62065)
chr8	103231046	103231546	Y	Cdh5 (-870329), Cdh11 (-445654)
chr1	182670563	182671063	Y	Ccdc185 (+78367), Capn8 (+105801)
chr10	67003134	67003634	Y	Reep3 (+93561)
chr2	51532985	51533485	Y	Rnd3 (-384124), Tas2r134 (-94276)
chr7	58840608	58841108	Y	Ube3a (-387944), Atp10a (+182612)
chr17	71483737	71484237	Y	Smchd1 (-8644), Ndc80 (+42870)
chr5	125177391	125177891	Y	Ncor2 (+1412), Rflna (+174420)
chr9	104123517	104124017	Y	Ackr4 (+3166), Acad11 (+60081)
chr4	123239438	123239938	Y	Pabpc4 (-43223), Heyl (+6132)
chr3	121390182	121390682	Y	Cnn3 (-36065), Alg14 (+98659)
chr5	120495275	120495775	Y	Plbd2 (+8100), Sds (+18999)
chr5	21673122	21673622	Y	Armc10 (+27493), Napepld (+28022)
chr7	43672821	43673321	Y	Klk14 (-17347), Ctu1 (+1055)
chr12	73110241	73110741	Y	Six1 (-63312), Six4 (+2934)
chr9	108825755	108826255	Y	Celsr3 (-315)
chrX	75514329	75514829	Y	Vbp1 (+280)
chr4	124570971	124571471	Y	3100002H09Rik (+39582), Rragc (+653775)
chr8	75033983	75034483	Y	Tom1 (+496)
chr1	165737286	165737786	Y	Rcsd1 (-29488), Creg1 (-26210)
chr13	40994581	40995081	Y	Pak1ip1 (-6192), Gcnt2 (+135077)
chr12	73722155	73722655	Y	Hif1a (-185499), Prkch (+137608)
chr5	3342136	3342636	Y	Cdk6 (-1507)
chr17	5091961	5092461	Y	Arid1b (+97137), Ldhal6b (+326556)
chr4	102840266	102840766	Y	Tctex1d1 (-148057), Sgip1 (+80153)
chr10	67644237	67644737	Y	Ado (-95532), Zfp365 (+268175)
chr12	35246185	35246685	Y	Snx13 (+199249), Ahr (+288603)
chr13	28417792	28418292	Y	Prl5a1 (+275558), Sox4 (+535671)
chr8	120373799	120374299	Y	Fam92b (-196583), Gse1 (-114398)
chr17	28101876	28102376	Y	Scube3 (-40190), Tcp11 (-21542)
chr5	142822646	142823146	Y	Tnrc18 (-5234), Fbxl18 (+72342)
chr6	121346513	121347013	Y	Slc6a12 (+145)
chr5	67609003	67609503	Y	Shisa3 (+1371), Atp8a1 (+238181)
chr11	116682667	116683167	Y	1810032O08Rik (+11248), St6galnac2 (+11951)
chr3	130867176	130867676	Y	Lef1 (-243045), Rpl34 (-137089)
chr17	49875361	49875861	Y	Kif6 (+260439), Rftn1 (+315063)
chr12	104983559	104984059	Y	Clmn (-118800), Syne3 (+14868)
chr8	26976856	26977356	Y	Zfp703 (-248)
chr6	145747418	145747918	Y	Rassf8 (+920)
chr3	22075740	22076240	Y	Tbl1xr1 (-662)
chr11	97744632	97745132	Y	Pip4k2b (-178)
chr18	65547352	65547852	Y	Zfp532 (-32628), Malt1 (+116639)
chr14	60913052	60913552	Y	Mipep (+128729), Tnfrsf19 (+133167)
chr15	81844849	81845349	Y	Gm8444 (-1400)
chr3	122408779	122409279	Y	Bcar3 (-10749), Dnttip2 (+134641)
chr2	59161688	59162188	Y	Ccdc148 (-1255), Pkp4 (+1088)
chr18	6240775	6241275	Y	Kif5b (+498)
chr10	77193574	77194074	Y	Col18a1 (-80119), Pofut2 (-65394)
chr4	114624118	114624618	Y	Gm12830 (-197354), Trabd2b (+217644)
chr18	35887636	35888136	Y	Psd2 (-76944), Cxxc5 (+58068)
chr9	110624347	110624847	Y	Nradd (-145)
chr2	61711472	61711972	Y	Psmd14 (+28)
chr11	116042557	116043057	Y	Unk (+12485), Unc13d (+35154)
chr13	49652566	49653066	Y	Nol8 (-262), Cenpp (-31)
chr9	44233095	44233595	Y	Cbl (+704)
chr1	182368670	182369170	Y	Trp53bp2 (-40252), Fbxo28 (-27302)
chr13	41788470	41788970	Y	Adtrp (+58768), Tmem170b (+182504)
chr5	107359632	107360132	Y	Ephx4 (-43614), Brdt (+28723)
chr11	87689363	87689863	Y	Supt4a (-47939), Rnf43 (+26526)
chr1	157016521	157017021	Y	Ralgps2 (-77384), Tex35 (+91879)
chr2	10080374	10080874	Y	Atp5c1 (-114), Kin (0)
chr18	54482516	54483016	Y	Zfp608 (+507414), Csnk1g3 (+620653)
chr1	135687870	135688370	Y	Nav1 (-102415), Csrp1 (-31941)
chr4	138343503	138344003	Y	Pink1 (-17446), Cda (+24239)
chr1	191125901	191126401	Y	Batf3 (+27826), Fam71a (+38666)
chr3	30507381	30507881	Y	Mecom (-494475), Actrt3 (+92308)
chr6	94555217	94555717	Y	Slc25a26 (+55136), Lrig1 (+144670)
chr9	98261418	98261918	Y	Clstn2 (-228487), Nmnat3 (-34915)
chr4	108350710	108351210	Y	Coa7 (+22820), Fam159a (+32389)
chr3	148418001	148418501	Y	Adgrl2 (+536407)
chr8	13973663	13974163	Y	Tdrp (+864)
chr10	26798777	26799277	Y	Arhgap18 (+26550), Lama2 (+817816)
chr4	45530835	45531335	Y	Shb (-755)
chr4	148908292	148908792	Y	Casz1 (+104113), Pex14 (+191334)
chr17	70892152	70892652	Y	Tgif1 (-40668), Gm16519 (-36656)
chr12	85468770	85469270	Y	Fos (-4870)
chr11	22847356	22847856	Y	B3gnt2 (+12495), Tmem17 (+335518)
chrX	7714167	7714667	Y	Wdr45 (-7800), Gpkow (+17286)
chr5	66337389	66337889	Y	Nsun7 (+77327), Apbb2 (+281032)
chr8	25294273	25294773	Y	Fgfr1 (-224236), Tacc1 (-92981)
chr12	82122795	82123295	Y	Sipa1l1 (-46375), Pcnx (+263015)
chr12	112013127	112013627	Y	Aspg (-93302), Rd3l (-32060)
chr9	45665014	45665514	Y	Cep164 (+163427), Dscaml1 (+234973)
chr1	192834704	192835204	Y	Hhat (-63731), Sertad4 (+20802)
chr9	72531403	72531903	Y	Rfx7 (-587)
chr2	91324603	91325103	Y	Arfgap2 (+59560), 1110051M20Rik (+119789)
chr14	22800060	22800560	Y	Lrmda (+780598)
chr18	38874808	38875308	Y	Spry4 (-273790), Fgf1 (+43713)
chr17	79757691	79758191	Y	Cyp1b1 (-42900), Atl2 (+138182)
chr3	84814119	84814619	Y	Fbxw7 (-899)
chr1	76828952	76829452	Y	Epha4 (+685886)
chr7	126976039	126976539	Y	D830044I16Rik (-366), Cdipt (+375)
chr8	103808569	103809069	Y	Cdh5 (-292806)
chr13	95999283	95999783	Y	Iqgap2 (-107611), Gm17190 (-82625)
chr17	13761100	13761600	Y	Tcte2 (+475), Afdn (+802)
chr3	53284321	53284821	Y	Nhlrc3 (+178761), Lhfp (+243043)
chr17	86145541	86146041	Y	Srbd1 (-616)
chr6	51881470	51881970	Y	Skap2 (+130829), Snx10 (+357819)
chr9	21960025	21960525	Y	Epor (+3231), Swsap1 (+4520)
chrX	77509028	77509528	Y	Tbl1x (-1735)
chr7	100371543	100372043	Y	C2cd3 (-440), Ppme1 (+514)
chr17	45805687	45806187	Y	1600014C23Rik (-72093), Vegfa (+226432)
chr1	64088905	64089405	Y	4933402D24Rik (-319888), Klf7 (+32336)
chr14	45507094	45507594	Y	Gnpnat1 (-118542), Fermt2 (+22774)
chr6	51320875	51321375	Y	Npvf (-666686), Nfe2l3 (-111545)
chr13	98622836	98623336	Y	Gm10320 (-131085), Tmem174 (+14324)
chr10	92427679	92428179	Y	Nedd1 (+294491)
chr3	37896952	37897452	Y	Gm5148 (-172873), Ankrd50 (+587642)
chr1	90543660	90544160	Y	Cops8 (-59071), Ackr3 (+339930)
chr14	8335922	8336422	Y	Fam107a (-26395), Oit1 (+42582)
chr4	54613462	54613962	Y	Zfp462 (-334264), Tmem38b (+787667)
chr4	45653842	45654342	Y	Aldh1b1 (-144930), Shb (-123762)
chr1	182346404	182346904	Y	Trp53bp2 (-62518), Fbxo28 (-5036)
chr14	51173674	51174174	Y	Rnase2b (+11664), Ang2 (+21999)
chr10	77677531	77678031	Y	Tspear (-8788), Ube2g2 (+55506)
chr6	38049012	38049512	Y	Svopl (-2266)
chr5	139540396	139540896	Y	Uncx (-2848)
chr11	46847669	46848169	Y	Timd4 (+37119), Sgcd (+531603)
chr13	74638953	74639453	Y	Erap1 (-365)
chr14	76628668	76629168	Y	Serp2 (-72231), Lacc1 (+407723)
chr7	28953830	28954330	Y	Actn4 (+8260), Capn12 (+72658)
chr16	24281355	24281855	Y	Bcl6 (-292753), Lpp (-111745)
chr2	30061680	30062180	Y	Set (+77)
chr8	106511783	106512283	Y	Cdh3 (+1142), Gm10073 (+61428)
chr2	137204394	137204894	Y	Jag1 (-88000)
chr2	91729911	91730411	Y	Ambra1 (-64)
chr4	150758366	150758866	Y	Slc45a1 (-106442), Errfi1 (-96457)
chr11	106514502	106515002	Y	Ern1 (-26956), Tex2 (+98178)
chr12	103700123	103700623	Y	Serpina1f (-4844)
chr13	63231592	63232092	Y	Fbp1 (-343560), Fancc (+199883)
chr6	94401221	94401721	Y	Magi1 (-118149), Slc25a26 (-98860)
chr10	94077369	94077869	Y	Nr2c1 (-70404), Fgd6 (+41618)
chr8	107226203	107226703	Y	Nfat5 (-67017), Cyb5b (+75813)
chr6	99336129	99336629	Y	Gm765 (-993625), Foxp1 (+98966)
chr10	39506262	39506762	Y	Traf3ip2 (-106422), Fyn (+136714)
chr4	86408906	86409406	Y	Saxo1 (+149147), Adamtsl1 (+355241)
chrX	152368680	152369180	Y	Gpr173 (-226)
chr7	16792970	16793470	Y	Strn4 (-22669), Slc1a5 (+11880)
chr5	21608653	21609153	Y	Fbxl13 (+36702), Lrrc17 (+65340)
chr18	34507005	34507505	Y	Fam13b (-432)
chr16	11132720	11133220	Y	Txndc11 (+1680), Snn (+66672)
chr4	29118689	29119189	Y	Epha7 (+305808)
chr5	90789902	90790402	Y	Cxcl15 (-4382)
chr1	21101514	21102014	Y	Tmem14a (-116898), Tram2 (-22535)
chr3	136609929	136610429	Y	Bank1 (-284113), Ppp3ca (-60591)
chr4	150583810	150584310	Y	Slc45a1 (+68114), Rere (+302414)
chr7	25395585	25396085	Y	Lipe (+544)
chr17	26564417	26564917	Y	Atp6v0e (-111745), Ergic1 (+3178)
chr19	46977378	46977878	Y	Ina (-37070), Cnnm2 (+216032)
chr7	46116293	46116793	Y	Kcnj11 (-16306), Abcc8 (+63474)
chr18	65739676	65740176	Y	Sec11c (-60623), Oacyl (+41658)
chr8	40634380	40634880	Y	Mtmr7 (+146)
chr12	112856941	112857441	Y	Cdca4 (-27802), Gpr132 (+3761)
chr1	152935442	152935942	Y	Smg7 (-57524), Nmnat2 (-19306)
chr8	128488398	128488898	Y	Itgb1 (-197006), Nrp1 (+129364)
chr17	84874437	84874937	Y	Lrpprc (-84129), Ppm1b (-83314)
chr13	111807196	111807696	Y	Map3k1 (+1547), Mier3 (+121268)
chr2	162658927	162659427	Y	Ptprt (+1970)
chr2	105235265	105235765	Y	Them7 (+11195), Rcn1 (+163804)
chr6	148500513	148501013	Y	Tmtc1 (-56374), Ipo8 (+330704)
chr8	41013876	41014376	Y	Pdgfrl (+87893), Mtus1 (+119600)
chr17	12790734	12791234	Y	Igf2r (-21320), Mas1 (+77159)
chr10	44457188	44457688	Y	Prdm1 (+1249), Atg5 (+189080)
chr4	65278325	65278825	Y	Trim32 (-326411), Pappa (+154401)
chr5	132074286	132074786	Y	Auts2 (-597512)
chr10	39982578	39983078	Y	Mfsd4b3 (-22675), Mfsd4b5 (+3811)
chr2	125268780	125269280	Y	Gm9913 (-236059), Dut (+21840)
chr3	54734915	54735415	Y	Alg5 (-374), Exosc8 (+228)
chr13	29460396	29460896	Y	Sox4 (-506933), Cdkal1 (+395028)
chr7	80246225	80246725	Y	Ttll13 (+99)
chr7	49539973	49540473	Y	Dbx1 (+96626), Nav2 (+293379)
chr7	136213828	136214328	Y	Mgmt (-680536), Mki67 (-497717)
chr6	88792086	88792586	Y	Abtb1 (+49564), Mgll (+67632)
chr1	81744416	81744916	Y	Gm9747 (-488446), Nyap2 (+667349)
chr15	62501095	62501595	Y	Myc (+515954)
chr3	60437734	60438234	Y	Mbnl1 (-63195), Sucnr1 (+356115)
chr8	77815297	77815797	Y	Ttc29 (-397795), Ednra (-91111)
chr10	71127851	71128351	Y	Phyhipl (-528810), Bicc1 (+31599)
chr11	121100589	121101089	Y	Sectm1a (-19619), Tex19.2 (+17838)
chr13	98679499	98679999	Y	Tmem174 (-42339), Tmem171 (+15085)
chr11	102643689	102644189	Y	Meioc (-21649), Fzd2 (+39543)
chr13	23761243	23761743	Y	Hist1h1a (-2173), Hist1h4a (-263), Hist1h3a (+893)
chr11	59662127	59662627	Y	Mprip (-118)
chr8	25201576	25202076	Y	Tacc1 (-284)
chr6	140666847	140667347	Y	Gm11077 (-62187), Aebp2 (+43408)
chr10	105501778	105502278	Y	Tmtc2 (+72407)
chr8	41452577	41453077	Y	Frg1 (-35753)
chr19	41847956	41848456	Y	Frat2 (-74)
chr9	96952455	96952955	Y	Pxylp1 (-63231), Spsb4 (+66138)
chr11	43836121	43836621	Y	Ttc1 (-88389), Adra1b (+64839)
chr12	79959819	79960319	Y	Zfp36l1 (+152944), Rad51b (+662718)
chr18	54980090	54980590	Y	Zfp608 (+9840)
chr11	115625677	115626177	Y	Mif4gd (-13424), Slc25a19 (+2368)
chr12	31269135	31269635	Y	Lamb1 (+4092), Dld (+82068)
chr4	140641299	140641799	Y	Igsf21 (-394765), Arhgef10l (+7201)
chr2	72464383	72464883	Y	Cdca7 (-11526), Map3k20 (+178996)
chr5	113453361	113453861	Y	Wscd2 (-36836), Aym1 (+96317)
chr15	68927947	68928447	Y	Khdrbs3 (-223)
chr7	122969419	122969919	Y	Rbbp6 (-895)
chr7	100504848	100505348	Y	Dnajb13 (+9862), Ucp2 (+11761)
chr13	30084869	30085369	Y	E2f3 (-99056), Mboat1 (-51370)
chr4	144949471	144949971	Y	Dhrs3 (+56644), Vps13d (+245284)
chr8	35591659	35592159	Y	Gm19410 (-173881), Mfhas1 (+4111)
chr17	35704554	35705054	Y	Ddr1 (-205)
chr7	65930551	65931051	Y	Snrpa1 (-129537), Pcsk6 (+68772)
chr3	101387753	101388253	Y	Igsf3 (+10920), Atp1a1 (+216681)
chr3	31233737	31234237	Y	Slc7a14 (+76391), Cldn11 (+84067)
chr1	93686180	93686680	Y	Bok (+770)
chr2	28706613	28707113	Y	Ak8 (+6699), Gtf3c4 (+133423)
chr1	182088785	182089285	Y	Enah (-69374), Srp9 (-35715)
chr10	24131398	24131898	Y	Taar9 (-22114), Stx7 (-17679)
chr5	140418678	140419178	Y	Eif3b (-400)
chr2	160507734	160508234	Y	Mafb (-140919), Top1 (-137904)
chr13	38296012	38296512	Y	Bmp6 (-48845), Snrnp48 (+91317)
chr5	72264086	72264586	Y	Commd8 (-96147), Corin (+239872)
chr4	65242245	65242745	Y	Trim32 (-362491), Pappa (+118321)
chr12	76361301	76361801	Y	Zbtb25 (-4411)
chr9	57798855	57799355	Y	Clk3 (-33245), Arid3b (+37603)
chr10	92247245	92247745	Y	Nedd1 (+474925)
chr17	66761834	66762334	Y	Themis3 (-167463), Ptprm (+592303)
chr2	3134865	3135365	Y	Nmt2 (-149097), Fam171a1 (+16733)
chr4	11918232	11918732	Y	Pdp1 (+47499), Cdh17 (+160335)
chr9	49922034	49922534	Y	Ncam1 (-123412), Rpl10-ps3 (+422684)
chr8	120488705	120489205	Y	Gse1 (+508)
chr10	86331758	86332258	Y	Timp3 (+31636), Syn3 (+166848)
chr5	138993472	138993972	Y	Pdgfa (+1315), Gm5294 (+173642)
chr5	17573677	17574177	Y	Sema3c (-354)
chr2	73952415	73952915	Y	Atp5g3 (-41340), Lnpk (+626283)
chr16	37867795	37868295	Y	Lrrc58 (-344)
chr8	45610559	45611059	Y	Pdlim3 (-274652), Sorbs2 (+102891)
chr3	144089768	144090268	Y	Lmo4 (+115202)
chr7	6784273	6784773	Y	Aurkc (-210860), Usp29 (+53940)
chr4	134510953	134511453	Y	Aunip (+204)
chr14	46436512	46437012	Y	Cdkn3 (-323779), Bmp4 (-46093)
chr17	64559152	64559652	Y	Pja2 (-227486), Man2a1 (-41334)
chr4	114409262	114409762	Y	Gm12830 (-412210), Trabd2b (+2788)
chr16	90676886	90677386	Y	Mis18a (+50268), Hunk (+290739)
chr2	93261836	93262336	Y	Tspan18 (+72401), Trp53i11 (+74538)
chr2	34983254	34983754	Y	Traf1 (-25341), Hc (+77934)
chr18	57974961	57975461	Y	Slc12a2 (+96533), Fbn2 (+234715)
chr1	73168854	73169354	Y	Tnp1 (-153195), Tns1 (+955343)
chr10	122791838	122792338	Y	Ppm1h (+113306), Mon2 (+284417)
chr11	96333351	96333851	Y	Hoxb2 (-18030), Hoxb3 (+10275)
chr3	37672400	37672900	Y	Spry1 (+32570), Gm5148 (+51679)
chr8	121300709	121301209	Y	Foxl1 (+173019), 1700018B08Rik (+240995)
chr11	61174668	61175168	Y	Usp22 (+137)
chr7	71187927	71188427	Y	Nr2f2 (-827584), Gm10295 (+163308)
chr5	148756540	148757040	Y	Ubl3 (-204128), Katnal1 (+171857)
chr11	101784270	101784770	Y	Etv4 (+851)
chr14	54592182	54592682	Y	Ajuba (-14771), 4931414P19Rik (+13476)
chr10	75173165	75173665	Y	Specc1l (-38975), Bcr (+112823)
chr3	7366214	7366714	Y	Pkia (-206)
chr10	57743452	57743952	Y	Fabp7 (-41179), Pkib (+111721)
chr1	165589298	165589798	Y	Mpzl1 (+44981), Adcy10 (+104365)
chr2	125247398	125247898	Y	Dut (+458)
chr11	11855469	11855969	Y	Fignl1 (-46757), Ddc (+42425)
chr11	18885651	18886151	Y	Etaa1 (-932026), Meis1 (+133068)
chr16	38522633	38523133	Y	Timmdc1 (-220)
chr6	50977183	50977683	Y	Nfe2l3 (-455237), Npvf (-322994)
chr13	107887203	107887703	Y	Kif2a (-865339), Smim15 (-157036)
chr7	84119160	84119660	Y	Cemip (-32908), Abhd17c (+32483)
chr6	71989850	71990350	Y	St3gal5 (-107492), Polr1a (+81039)
chr11	69712868	69713368	Y	Tnfsfm13 (-17020), Polr2a (+45519)
chr3	57847830	57848330	Y	Pfn2 (-1)
chr6	77243057	77243557	Y	Lrrtm1 (+610)
chrX	103617032	103617532	Y	Zcchc13 (-13304), Tsx (+202815)
chr6	37430972	37431472	Y	Dgki (-131248), Creb3l2 (+10924)
chr13	94285451	94285951	Y	Scamp1 (+128)
chr14	105542590	105543090	Y	Gm10076 (-138988), Ndfip2 (+284267)
chr17	83312470	83312970	Y	Eml4 (-38211), Pkdcc (+97428)
chr2	169007816	169008316	Y	Zfp64 (-52794), Gm11011 (+579679)
chr3	146010160	146010660	Y	Syde2 (+22540), Wdr63 (+97720)
chr7	127712744	127713244	Y	Bcl7c (-4355), Ctf1 (+258)
chr2	76675007	76675507	Y	Fkbp7 (-2187), Plekha3 (-24)
chr10	21829011	21829511	Y	Sgk1 (-52923), 1700020N01Rik (+236116)
chr9	37106937	37107437	Y	Pknox2 (+40220), Fez1 (+274503)
chr5	131602359	131602859	Y	Auts2 (-125585)
chr14	24206563	24207063	Y	Kcnma1 (-202608), Dlg5 (+39107)
chr5	102085003	102085503	Y	Arhgap24 (-396138), Wdfy3 (-15332)
chr16	30964790	30965290	Y	Xxylt1 (+116392), Fam43a (+365317)
chr10	41519035	41519535	Y	Cd164 (-129)
chr17	5138842	5139342	Y	Arid1b (+144018), Ldhal6b (+279675)
chr6	120665821	120666321	Y	Cecr2 (-350)
chr5	99487013	99487513	Y	Gm35911 (-419053), Rasgef1b (-234336)
chr1	128692238	128692738	Y	Thsd7b (-580856), Cxcr4 (-100198)
chr2	168613587	168614087	Y	Nfatc2 (-23577), Atp9a (+127963)
chr10	39659533	39660033	Y	Rev3l (-72335), Traf3ip2 (+46849)
chr12	16803474	16803974	Y	Greb1 (-3040)
chr6	72439500	72440000	Y	Mat2a (-192)
chr18	20660649	20661149	Y	Ttr (-4351)
chr4	46185330	46185830	Y	Xpa (+10731), Ncbp1 (+46967)
chr9	37530765	37531265	Y	Vsig2 (-8240), Esam (+2937)
chr11	33147743	33148243	Y	Fgf18 (-593)
chr6	30300412	30300912	Y	Ube2h (+3877), Nrf1 (+252631)
chr8	121878030	121878530	Y	Klhdc4 (-48711), Slc7a5 (+29414)
chr8	35927188	35927688	Y	Prag1 (-167390), Cldn23 (-100879)
chr5	149867940	149868440	Y	Rxfp2 (-150485), B3glct (+189960)
chr15	59597314	59597814	Y	Trib1 (-50786), Nsmce2 (+223366)
chr11	113191976	113192476	Y	Slc39a11 (+373533), Sox9 (+410002)
chr8	34806395	34806895	Y	Dusp4 (-652)
chr19	38364260	38364760	Y	Slc35g1 (-31470), Lgi1 (+99974)
chr10	42270629	42271129	Y	Armc2 (-252499), Foxo3 (+5873)
chr3	53393761	53394261	Y	Nhlrc3 (+69321), Lhfp (+352483)
chr12	69434222	69434722	Y	Gm9887 (-62014), Vcpkmt (+148556)
chr8	93038815	93039315	Y	Ces1a (+9127), Slc6a2 (+78132)
chr4	121002271	121002771	Y	Zfp69 (-50822), Smap2 (+14726)
chr5	16002486	16002986	Y	Hgf (-550814), Cacna2d1 (+67948)
chr2	151741100	151741600	Y	Psmf1 (-40)
chr11	102543903	102544403	Y	Itga2b (-74270), Gpatch8 (+12046)
chr12	100538684	100539184	Y	Ttc7b (-18108), Rps6ka5 (+186094)
chr16	15085240	15085740	Y	Efcab1 (+178853), Ube2v2 (+509034)
chr16	31535129	31535629	Y	Dlg1 (-128660), Bdh1 (+106631)
chr13	52765515	52766015	Y	Auh (+163896), Syk (+182592)
chr2	179538066	179538566	Y	Cdh4 (+95885), Taf4 (+438330)
chr2	105036026	105036526	Y	Gm11060 (-55742), Eif3m (-19196)
chr16	91830240	91830740	Y	Itsn1 (+101137), Atp5o (+101197)
chr17	66350133	66350633	Y	Mtcl1 (+99367), Ddx11 (+226863)
chr8	57962283	57962783	Y	BC030500 (-949222), Galnt7 (-309502)
chr9	101073602	101074102	Y	Msl2 (-910)
chr2	38926397	38926897	Y	Nr5a1 (-214413), Nr6a1 (+1041)
chr2	33707964	33708464	Y	Lmx1b (-67703), Mvb12b (+179732)
chr4	83167253	83167753	Y	Frem1 (-146401), Ttc39b (+156752)
chr11	103028188	103028688	Y	Nmt1 (+92)
chr3	119947069	119947569	Y	Ptbp2 (-163931)
chr7	45628802	45629302	Y	Mamstr (-10941), Rasip1 (+1564)
chr14	23015650	23016150	Y	Kcnma1 (+988305), Lrmda (+996188)
chr12	109749619	109750119	Y	Dio3 (-529199), Rtl1 (-149539)
chr2	165215064	165215564	Y	1700025C18Rik (-124564), Cdh22 (+19539)
chr14	21904225	21904725	Y	Comtd1 (-55498), Zfp503 (+85126)
chr8	124075969	124076469	Y	Galnt2 (-155172), Urb2 (+52825)
chr5	24624250	24624750	Y	Nub1 (-61032), Smarcd3 (-22488)
chr11	52283128	52283628	Y	Tcf7 (-807)
chr19	36110948	36111448	Y	Ankrd1 (+8646), Rpp30 (+27482)
chr8	13668398	13668898	Y	1700029H14Rik (-106200), Rasa3 (+8955)
chr1	106666265	106666765	Y	Bcl2 (+47759), Phlpp1 (+494763)
chr3	97942478	97942978	Y	Notch2 (-70810), Sec22b (+41538)
chr17	83222634	83223134	Y	Eml4 (-128047), Pkdcc (+7592)
chr6	124693282	124693782	Y	Emg1 (+18646), Lpcat3 (+30505)
chr12	12738820	12739320	Y	Mycn (+202844), Fam49a (+476931)
chr11	8569494	8569994	Y	Tns3 (+94791)
chr11	118162084	118162584	Y	Dnah17 (-33115), Cyth1 (+50408)
chr2	4516748	4517248	Y	Prpf18 (+135088), Frmd4a (+364126)
chr11	116209161	116209661	Y	Acox1 (-10366), Evpl (+28666)
chr9	60290874	60291374	Y	Nr2e3 (-341007), Thsd4 (+219911)
chr8	108703946	108704446	Y	Pmfbp1 (-789831), Zfhx3 (+761552)
chr18	55549673	55550173	Y	Gramd3 (-882209), Zfp608 (-559743)
chr1	156686135	156686635	Y	Tor3a (-12029), Fam20b (+32687)
chr14	31933896	31934396	Y	Ankrd28 (-103731), Galnt15 (-94843)
chr4	104067685	104068185	Y	Dab1 (-299655), Oma1 (+754123)
chr7	70514609	70515109	Y	Nr2f2 (-154266), Gm10295 (+836626)
chr7	141228327	141228827	Y	Phrf1 (-212)
chr9	79689656	79690156	Y	Col12a1 (+28612)
chr4	137479638	137480138	Y	Hspg2 (+11085), Ldlrad2 (+94681)
chr17	87351340	87351840	Y	Ttc7 (+68704), Stpg4 (+76151)
chr10	84479880	84480380	Y	Nuak1 (-39533), Ckap4 (+53932)
chr3	131110318	131110818	Y	Lef1 (+97)
chr7	129680785	129681285	Y	Wdr11 (+89172), Fgfr2 (+585156)
chr8	10925314	10925814	Y	Irs2 (+82894), Myo16 (+771596)
chr1	88474610	88475110	Y	Glrp1 (+35206), Spp2 (+67899)
chr2	49770357	49770857	Y	Lypd6b (-17081), Kif5c (+151309)
chr11	79737018	79737518	Y	Rab11fip4 (+146056), Utp6 (+225122)
chr11	3374175	3374675	Y	Limk2 (+34749), Pik3ip1 (+44024)
chr9	32142906	32143406	Y	Arhgap32 (+27020), Kcnj5 (+201194)
chr9	118891594	118892094	Y	Ctdspl (-34609), Itga9 (+285154)
chr19	59591983	59592483	Y	Emx2 (+133861), Rab11fip2 (+351131)
chr15	98871089	98871589	Y	Kmt2d (-135)
chr12	84142207	84142707	Y	Pnma1 (+6032), Dnal1 (+28091)
chr16	30587490	30587990	Y	Lsg1 (-148)
chr7	30219101	30219601	Y	Capns1 (-20540), Polr2i (-12597)
chr3	84243691	84244191	Y	Trim2 (+26850), Gm6525 (+69837)
chr8	123720400	123720900	Y	Rab4a (-85335), Rhou (+66721)
chr12	73699217	73699717	Y	Hif1a (-208437), Prkch (+114670)
chr12	69541319	69541819	Y	Gm9887 (-169111), Vcpkmt (+41459)
chr18	3616260	3616760	Y	Lyzl1 (-549322), Bambi (+108553)
chr12	8063585	8064085	Y	Ldah (-144272), Apob (+86187)
chr10	86878559	86879059	Y	Nt5dc3 (+99804), Stab2 (+129216)
chr12	82225374	82225874	Y	Rgs6 (-391321), Sipa1l1 (+56204)
chr19	4484950	4485450	Y	Syt12 (-7753), 2010003K11Rik (+13383)
chr10	43439877	43440377	Y	Bend3 (-38704), Pdss2 (+218641)
chr16	57445375	57445875	Y	Filip1l (+92532), Cmss1 (+161200)
chr15	36792263	36792763	Y	Pabpc1 (-183540), Ywhaz (+2025)
chr6	87810615	87811115	Y	Rab43 (+914)
chr16	94467648	94468148	Y	Pigp (-96883), Dscr3 (+58932)
chr6	124745872	124746372	Y	Grcc10 (-4748)
chr9	67105588	67106088	Y	Tpm1 (-56432), Tln2 (+453865)
chr17	7260292	7260792	Y	Tcp10a (-64125), Rps6ka2 (+90427)
chr17	84156516	84157016	Y	Haao (-309976), Zfp36l2 (+31181)
chr1	185216640	185217140	Y	Rab3gap2 (+12773), Iars2 (+112506)
chr9	102865920	102866420	Y	Slco2a1 (-141832), Ryk (+31253)
chr7	124198794	124199294	Y	Hs3st4 (+216175)
chr18	35930375	35930875	Y	Psd2 (-34205), Cxxc5 (+100807)
chr11	108920208	108920708	Y	Axin2 (+109)
chrX	164941325	164941825	Y	Mospd2 (+38760), Asb9 (+435248)
chr15	36648452	36648952	Y	Pabpc1 (-39729), Ywhaz (+145836)
chr7	111083243	111083743	Y	Eif4g2 (-463)
chr13	56678726	56679226	Y	Smad5 (-24034), Tgfbi (+69390)
chr15	34237587	34238087	Y	Laptm4b (-189)
chr18	57851267	57851767	Y	Slc12a2 (-27161), 1700011I03Rik (+317737)
chr19	53529863	53530363	Y	Dusp5 (+1004), Nutf2-ps1 (+58954)
chr1	118902086	118902586	Y	Gli2 (+151283), Tfcp2l1 (+274390)
chr9	42673746	42674246	Y	Tbcel (-201738), Grik4 (+270497)
chr11	76287187	76287687	Y	Glod4 (-43712), Nxn (+111703)
chr1	170516246	170516746	Y	Nos1ap (+73365), Spata46 (+207693)
chr14	51148940	51149440	Y	Rnase1 (-2423)
chr2	13372106	13372606	Y	Rsu1 (-100941), Cubn (+119457)
chr11	120307043	120307543	Y	Actg1 (+41249), Bahcc1 (+74346)
chr3	81377765	81378265	Y	Ctso (-554586), Pdgfc (+341599)
chr2	158606560	158607060	Y	Slc32a1 (-3957)
chr2	143806450	143806950	Y	Bfsp1 (+56243), Pcsk2 (+260544)
chr15	10898687	10899187	Y	Rai14 (-185397), C1qtnf3 (-53420)
chrX	99567760	99568260	Y	Tmem28 (-253011), Pja1 (-96737)
chr5	114550898	114551398	Y	Fam222a (-16868), Mvk (+106862)
chr9	82975473	82975973	Y	Phip (-207)
chr7	112687002	112687502	Y	Rassf10 (-266710), Tead1 (+7932)
chr18	38207735	38208235	Y	Arap3 (-210411), Pcdh1 (+1777)
chr6	99483503	99484003	Y	Foxp1 (-48408), Eif4e3 (+183018)
chr6	6216974	6217474	Y	Slc25a13 (-51)
chr7	142548690	142549190	Y	Mrpl23 (+15928), Igf2 (+110549)
chr4	134660041	134660541	Y	Selenon (-108125), Man1c1 (+43999)
chr6	5099592	5100092	Y	Pon1 (+94104), Ppp1r9a (+196522)
chr16	30064016	30064516	Y	Hes1 (-1074)
chr14	27058468	27058968	Y	Arhgef3 (-179321), Il17rd (+19777)
chr4	33031156	33031656	Y	Ube2j1 (-10)
chr6	50809613	50810113	Y	Nfe2l3 (-622807), Npvf (-155424)
chr5	111213875	111214375	Y	Pitpnb (-116682), Ttc28 (+334322)
chr8	56293402	56293902	Y	Hpgd (-933)
chr6	99013636	99014136	Y	Gm765 (-671132), Foxp1 (+421459)
chr16	41827143	41827643	Y	Lsamp (+294535), Gap43 (+513258)
chr3	97297705	97298205	Y	Bcl9 (-70591), Olfr1402 (+124065)
chr2	151894522	151895022	Y	Angpt4 (-16438), Rspo4 (+51845)
chr12	12810311	12810811	Y	Mycn (+131353), Fam49a (+548422)
chr5	137611138	137611638	Y	Pcolce (+99)
chr15	77827130	77827630	Y	Apol8 (-72151), Myh9 (+14795)
chr13	42821728	42822228	Y	Phactr1 (+112397), Tbc1d7 (+349506)
chr9	91988240	91988740	Y	Plscr5 (-204446), Zic4 (+619520)
chr10	79932643	79933143	Y	Wdr18 (-27259), Arid3a (+5850)
chr3	107581395	107581895	Y	Ubl4b (-26572), Alx3 (-13386)
chr5	142179276	142179776	Y	Foxk1 (-221974), Sdk1 (+938036)
chr3	37666737	37667237	Y	Spry1 (+26907), Gm5148 (+57342)
chr5	77383966	77384466	Y	Igfbp7 (+23824), Polr2b (+74069)
chr11	77840841	77841341	Y	Gm10277 (-53344), Pipox (+53005)
chr13	96936368	96936868	Y	Gcnt4 (+11929), 1700029F12Rik (+97744)
chr9	60518078	60518578	Y	Thsd4 (-7293), Lrrc49 (+169830)
chr3	85203471	85203971	Y	Gatb (-370398), Fbxw7 (+388453)
chr11	96407437	96407937	Y	Skap1 (-56906), Hoxb1 (+41935)
chr6	93821388	93821888	Y	Adamts9 (-920197), Magi1 (+461684)
chr19	6117849	6118349	Y	Sac3d1 (+487)
chr18	45945738	45946238	Y	Trim36 (+266619), Kcnn2 (+676983)
chr11	28734821	28735321	Y	Ccdc85a (-151076), Efemp1 (-118133)
chr11	19776415	19776915	Y	Meis1 (-757696), Spred2 (-147777)
chr12	13066889	13067389	Y	Mycn (-125225), Ddx1 (+182074)
chr17	84419886	84420386	Y	Zfp36l2 (-232189), Thada (+46060)
chr10	81560990	81561490	Y	Tle2 (-14292), Aes (+1746)
chr11	76593459	76593959	Y	Abr (-84290), Bhlha9 (-78761)
chr6	12117003	12117503	Y	Phf14 (+191337), Thsd7a (+632157)
chr11	103115357	103115857	Y	Hexim1 (-624)
chr15	96607428	96607928	Y	Scaf11 (-146835), Slc38a1 (+34284)
chr10	7076424	7076924	Y	Ipcef1 (-96963), Cnksr3 (+135563)
chr13	53475838	53476338	Y	Msx2 (-3014)
chr11	68600823	68601323	Y	Myh10 (-90842), Ccdc42 (+14052)
chr2	37766990	37767490	Y	Strbp (-119955), Crb2 (-9009)
chr11	95393455	95393955	Y	Spop (-20393), Slc35b1 (+9013)
chr13	28874014	28874514	Y	Sox4 (+79449), Prl5a1 (+731780)
chr13	63496913	63497413	Y	Fancc (-65438), Ptch1 (+68572)
chr2	169730609	169731109	Y	Tshz2 (+97183), Zfp217 (+400361)
chr2	58548965	58549465	Y	Acvr1c (-191320), Acvr1 (+17611)
chr12	27410878	27411378	Y	Sox11 (-68554)
chr18	23889791	23890291	Y	Zfp397 (-64664), Mapre2 (+86057)
chr19	15340036	15340536	Y	Tle4 (-742303), Psat1 (+584773)
chr1	85936706	85937206	Y	4933407L21Rik (+8473), Gpr55 (+24051)
chr18	58053344	58053844	Y	Fbn2 (+156332), Slc12a2 (+174916)
chr10	18323587	18324087	Y	Ccdc28a (-88841), Nhsl1 (-83838)
chr3	87130876	87131376	Y	Cd1d1 (-131685), Kirrel (+43621)
chr3	53258627	53259127	Y	Nhlrc3 (+204455), Lhfp (+217349)
chr10	60812008	60812508	Y	Slc29a3 (-59476), Unc5b (+19323)
chr17	31789990	31790490	Y	Sik1 (+65552), Cryaa (+112307)
chr6	21999959	22000459	Y	Wnt16 (-288021), Cped1 (+14293)
chr2	118510276	118510776	Y	Srp14 (-30815), Bmf (+39161)
chr5	108268214	108268714	Y	Dr1 (-433)
chr9	119631736	119632236	Y	Scn5a (-52970), Scn10a (+87046)
chr14	76912282	76912782	Y	Serp2 (-355845), Lacc1 (+124109)
chr3	101110573	101111073	Y	Ptgfrn (-545)
chrX	7443808	7444308	Y	Usp27x (-68232), Ppp1r3f (+130225)
chr2	140671143	140671643	Y	Flrt3 (+76)
chr2	74740512	74741012	Y	Hoxd1 (-22218), Gm28230 (+14034), Hoxd13 (+72452)
chr17	66769585	66770085	Y	Themis3 (-175214), Ptprm (+584552)
chr15	84687961	84688461	Y	Arhgap8 (-31841), Prr5 (+7209)
chr14	59969705	59970205	Y	Atp8a2 (+116879), Shisa2 (+344647)
chr10	95880339	95880839	Y	Anapc15-ps (-207138), Eea1 (-60161)
chr5	53619576	53620076	Y	Rbpj (+29612), Cckar (+87879)
chr11	95824180	95824680	Y	Phospho1 (-70)
chr4	100811388	100811888	Y	Cachd1 (+34963), Gm10577 (+209058)
chr19	40513335	40513835	Y	Sorbs1 (+151)
chr16	21245924	21246424	Y	Vps8 (-177027), Ephb3 (+41419)
chr6	127266162	127266662	Y	Parp11 (-187311), Ccnd2 (-115352)
chr4	130547002	130547502	Y	Nkain1 (+26921), Snrnp40 (+187120)
chr1	155216846	155217346	Y	BC034090 (+15644), Stx6 (+58381)
chr10	120872378	120872878	Y	Hmga2 (-396159), Msrb3 (+26473)
chr9	46443368	46443868	Y	Gm4791 (-555123), 4931429L15Rik (-123632)
chr11	71541274	71541774	Y	Nlrp1b (-340068), Wscd1 (-209852)
chr10	120365886	120366386	Y	Hmga2 (+110333), Llph (+139066)
chr19	46470484	46470984	Y	Trim8 (-30914), Sufu (+73816)
chr10	3972923	3973423	Y	Mthfd1l (+42)
chr4	148131432	148131932	Y	Draxin (-984)
chr3	55524803	55525303	Y	Mab21l1 (-257457), Dclk1 (+282527)
chr12	99329214	99329714	Y	Foxn3 (+64333), Ttc8 (+408852)
chr7	142320852	142321352	Y	Krtap5-4 (+17553), Ifitm10 (+52651)
chr13	54602339	54602839	Y	Cltb (+8703), Higd2a (+12382)
chr2	74749411	74749911	Y	Hoxd1 (-13319), Gm28230 (+22933), Hoxd13 (+81351)
chr6	24105529	24106029	Y	Tas2r118 (-135719), Slc13a1 (+62313)
chr13	103248211	103248711	Y	Mast4 (+85999), Cd180 (+554903)
chr14	120333744	120334244	Y	Rap2a (-144467), Mbnl2 (+58325)
chr19	53051439	53051939	Y	Add3 (-88756), Xpnpep1 (-11475)
chr18	38906073	38906573	Y	Spry4 (-305055), Fgf1 (+12448)
chr5	66151501	66152001	Y	9130230L23Rik (-147466), Rbm47 (+21367)
chr4	126130430	126130930	Y	Eva1b (-17064), Stk40 (+26723)
chr14	54233153	54233653	Y	Dad1 (+20511)
chr2	91182997	91183497	Y	Madd (+571)
chr2	137489004	137489504	Y	Btbd3 (-789239), Jag1 (-372610)
chr11	74830721	74831221	Y	Mnt (+51)
chr3	37686997	37687497	Y	Gm5148 (+37082), Spry1 (+47167)
chr15	83677897	83678397	Y	Ttll12 (-82990), Scube1 (+46874)
chr15	78834581	78835081	Y	Card10 (-31789), Cdc42ep1 (-7816)
chr11	24673623	24674123	Y	Bcl11a (+595700)
chr2	173455006	173455506	Y	Pmepa1 (-178723), 1700021F07Rik (-67330)
chr4	32176625	32177125	Y	Bach2 (-61929), Map3k7 (+212778)
chr2	170266598	170267098	Y	Zfp217 (-135628), Bcas1 (+160980)
chr6	136645601	136646101	Y	Plbd1 (+16077), Atf7ip (+127049)
chr13	3694847	3695347	Y	Asb13 (+61065), Calml3 (+109219)
chr4	83486308	83486808	Y	Psip1 (-99)
chr6	134926708	134927208	Y	Apold1 (-54760), Cdkn1b (+6557)
chr6	119479174	119479674	Y	Fbxl14 (-244)
chr3	58672375	58672875	Y	Erich6 (-35418), Siah2 (+19775)
chr7	89367717	89368217	Y	Fzd4 (-36388), Tmem135 (-29180)
chr3	121887192	121887692	Y	Abcd3 (-72140), Arhgap29 (-65787)
chr8	22807904	22808404	Y	Ap3m2 (-2550)
chr9	45136801	45137301	Y	Scn4b (-1344)
chr11	70239765	70240265	Y	0610010K14Rik (-2211), Gm21988 (-212), Rnasek (-173)
chr12	29050738	29051238	Y	Myt1l (-477396), Tssc1 (+299185)
chr6	50836041	50836541	Y	Nfe2l3 (-596379), Npvf (-181852)
chr6	36788793	36789293	Y	Ptn (+21177), Chrm2 (+400959)
chr13	48780226	48780726	Y	Phf2 (+90643), Barx1 (+117478)
chr14	48513486	48513986	Y	Tmem260 (+67354), Otx2 (+153777)
chr13	62887662	62888162	Y	Fbp1 (+370)
chr12	110836675	110837175	Y	Mok (+4014), Wdr20 (+98933)
chr17	47225834	47226334	Y	Gm16494 (-209128), Mrps10 (-142807)
chr17	31779740	31780240	Y	Sik1 (+75802), Cryaa (+102057)
chr15	103061393	103061893	Y	Hoxc4 (+27248), Smug1 (+96359)
chr5	139536218	139536718	Y	Zfand2a (-51919), Uncx (-7026)
chr9	61370232	61370732	Y	Tle3 (-2903)
chr3	104675280	104675780	Y	Slc16a1 (+36862), Fam19a3 (+102017)
chr6	51470314	51470814	Y	Hnrnpa2b1 (-719), Cbx3 (+34)
chr8	26747362	26747862	Y	Zfp703 (-229742), Thap1 (+589471)
chr10	22658553	22659053	Y	Slc2a12 (+13792), Tbpl1 (+72644)
chr3	63900214	63900714	Y	Plch1 (-49473), E130311K13Rik (+29008)
chr8	33992076	33992576	Y	Rbpms (-62521), Dctn6 (+116210)
chr19	44266839	44267339	Y	Scd2 (-26587), Scd3 (+63801)
chr13	72115093	72115593	Y	Irx2 (-513477), Irx1 (-151620)
chr14	64439384	64439884	Y	Msra (+16269), Prss52 (+335348)
chr9	43920126	43920626	Y	Thy1 (-123008), Nectin1 (+176392)
chr15	86113350	86113850	Y	Gramd4 (+55905), Cerk (+72541)
chr5	115490065	115490565	Y	Pxn (-16493), Sirt4 (-5590)
chr5	115150938	115151438	Y	Unc119b (-16213), Mlec (+6991)
chr12	112130306	112130806	Y	Kif26a (-15652), Aspg (+23877)
chr15	99973407	99973907	Y	Larp4 (+877)
chr10	13107939	13108439	Y	Plagl1 (+17401), Zc2hc1b (+69834)
chr1	153172383	153172883	Y	Lamc2 (+13814), Nmnat2 (+217635)
chr3	52033694	52034194	Y	Maml3 (+71132), Mgst2 (+372765)
chr8	23454128	23454628	Y	Zmat4 (-215280), Sfrp1 (+42876)
chr10	128368245	128368745	Y	Coq10a (+459)
chr15	102963600	102964100	Y	Hoxc10 (-2946)
chr15	81857644	81858144	Y	Tob2 (+432)
chr7	127967128	127967628	Y	Fus (-79)
chr6	8467711	8468211	Y	Glcci1 (-41639), Umad1 (+208533)
chr3	60785332	60785832	Y	P2ry1 (-217213), Mbnl1 (+284403)
chr11	87462176	87462676	Y	Gm11492 (-104227), Tex14 (+57361)
chr6	112516578	112517078	Y	Oxtr (-26885), Rad18 (+179842)
chr14	76622892	76623392	Y	Serp2 (-66455), Lacc1 (+413499)
chr10	121243804	121244304	Y	Tbc1d30 (+67135), Wif1 (+210094)
chr14	76698697	76699197	Y	Serp2 (-142260), Lacc1 (+337694)
chr19	44631308	44631808	Y	Pax2 (-124487), Hif1an (+68708)
chr4	140504120	140504620	Y	Igsf21 (-257586), Arhgef10l (+144380)
chr1	62729656	62730156	Y	Nrp2 (+26204), Ino80d (+384361)
chr13	97598856	97599356	Y	Gm10260 (+161526), Enc1 (+358001)
chr2	58711760	58712260	Y	Acvr1 (-145184), Upp2 (-42932)
chr13	112189690	112190190	Y	Map3k1 (-380947), Ankrd55 (-98880)
chr6	85936868	85937368	Y	Tprkb (+21380), Dusp11 (+24549)
chr4	141132360	141132860	Y	Szrd1 (+7156), Spata21 (+44277)
chr9	117452624	117453124	Y	Rbms3 (+177039)
chr13	32478902	32479402	Y	Gmds (-140412), Mylk4 (+302564)
chr3	153702214	153702714	Y	St6galnac5 (-720218), St6galnac3 (+22710)
chr13	15395186	15395686	Y	Gli3 (-68544), AW209491 (+765188)
chr2	61402011	61402511	Y	Rbms1 (-520823), Tank (-176325)
chr12	13184815	13185315	Y	Mycn (-243151), Ddx1 (+64148)
chr7	112788257	112788757	Y	Rassf10 (-165455), Tead1 (+109187)
chr8	88455417	88455917	Y	Brd7 (-93473), Nkd1 (-65687)
chr10	121837509	121838009	Y	BC048403 (+97822), Srgap1 (+209556)
chr14	57104456	57104956	Y	Gjb2 (-4)
chr7	100590753	100591253	Y	Rab6a (-16583), Mrpl48 (-7901)
chr3	95293635	95294135	Y	Mindy1 (+10941), Anxa9 (+12919)
chr11	88161169	88161669	Y	Mrps23 (-42969), Cuedc1 (+62273)
chr14	70068324	70068824	Y	Egr3 (-8740), Pebp4 (+228154)
chr7	75384523	75385023	Y	Sv2b (-75511), Akap13 (-70761)
chr4	129513821	129514321	Y	Marcksl1 (+490)
chr19	11965149	11965649	Y	Osbp (-445)
chr1	173389964	173390464	Y	Cadm3 (-22519), Ifi206 (+100827)
chr3	101923634	101924134	Y	Slc22a15 (+509)
chr14	105483214	105483714	Y	Gm10076 (-198364), Ndfip2 (+224891)
chr8	33823728	33824228	Y	Smim18 (-76208), Rbpms (+105827)
chr17	66405287	66405787	Y	Mtcl1 (+44213), Ddx11 (+282017)
chr13	66932898	66933398	Y	Mterf3 (-60), Ptdss1 (+318)
chr11	120631209	120631709	Y	Sirt7 (-6445), Mafg (+2141)
chr19	41480952	41481452	Y	Lcor (-1443)
chr4	128796794	128797294	Y	Zfp362 (+9001), A3galt2 (+37786)
chr18	84080189	84080689	Y	Tshz1 (+5965)
chr3	27554313	27554813	Y	Fndc3b (+155835), Ghsr (+183212)
chr2	30693199	30693699	Y	Cstad (+98409), 1700001O22Rik (+108258)
chr18	55623885	55624385	Y	Gramd3 (-807997), Zfp608 (-633955)
chr19	38232469	38232969	Y	Lgi1 (-31817), Fra10ac1 (-8581)
chr18	61952118	61952618	Y	Sh3tc2 (-707)
chr13	28718852	28719352	Y	Sox4 (+234611), Prl5a1 (+576618)
chr13	43503272	43503772	Y	Ranbp9 (-22240), Mcur1 (+56639)
chr17	85694044	85694544	Y	Six2 (-6020), Srbd1 (+450881)
chr12	112333244	112333744	Y	Tmem179 (+177678), Kif26a (+187286)
chr12	13100893	13101393	Y	Mycn (-159229), Ddx1 (+148070)
chr14	21987638	21988138	Y	Comtd1 (-138911), Zfp503 (+1713)
chr8	27059663	27060163	Y	Adgra2 (-25685), Prosc (+17358)
chr14	67141877	67142377	Y	Ebf2 (-91459), Ppp2r2a (-69683)
chr8	57652652	57653152	Y	Galnt7 (+129)
chr17	67988779	67989279	Y	Arhgap28 (+15091), Lama1 (+291764)
chr7	133569435	133569935	Y	Ctbp2 (-554437), Tex36 (+32473)
chr18	36559337	36559837	Y	Ankhd1 (-1024)
chr11	118403359	118403859	Y	Lgals3bp (-1517)
chr8	45610852	45611352	Y	Pdlim3 (-274359), Sorbs2 (+103184)
chr6	53948388	53948888	Y	Tril (-127808), Cpvl (+30024)
chr15	64220040	64220540	Y	Fam49b (-159842), Asap1 (+162629)
chr11	61674587	61675087	Y	Fam83g (-9582), Grap (+21572)
chr5	147782185	147782685	Y	Pomp (-78026), Flt1 (-56424)
chr6	29513342	29513842	Y	Irf5 (-15690), Kcp (-5642)
chr7	143660352	143660852	Y	Tnfrsf22 (-10941), Tnfrsf23 (+25270)
chr9	57831161	57831661	Y	Clk3 (-65551), Arid3b (+5297)
chr16	85150840	85151340	Y	Atp5j (-315465), App (+22617)
chr14	83751776	83752276	Y	Pcdh17 (-691537)
chr5	65857903	65858403	Y	Rhoh (-3060)
chr16	37685025	37685525	Y	Fstl1 (-91598), Ndufb4 (-30822)
chr17	17838069	17838569	Y	Spaca6 (+7315), Has1 (+16869)
chr9	55608706	55609206	Y	Isl2 (+67808), Scaper (+310649)
chr18	21375142	21375642	Y	Garem1 (-75254), Klhl14 (+279326)
chr8	36688926	36689426	Y	6430573F11Rik (+231602), Dlc1 (+263266)
chr10	108874907	108875407	Y	Gm5136 (-174997), Syt1 (+135818)
chr14	28798235	28798735	Y	Lrtm1 (-219723), Wnt5a (+293735)
chr9	63980466	63980966	Y	Smad3 (-222722), Smad6 (+41343)
chr4	154781305	154781805	Y	Actrt2 (-113688), Ttc34 (-74645)
chr3	144614338	144614838	Y	Selenof (+44162), Sh3glb1 (+105735)
chr1	133695838	133696338	Y	Lax1 (-5980), Atp2b4 (+104953)
chr9	114780321	114780821	Y	Cmtm7 (+1278), Cmtm6 (+49398)
chr3	31260641	31261141	Y	Slc7a14 (+49487), Cldn11 (+110971)
chr8	126824742	126825242	Y	Irf2bp2 (-231006), Tomm20 (+120848)
chr5	112242204	112242704	Y	Cryba4 (+10064), Mn1 (+825012)
chr10	99353834	99354334	Y	Dusp6 (+90853), Csl (+405574)
chr18	82888396	82888896	Y	Zfp236 (-195763), Zfp516 (-22233)
chr4	133626601	133627101	Y	Sfn (-24683), Zdhhc18 (+6618)
chr19	57436734	57437234	Y	Trub1 (-15922), Fam160b1 (+75975)
chr2	166226795	166227295	Y	Sulf2 (-71382), Prex1 (+486787)
chr13	31309074	31309574	Y	Foxq1 (-246810), Gm5447 (+335120)
chr13	47277504	47278004	Y	Id4 (-983474), Rnf144b (+155098)
chr19	55807521	55808021	Y	Habp2 (-480151), Tcf7l2 (+65961)
chr4	133084137	133084637	Y	Wasf2 (-46118), Ahdc1 (+72881)
chr17	70849720	70850220	Y	Tgif1 (+1764), Dlgap1 (+425176)
chr9	97019163	97019663	Y	Spsb4 (-570)
chr2	51207480	51207980	Y	Tas2r134 (-419781), Rnd3 (-58619)
chr11	70189190	70189690	Y	Slc16a11 (-23312), Clec10a (+22773)
chr6	51170759	51171259	Y	Npvf (-516570), Nfe2l3 (-261661)
chr10	12792101	12792601	Y	Utrn (+69384)
chr8	126584468	126584968	Y	Tarbp1 (-109653), Irf2bp2 (+9268)
chr13	107699775	107700275	Y	Kif2a (-677911), Smim15 (-344464)
chr2	34370509	34371009	Y	Mvb12b (-482813), Pbx3 (+1285)
chr4	9337624	9338124	Y	Clvs1 (+68557), Asph (+331288)
chr15	59783277	59783777	Y	Trib1 (+135177), 4933412E24Rik (+233091)
chr11	103360122	103360622	Y	Arhgap27 (+528)
chr1	127400665	127401165	Y	Mgat5 (+195897), Tmem163 (+278633)
chrX	36903237	36903737	Y	Nkrf (-588)
chr4	100886001	100886501	Y	Cachd1 (+109576), Gm10577 (+134445)
chr15	82911508	82912008	Y	Tcf20 (+376)
chr2	76098282	76098782	Y	Ttc30a1 (-116565), Pde11a (+240242)
chr13	59916412	59916912	Y	Zcchc6 (-93515), Gas1 (+260279)
chr11	55077293	55077793	Y	Ccdc69 (+564)
chr19	5559713	5560213	Y	Ovol1 (+612)
chr14	22589541	22590041	Y	Lrmda (+570079)
chr5	37826707	37827207	Y	Msx1 (-2374)
chr15	42047492	42047992	Y	Abra (-178022), Angpt1 (+629235)
chr2	75064807	75065307	Y	Hnrnpa3 (-594204), Mtx2 (+239254)
chr5	74122023	74122523	Y	Rasl11b (-73013), Usp46 (-53842)
chr2	34883019	34883519	Y	Cutal (+8873), Phf19 (+30707)
chr5	139081023	139081523	Y	Pdgfa (-86236), Prkar1b (+48486)
chr11	62457284	62457784	Y	Pigl (-926), Ncor1 (-202)
chr9	35335664	35336164	Y	Cdon (-85644), Rpusd4 (+68049)
chr11	101668941	101669441	Y	Dhx8 (-63759), Arl4d (+3650)
chr6	50969239	50969739	Y	Nfe2l3 (-463181), Npvf (-315050)
chr18	75370423	75370923	Y	Smad7 (+3144), Ctif (+327023)
chr16	43072667	43073167	Y	Zbtb20 (+165265), Tigit (+591267)
chr2	154390103	154390603	Y	Cdk5rap1 (-17343), Snta1 (+17746)
chr7	30121514	30122014	Y	Zfp382 (-178)
chr2	70066805	70067305	Y	Sp5 (-407868), Myo3b (+27929)
chr1	137572477	137572977	Y	Nr5a2 (-612279), Ptprc (+602540)
chr12	69419664	69420164	Y	Gm9887 (-47456), Vcpkmt (+163114)
chr5	128542036	128542536	Y	Tmem132d (-109209), Fzd10 (-58558)
chr8	121241703	121242203	Y	Foxl1 (+114013), 1700018B08Rik (+300001)
chr4	149520835	149521335	Y	Clstn1 (-65553), Ctnnbip1 (+2849)
chr19	53052355	53052855	Y	Add3 (-87840), Xpnpep1 (-12391)
chr1	39746355	39746855	Y	Rfx8 (-25608), Gm3646 (+58727)
chr7	13023092	13023592	Y	Trim28 (-810)
chr6	87277593	87278093	Y	Antxr1 (+57921), D6Ertd527e (+173095)
chr3	9109952	9110452	Y	Tpd52 (-146154), Zbtb10 (-140400)
chr9	68805708	68806208	Y	Ice2 (-591948), Rora (+152172)
chr19	45541551	45542051	Y	Poll (+18730), Btrc (+178050)
chr15	99787413	99787913	Y	Cers5 (-15062), Lima1 (+87765)
chr5	66336990	66337490	Y	Nsun7 (+76928), Apbb2 (+281431)
chr1	75457744	75458244	Y	Asic4 (+7295), Chpf (+21277)
chr17	48097579	48098079	Y	1700067P10Rik (+8197), 9830107B12Rik (+48478)
chr4	76369043	76369543	Y	Ptprd (+225006)
chr14	21600443	21600943	Y	Kat6b (+100908), Dupd1 (+113883)
chr16	93818667	93819167	Y	Morc3 (-13204), Dopey2 (+107010)
chr14	76685836	76686336	Y	Serp2 (-129399), Lacc1 (+350555)
chr10	8761980	8762480	Y	Ust (-243405), Sash1 (+123840)
chr4	141303750	141304250	Y	Fam131c (-64220), Epha2 (+2760)
chr9	50857136	50857636	Y	Ppp2r1b (+462)
chr18	69351879	69352379	Y	Ccdc68 (-573337), Tcf4 (+7640)
chr2	48493981	48494481	Y	Acvr2a (-319878)
chr5	113041523	113042023	Y	Grk3 (-26259), Crybb2 (+28344)
chr16	31551819	31552319	Y	Dlg1 (-111970), Bdh1 (+123321)
chr1	133235813	133236313	Y	Plekha6 (-10043), Ppp1r15b (+104920)
chr1	79697306	79697806	Y	Ap1s3 (-25584), Wdfy1 (+64213)
chr12	80462863	80463363	Y	Exd2 (+18)
chr6	55016263	55016763	Y	Ggct (-23563), Gars (-21494)
chr2	180482120	180482620	Y	Ntsr1 (-17606), Slco4a1 (+21391)
chr15	99351554	99352054	Y	Fmnl3 (+18678), Prpf40b (+56533)
chr8	77436286	77436786	Y	Arhgap10 (+81417), Nr3c2 (+536764)
chr3	89299548	89300048	Y	Efna1 (-20153), Efna3 (+23167)
chr11	85775523	85776023	Y	Tbx2 (-56778), Bcas3 (+422561)
chr5	35773928	35774428	Y	Afap1 (-119141), Ablim2 (+16127)
chr10	17299590	17300090	Y	Cited2 (-423393)
chr7	126012116	126012616	Y	Gsg1l (+70045), D430042O09Rik (+304451)
chr8	12876553	12877053	Y	Mcf2l (-39090), Atp11a (+119787)
chr1	12398186	12398686	Y	Sulf1 (-293841), A830018L16Rik (+983927)
chr15	61562396	61562896	Y	A1bg (-641376), Myc (-422745)
chr15	97107602	97108102	Y	Pced1b (-139255), Slc38a4 (-51896)
chr3	102995823	102996323	Y	Sike1 (+365)
chr16	70563404	70563904	Y	Gbe1 (+249705)
chr9	61371499	61371999	Y	Tle3 (-1636)
chr1	38129863	38130363	Y	Rev1 (-451)
chr4	135850649	135851149	Y	Srsf10 (-4848)
chr6	122486655	122487155	Y	Rimklb (-400)
chr12	79948996	79949496	Y	Zfp36l1 (+163767), Rad51b (+651895)
chr10	59114517	59115017	Y	Sept10 (+107080), Sh3rf3 (+301309)
chr15	99093465	99093965	Y	C1ql4 (-5898), Dnajc22 (-5697)
chr8	111753909	111754409	Y	Bcar1 (-10350), Cfdp1 (+100132)
chr8	44801826	44802326	Y	Fat1 (-133371)
chr19	45789481	45789981	Y	Mgea5 (-6211), Kcnip2 (+26330)
chr10	13967369	13967869	Y	Hivep2 (+1240), Adgrg6 (+577417)
chr15	67227863	67228363	Y	St3gal1 (-114121)
chr12	76556886	76557386	Y	Plekhg3 (+23756), Sptb (+153411)
chr11	63412820	63413320	Y	Pmp22 (+284088), Hs3st3b1 (+509220)
chr17	29464027	29464527	Y	Pim1 (-26535), Fgd2 (+103335)
chr2	167503068	167503568	Y	Snai1 (-34877), Spata2 (-10431)
chr4	148399523	148400023	Y	Disp3 (-111808), Ubiad1 (+44998)
chr12	8856191	8856691	Y	Laptm4a (-65223), Sdc1 (+85118)
chr1	23256557	23257057	Y	4933415F23Rik (-154554), Ogfrl1 (+126368)
chr11	57827372	57827872	Y	Hand1 (+4525), Sap30l (+25985)
chr14	7901727	7902227	Y	Flnb (+84020), Dnase1l3 (+92596)
chr15	102984979	102985479	Y	Hoxc8 (-5378), Hoxc9 (+8197)
chr5	53102067	53102567	Y	Slc34a2 (+52965), Sel1l3 (+111135)
chr16	45927670	45928170	Y	Phldb2 (-83686), Plcxd2 (+82298)
chr10	76956133	76956633	Y	Col6a1 (-230215), Pcbp3 (+5405)
chr4	87785436	87785936	Y	Slc24a2 (-557723), Mllt3 (+247678)
chr8	108243180	108243680	Y	Zfhx3 (+300786)
chr4	142267763	142268263	Y	Kazn (-28612), Prdm2 (+944692)
chr9	42264310	42264810	Y	Sc5d (-304)
chr17	63145673	63146173	Y	Efna5 (-264606), Fbxl17 (+354094)
chr12	33592280	33592780	Y	Ferd3l (-335895), Twistnb (+162895)
chr15	6259991	6260491	Y	Dab2 (-126357)
chr2	20291414	20291914	Y	Etl4 (+1751), Arhgap21 (+676057)
chr18	35872747	35873247	Y	Psd2 (-91833), Cxxc5 (+43179)
chr17	72925595	72926095	Y	Lclat1 (-182149), Lbh (+7540)
chr18	35920864	35921364	Y	Psd2 (-43716), Cxxc5 (+91296)
chr8	35276233	35276733	Y	Tnks (-310793), Ppp1r3b (-99275)
chr13	60226143	60226643	Y	Dapk1 (-375564), Gas1 (-49452)
chr2	83710055	83710555	Y	Itgav (-14092), Zc3h15 (+65870)
chr11	62551278	62551778	Y	Ubb (+357)
chr8	31187008	31187508	Y	Fut10 (-89)
chr12	113146019	113146519	Y	Crip1 (-5784), Crip2 (+6033)
chr10	128524932	128525432	Y	Esyt1 (+688)
chr2	118748295	118748795	Y	Inafm2 (+2787), A430105I19Rik (+14116)
chr19	44756965	44757465	Y	Slf2 (-173904), Pax2 (+1170)
chr13	111961288	111961788	Y	Ankrd55 (-327282), Map3k1 (-152545)
chr13	112025298	112025798	Y	Ankrd55 (-263272), Map3k1 (-216555)
chr5	24908354	24908854	Y	Rheb (-65980), Prkag2 (+192038)
chr2	179687234	179687734	Y	Cdh4 (+245053), Taf4 (+289162)
chr10	111739731	111740231	Y	Krr1 (-232683), Phlda1 (+233695)
chr2	167712854	167713354	Y	Ptpn1 (-219223), Cebpb (+24189)
chr14	7843050	7843550	Y	Flnb (+25343), Dnase1l3 (+151273)
chr8	11557075	11557575	Y	Ing1 (+1259), Ankrd10 (+78429)
chrX	12287657	12288157	Y	Atp6ap2 (-299894), Bcor (-207354)
chr10	7285277	7285777	Y	Cnksr3 (-73290), Ulbp1 (+188111)
chr1	57528685	57529185	Y	Spats2l (-245926), Tyw5 (-121834)
chr2	166343801	166344301	Y	Sulf2 (-188388), Prex1 (+369781)
chr8	83177999	83178499	Y	Ucp1 (-112103), Tbc1d9 (+12389)
chr19	17591143	17591643	Y	Rfk (+197350), Pcsk5 (+246239)
chr6	86252609	86253109	Y	Fam136a (-112787), Tgfa (+57636)
chr13	25083039	25083539	Y	Dcdc2a (+27036), Nrsn1 (+186793)
chr6	87185554	87186054	Y	D6Ertd527e (+81056), Antxr1 (+149960)
chr4	144999972	145000472	Y	Dhrs3 (+107145), Vps13d (+194783)
chr2	137099220	137099720	Y	Jag1 (+17174), Slx4ip (+207302)
chr2	113376878	113377378	Y	Fmn1 (+49346), Grem1 (+381518)
chr4	140702437	140702937	Y	Rcc2 (+2146), Padi6 (+39956)
chr13	25077117	25077617	Y	Dcdc2a (+21114), Nrsn1 (+192715)
chr3	54560118	54560618	Y	Supt20 (-132737), Postn (+199243)
chr4	83145664	83146164	Y	Frem1 (-124812), Ttc39b (+178341)
chr13	102898755	102899255	Y	Cd180 (+205447), Mast4 (+435455)
chr8	78719930	78720430	Y	Lsm6 (+100960), Slc10a7 (+210812)
chr7	99306653	99307153	Y	Map6 (+39456), Serpinh1 (+46211)
chr13	111104819	111105319	Y	Actbl2 (-149944), Plk2 (+710023)
chr9	25487510	25488010	Y	Eepd1 (+6213)
chr9	42467531	42468031	Y	Tecta (-67852), Tbcel (+4477)
chr9	94691581	94692081	Y	Slc9a9 (+21922), Chst2 (+714891)
chr11	5415507	5416007	Y	Kremen1 (-154199), Znrf3 (+29090)
chr7	98797546	98798046	Y	Wnt11 (-37335), Thap12 (+94693)
chr5	99495362	99495862	Y	Gm35911 (-410704), Rasgef1b (-242685)
chr4	86721726	86722226	Y	Dennd4c (-52279), Plin2 (-51916)
chr14	58076039	58076539	Y	Fgf9 (+3603)
chr6	148390671	148391171	Y	Ergic2 (-178547), Tmtc1 (+53468)
chr7	133185896	133186396	Y	Ctbp2 (-170898), Tex36 (+416012)
chr11	110961519	110962019	Y	Kcnj16 (-6264), Map2k6 (+562647)
chr9	73113076	73113576	Y	Rsl24d1 (-122)
chr1	189708620	189709120	Y	Cenpf (-20784), Ptpn14 (-19398)
chr2	17363858	17364358	Y	Nebl (+366935)
chr1	90412434	90412934	Y	Cops8 (-190297), Ackr3 (+208704)
chr3	30244264	30244764	Y	Mecom (-231358), Actrt3 (+355425)
chr13	34813906	34814406	Y	Prpf4b (-61146), Fam50b (+74544)
chr6	51657945	51658445	Y	Snx10 (+134294), Skap2 (+354354)
chr15	103502180	103502680	Y	Pde1b (-868)
chr6	96587276	96587776	Y	1700123L14Rik (-421283), Fam19a4 (+472887)
chr11	98193375	98193875	Y	Med1 (-332)
chr9	63109067	63109567	Y	Pias1 (-128438), Skor1 (+37663)
chr5	119480590	119481090	Y	Tbx3 (-190178), Med13l (+920101)
chr6	50820464	50820964	Y	Nfe2l3 (-611956), Npvf (-166275)
chr15	103035106	103035606	Y	Hoxc4 (+961)
chr1	14305355	14305855	Y	Eya1 (+4595), Xkr9 (+636834)
chr8	109565688	109566188	Y	Dhx38 (-77), Txnl4b (+46)
chr17	46618756	46619256	Y	Srf (-62844), Ptk7 (+10498)
chr10	68035681	68036181	Y	Rtkn2 (+56333), Arid5b (+242809)
chr14	61046279	61046779	Y	Tnfrsf19 (-60)
chr17	29199375	29199875	Y	Cpne5 (+38172), Rab44 (+64569)
chr1	62766648	62767148	Y	Nrp2 (+63196), Ino80d (+347369)
chr19	44293535	44294035	Y	Scd2 (+109)
chr4	119932536	119933036	Y	Edn2 (-228420), Hivep3 (+118291)
chr1	66862479	66862979	Y	Acadl (+548)
chr14	21903747	21904247	Y	Comtd1 (-55020), Zfp503 (+85604)
chr7	34938442	34938942	Y	Pepd (+26313), Cebpg (+117881)
chr14	98169618	98170118	Y	Dach1 (-325)
chr11	96316253	96316753	Y	Hoxb4 (-1764)
chr5	77357396	77357896	Y	Polr2b (+47499), Igfbp7 (+50394)
chr1	172499939	172500439	Y	Tagln2 (+142)
chr16	45810135	45810635	Y	Abhd10 (-67430), Phldb2 (+33849)
chr6	51680386	51680886	Y	Snx10 (+156735), Skap2 (+331913)
chr5	74961040	74961540	Y	Lnx1 (-275503), Chic2 (+83484)
chr4	32179669	32180169	Y	Bach2 (-58885), Map3k7 (+215822)
chr16	23307558	23308058	Y	Rtp1 (-121325), BC106179 (-82440)
chr8	61986014	61986514	Y	Ddx60 (+58175), Anxa10 (+136852)
chr10	24958684	24959184	Y	Arg1 (-31450), Akap7 (+340230)
chr16	24919617	24920117	Y	Tprg (-366950), Lpp (+526517)
chr3	131105845	131106345	Y	Lef1 (-4376)
chr14	70949915	70950415	Y	Gfra2 (+60035)
chr10	68356963	68357463	Y	Arid5b (-78473), 1700040L02Rik (+184683)
chr16	22791281	22791781	Y	Dgkg (-134358), Crygs (+19879)
chr13	28545217	28545717	Y	Prl5a1 (+402983), Sox4 (+408246)
chr7	109672067	109672567	Y	St5 (-55564), Akip1 (-31373)
chr9	44965530	44966030	Y	Ube4a (-180)
chr3	96221365	96221865	Y	Hist2h2ac (-735), Hist2h2be (+496)
chr5	133189813	133190313	Y	Gatsl2 (-909648)
chr2	6140611	6141111	Y	Proser2 (-10650), Echdc3 (+72172)
chr8	88450960	88451460	Y	Brd7 (-89016), Nkd1 (-70144)
chr9	122351610	122352110	Y	Abhd5 (+252)
chr10	60744474	60744974	Y	Cdh23 (-48234), Slc29a3 (+8058)
chr1	91729215	91729715	Y	Twist2 (-72005), Asb1 (+188921)
chr13	60069004	60069504	Y	Zcchc6 (-246107), Gas1 (+107687)
chr6	52164935	52165435	Y	Hoxa2 (-354)
chr7	112872926	112873426	Y	Rassf10 (-80786), Tead1 (+193856)
chr9	59656134	59656634	Y	Pkm (+16)
chr13	44420144	44420644	Y	Jarid2 (-310877), Cd83 (+635619)
chr1	183146282	183146782	Y	Disp1 (+74953), Tlr5 (+191744)
chr14	57386618	57387118	Y	Gjb6 (-253257), Cryl1 (+11661)
chr8	22506412	22506912	Y	Smim19 (-29807), Vdac3 (+87096)
chr4	114843119	114843619	Y	Gm12830 (+21647), Foxd2 (+65504)
chr2	74738579	74739079	Y	Hoxd1 (-24151), Gm28230 (+12101), Hoxd13 (+70519)
chr11	63922903	63923403	Y	Hs3st3b1 (-863)
chr6	108668285	108668785	Y	Arl8b (-114564), Bhlhe40 (+7906)
chr3	115819729	115820229	Y	S1pr1 (-104907), Dph5 (-68204)
chr2	91452489	91452989	Y	Lrp4 (-4772)
chr1	54557830	54558330	Y	Pgap1 (-398)
chr6	72465527	72466027	Y	Mat2a (-26219), Sh2d6 (+54850)
chr11	98492975	98493475	Y	Grb7 (+46391), Ikzf3 (+52575)
chr8	107129488	107129988	Y	Terf2 (-33193), Cyb5b (-20902)
chr8	61359910	61360410	Y	Cbr4 (-127574), Sh3rf1 (+136288)
chr5	128684456	128684956	Y	Piwil1 (-51468), Fzd10 (+83862)
chr6	8956009	8956509	Y	Nxph1 (+7645)
chr17	30347105	30347605	Y	Btbd9 (+228932), Zfand3 (+342268)
chr3	37919527	37920027	Y	Gm5148 (-195448), Ankrd50 (+565067)
chr9	72812507	72813007	Y	Pygo1 (-112888), Prtg (+5883)
chr8	61247314	61247814	Y	Cbr4 (-240170), Sh3rf1 (+23692)
chr15	103014419	103014919	Y	Hoxc5 (+854)
chr9	105834848	105835348	Y	Col6a6 (-6938), Col6a5 (+125545)
chr15	93433843	93434343	Y	Pphln1 (+35743), Prickle1 (+85430)
chr13	118713399	118713899	Y	Fgf10 (-1050)
chr6	82987400	82987900	Y	M1ap (+40748), Dok1 (+45821)
chr3	84200831	84201331	Y	Gm6525 (+26977), Trim2 (+69710)
chr11	5318337	5318837	Y	Kremen1 (-57029), Znrf3 (+126260)
chr5	100622105	100622605	Y	Plac8 (-58932), Coq2 (+51929)
chr6	52221815	52222315	Y	Hoxa7 (-4560)
chr10	98976947	98977447	Y	Poc1b (-129839), Atp2b1 (+62045)
chr10	5139355	5139855	Y	Gm10097 (+70413), Syne1 (+411087)
chr11	113458451	113458951	Y	Slc39a11 (+107058), Sox9 (+676477)
chr14	101653628	101654128	Y	Uchl3 (-89)
chr2	172292521	172293021	Y	Fam210b (-52794), Mc3r (+44279)
chr3	101805319	101805819	Y	Atp1a1 (-200885), Mab21l3 (+30654)
chr17	71110901	71111401	Y	Lpin2 (-93525), Myom1 (+91583)
chr9	41153119	41153619	Y	Crtam (-148741), Ubash3b (+4693)
chr11	120240705	120241205	Y	Bahcc1 (+8008), Actg1 (+107587)
chr4	29133511	29134011	Y	Epha7 (+320630)
chr6	37794277	37794777	Y	Trim24 (-76284), Akr1d1 (+264354)
chr9	61618342	61618842	Y	Tle3 (+245207), Rplp1 (+295950)
chr19	56320497	56320997	Y	Habp2 (+32825), Nrap (+69290)
chr13	52902483	52902983	Y	Auh (+26928), Syk (+319560)
chr1	193989850	193990350	Y	Plxna2 (-629725), Camk1g (-619802)
chr13	37827762	37828262	Y	Rreb1 (+1697), Ssr1 (+166205)
chr1	167182311	167182811	Y	Uck2 (+102759), Fam78b (+181144)
chr11	108892510	108893010	Y	Axin2 (-27589), Cep112 (+467494)
chr9	108949519	108950019	Y	Col7a1 (-3817)
chr6	114899586	114900086	Y	Vgll4 (+21985), Atg7 (+256724)
chr5	124530403	124530903	Y	Rilpl1 (+738)
chr4	9057673	9058173	Y	Clvs1 (-211394), Chd7 (+366558)
chr5	26572765	26573265	Y	Dpp6 (-476184), Gm7361 (+315324)
chr4	131721972	131722472	Y	Ptpru (+116009), Matn1 (+777837)
chr2	173385027	173385527	Y	1700021F07Rik (-137309), Pmepa1 (-108744)
chr2	25580044	25580544	Y	Phpt1 (-5070), Gm996 (+1434)
chr5	121966845	121967345	Y	Cux2 (+82756), Fam109a (+118100)
chr5	53957312	53957812	Y	Stim2 (-40937), Tbc1d19 (+147935)
chr13	54693754	54694254	Y	Cdhr2 (-7457), Rnf44 (-5910)
chr14	120368801	120369301	Y	Rap2a (-109410), Mbnl2 (+93382)
chr12	16810676	16811176	Y	E2f6 (-51)
chr1	132008086	132008586	Y	Elk4 (+729)
chr17	5569556	5570056	Y	Snx9 (-271522), Zdhhc14 (+77206)
chr6	127152451	127152951	Y	Ccnd2 (-1641)
chr14	28542178	28542678	Y	Lrtm1 (-475780), Wnt5a (+37678)
chr12	40445356	40445856	Y	Dock4 (-346), Zfp277 (+168)
chr12	79648738	79649238	Y	Rad51b (+351637), Zfp36l1 (+464025)
chr8	128112957	128113457	Y	Nrp1 (-246077)
chr4	134670079	134670579	Y	Selenon (-118163), Man1c1 (+33961)
chr19	6950666	6951166	Y	Bad (+9055), Plcb3 (+18843)
chr9	120734216	120734716	Y	Ctnnb1 (-198934), Rpl14 (+163022)
chr6	30359901	30360401	Y	Ube2h (-55612), Zc3hc1 (+30872)
chr5	28158197	28158697	Y	En2 (-7247), Insig1 (+87084)
chr15	55440742	55441242	Y	Mtbp (-116416), Col14a1 (+133242)
chr15	94457894	94458394	Y	Adamts20 (-53886), Pus7l (+85403)
chr13	71270394	71270894	Y	8030423J24Rik (+387696), Irx1 (+693079)
chr4	55141912	55142412	Y	Rad23b (-207881), Zfp462 (+194186)
chr18	12955389	12955889	Y	Impact (-16613), Osbpl1a (-13798)
chr10	86104028	86104528	Y	Timp3 (-196094), Fbxo7 (+82306)
chr15	86085716	86086216	Y	Gramd4 (+28271), Cerk (+100175)
chr18	73703913	73704413	Y	Smad4 (-383)
chr10	90688389	90688889	Y	Anks1b (+112122), Apaf1 (+394131)
chr17	32388165	32388665	Y	Wiz (-656)
chr15	82924678	82925178	Y	Tcf20 (-12794), Nfam1 (+108378)
chr3	107505962	107506462	Y	Kcnc4 (-46660), Slc6a17 (+11806)
chr3	97937438	97937938	Y	Notch2 (-75850), Sec22b (+36498)
chr2	178121785	178122285	Y	Phactr3 (-53314), Zfp931 (-43610)
chr6	30736320	30736820	Y	Mest (-1483)
chr4	114304657	114305157	Y	Trabd2b (-101817), Skint11 (+141523)
chr5	137718747	137719247	Y	Agfg2 (-34317), Nyap1 (+21001)
chr14	51089298	51089798	Y	Olfr750 (-15113), Ang (-6452)
chr10	61826558	61827058	Y	H2afy2 (-42661), Col13a1 (+152300)
chr12	79455604	79456104	Y	Rad51b (+158503), Zfp36l1 (+657159)
chr19	53421060	53421560	Y	Dusp5 (-107799), Smndc1 (-30737)
chr9	75541474	75541974	Y	Tmod3 (+17933), Leo1 (+100188)
chr5	103829062	103829562	Y	Aff1 (+74739), Klhl8 (+81947)
chr10	79925286	79925786	Y	Arid3a (-1507)
chr4	98109436	98109936	Y	E130114P18Rik (-331638), Tm2d1 (+273620)
chr1	119626766	119627266	Y	Epb41l5 (+21920), Tmem185b (+100856)
chr2	152635908	152636408	Y	H13 (-33330), Rem1 (+9207)
chr9	41937954	41938454	Y	Ubash3b (-780142), Sorl1 (+186093)
chr15	79345966	79346466	Y	Maff (-1325)
chr9	112123383	112123883	Y	Stac (-433285), Arpp21 (+64133)
chr11	86652394	86652894	Y	Vmp1 (+31192), Tubd1 (+107653)
chr12	8432219	8432719	Y	Rhob (+67540), Hs1bp3 (+119037)
chr11	88820675	88821175	Y	Msi2 (-102824), Akap1 (+43661)
chr9	108227846	108228346	Y	Bsn (-37712), Dag1 (+35862)
chr4	14881891	14882391	Y	Tmem55a (+18065), Necab1 (+266990)
chr7	74065369	74065869	Y	St8sia2 (-51945), Slco3a1 (+488995)
chr8	113635637	113636137	Y	Mon1b (+52)
chr18	65583760	65584260	Y	Oacyl (-114258), Zfp532 (+3780)
chr15	25508760	25509260	Y	Myo10 (-113515), Basp1 (-95246)
chr5	148740760	148741260	Y	Ubl3 (-188348), Katnal1 (+187637)
chr4	63213894	63214394	Y	Col27a1 (-1291)
chr18	73829958	73830458	Y	Mro (-29179), Me2 (-14816)
chr8	88570544	88571044	Y	Nkd1 (+49440), Snx20 (+65334)
chr11	80476372	80476872	Y	Cdk5r1 (-401)
chr12	73111791	73112291	Y	Six1 (-64862), Six4 (+1384)
chr8	105253681	105254181	Y	B3gnt9 (+1222), Cbfb (+83257)
chr12	98311603	98312103	Y	Gpr65 (+43218), Kcnk10 (+266457)
chr2	145786406	145786906	Y	Rin2 (+540)
chr2	45904583	45905083	Y	Zeb2 (-787438)
chr13	113613245	113613745	Y	Snx18 (+5069), BC067074 (+320336)
chr1	36079631	36080131	Y	Hs6st1 (+11481), Uggt1 (+164424)
chr5	67607011	67607511	Y	Shisa3 (-621)
chr2	115895314	115895814	Y	Meis2 (+169483), BC052040 (+313848)
chr19	46518379	46518879	Y	Trim8 (+16981), Arl3 (+54456)
chr15	98953010	98953510	Y	Tuba1a (+291)
chr11	88164897	88165397	Y	Mrps23 (-39241), Cuedc1 (+66001)
chr10	75156822	75157322	Y	Specc1l (-55318), Bcr (+96480)
chr11	76525872	76526372	Y	Bhlha9 (-146348), Abr (-16703)
chr2	73277258	73277758	Y	Scrn3 (-35093), Sp9 (+5583)
chr1	88559150	88559650	Y	Glrp1 (-49334), Arl4c (+142821)
chr10	61370476	61370976	Y	Pald1 (+12804), Prf1 (+72893)
chr11	95575857	95576357	Y	Nxph3 (-61537), Ngfr (+11628)
chr2	59675177	59675677	Y	Tanc1 (+63383), Wdsub1 (+207157)
chr13	53178656	53179156	Y	Nfil3 (-197833), Ror2 (+107218)
chr2	157785496	157785996	Y	Vstm2l (-128907), Ctnnbl1 (+48345)
chr9	118958880	118959380	Y	Vill (-93648), Ctdspl (+32677)
chr10	120417544	120418044	Y	Hmga2 (+58675), Llph (+190724)
chr1	58973150	58973650	Y	Stradb (-122), Trak2 (+30)
chr9	71217272	71217772	Y	Aldh1a2 (+1733), Polr2m (+268413)
chr1	168392021	168392521	Y	Pbx1 (+39626), Lmx1a (+702714)
chr2	4542682	4543182	Y	Prpf18 (+109154), Frmd4a (+390060)
chr19	59468965	59469465	Y	Emx2 (+10843), Rab11fip2 (+474149)
chr5	23616441	23616941	Y	Srpk2 (-157)
chr17	79170596	79171096	Y	Qpct (+118940), Cdc42ep3 (+184245)
chr7	34745145	34745645	Y	Kctd15 (-89886), Chst8 (+67291)
chr4	101292919	101293419	Y	Ak4 (-126120), Jak1 (-27887)
chr2	154454655	154455155	Y	1700003F12Rik (-93983), Cbfa2t2 (+18410)
chr11	96352497	96352997	Y	Hoxb1 (-13005), Hoxb2 (+1116)
chr5	109690617	109691117	Y	5430403G16Rik (+174)
chr4	139283151	139283651	Y	Pqlc2 (+27307), Capzb (+89405)
chr7	111713647	111714147	Y	Eif4g2 (-630867), Galnt18 (+66080)
chr2	59529593	59530093	Y	Tanc1 (-82201), Dapl1 (+45190)
chr11	106716307	106716807	Y	Pecam1 (-1163)
chr6	125572782	125573282	Y	Ano2 (-117387), Vwf (+20084)
chr19	44640005	44640505	Y	Pax2 (-115790), Hif1an (+77405)
chr1	140409398	140409898	Y	Kcnt2 (+163453)
chr1	168241353	168241853	Y	Pbx1 (+190294), Lmx1a (+552046)
chr7	16581229	16581729	Y	Npas1 (-104699), Arhgap35 (+33514)
chr6	50808582	50809082	Y	Nfe2l3 (-623838), Npvf (-154393)
chr8	126504585	126505085	Y	Tarbp1 (-29770), Irf2bp2 (+89151)
chr3	131496583	131497083	Y	Sgms2 (-151900), Papss1 (-67935)
chr10	126940933	126941433	Y	Atp23 (-39835), Ctdsp2 (-37534)
chr14	76927335	76927835	Y	Serp2 (-370898), Lacc1 (+109056)
chr7	142510486	142510986	Y	Mrpl23 (-22276), Tnnt3 (+11900)
chr3	31016751	31017251	Y	Skil (-78060), Prkci (+21254)
chr2	36211603	36212103	Y	Rbm18 (-75080), Ptgs1 (-18573)
chrX	101532472	101532972	Y	Taf1 (-37)
chr2	93625028	93625528	Y	Alx4 (-17106), Gm10803 (+64710)
chr3	86832463	86832963	Y	Mab21l2 (-284430), Dclk2 (+88139)
chr9	69331331	69331831	Y	Ice2 (-66325), Rora (+677795)
chr8	26978146	26978646	Y	Erlin2 (-45403), Zfp703 (+1042)
chr4	131743876	131744376	Y	Ptpru (+94105), Matn1 (+799741)
chr1	132264470	132264970	Y	Gm10188 (-34953), Klhdc8a (-33906)
chr2	144164240	144164740	Y	Mgme1 (-106410), Banf2 (+131431)
chr18	37836020	37836520	Y	Pcdhgc5 (+16757), Diaph1 (+99111)
chr17	8372292	8372792	Y	T (-61881), Prr18 (+32136)
chr14	21991126	21991626	Y	Zfp503 (-1775)
chr3	130053630	130054130	Y	Mcub (-83674), Sec24b (+7027)
chr18	54846753	54847253	Y	Zfp608 (+143177), Csnk1g3 (+984890)
chr10	111672728	111673228	Y	Krr1 (-299686), Phlda1 (+166692)
chr5	148788652	148789152	Y	Ubl3 (-236240), Katnal1 (+139745)
chr17	56462073	56462573	Y	Ptprs (+14160), Kdm4b (+136249)
chr6	88045116	88045616	Y	Rab7 (-96)
chr8	126662781	126663281	Y	Irf2bp2 (-69045), Tomm20 (+282809)
chr1	162180418	162180918	Y	4930558K02Rik (-201032), Dnm3 (+297366)
chr7	129810493	129810993	Y	Wdr11 (+218880), Fgfr2 (+455448)
chr10	7183100	7183600	Y	Ipcef1 (-203639), Cnksr3 (+28887)
chr4	154471332	154471832	Y	Arhgef16 (-171528), Prdm16 (+165284)
chr8	119952097	119952597	Y	Crispld2 (-40161), Gm20388 (+41506)
chr11	33122640	33123140	Y	Smim23 (-298285), Fgf18 (+24510)
chr11	5862674	5863174	Y	Aebp1 (+977)
chr4	34993216	34993716	Y	Ifnk (-158590), Cga (+99687)
chr5	132543057	132543557	Y	NONE
chr2	154223437	154223937	Y	Bpifb5 (-55)
chr2	35463484	35463984	Y	Ggta1 (-2285)
chr16	4885684	4886184	Y	Mgrn1 (-166)
chr10	91881544	91882044	Y	Tmpo (-710216), Nedd1 (+840626)
chr1	86441831	86442331	Y	Ptma (-84645), Tex44 (+15752)
chr5	74161523	74162023	Y	Usp46 (-93342), Rasl11b (-33513)
chr15	6934268	6934768	Y	Lifr (-219835), Osmr (-59549)
chr2	167828218	167828718	Y	Ptpn1 (-103859), Cebpb (+139553)
chr18	36416498	36416998	Y	Pfdn1 (+37747), Cystm1 (+67974)
chr13	28544472	28544972	Y	Prl5a1 (+402238), Sox4 (+408991)
chr13	52031339	52031839	Y	Gadd45g (+184911), Diras2 (+499690)
chr9	64017031	64017531	Y	Smad3 (-259287), Smad6 (+4778)
chr8	14888425	14888925	Y	Cln8 (+564)
chr5	131645861	131646361	Y	Auts2 (-169087)
chr1	44567264	44567764	Y	Col3a1 (-744024), Gulp1 (+16003)
chr6	52176916	52177416	Y	5730596B20Rik (-332)
chr11	48993991	48994491	Y	Tgtp1 (-1983)
chr11	70069887	70070387	Y	Asgr2 (-22507), Asgr1 (+15439)
chr1	186261419	186261919	Y	Lyplal1 (-144359), Tgfb2 (+444031)
chr6	144922721	144923221	Y	Sox5 (-713491), Bcat1 (+125841)
chr7	36095248	36095748	Y	Tshz3 (-602620), Zfp507 (-292509)
chr1	152548983	152549483	Y	Rgl1 (+75984), Colgalt2 (+149403)
chr8	123655098	123655598	Y	Rab4a (-150637), Rhou (+1419)
chr8	108819096	108819596	Y	Pmfbp1 (-674681), Zfhx3 (+876702)
chr19	29675665	29676165	Y	Ermp1 (-27500), Mlana (-22006)
chr6	72234193	72234693	Y	Atoh8 (+1134), St3gal5 (+136851)
chr10	127311638	127312138	Y	Mars (-102)
chr2	31163156	31163656	Y	Ncs1 (-82417), Gpr107 (+11090)
chr14	54577490	54577990	Y	Ajuba (-79)
chr6	82744622	82745122	Y	Pole4 (-91943), Hk2 (+29582)
chr1	52251194	52251694	Y	Gls (-18221), Nab1 (+249235)
chr13	59990794	59991294	Y	Zcchc6 (-167897), Gas1 (+185897)
chr18	75375479	75375979	Y	Smad7 (+8200), Ctif (+321967)
chr1	153125339	153125839	Y	Lamc2 (+60858), Nmnat2 (+170591)
chr9	35467363	35467863	Y	Cdon (+46055), Gm1113 (+50656)
chr5	112958160	112958660	Y	Myo18b (-62048), Grk3 (+57104)
chr19	6140996	6141496	Y	Arl2 (+160)
chrX	7841311	7841811	Y	Otud5 (-295)
chr11	96319956	96320456	Y	Hoxb3 (-3120)
chr2	115869050	115869550	Y	Meis2 (+195747), BC052040 (+287584)
chr8	126538662	126539162	Y	Tarbp1 (-63847), Irf2bp2 (+55074)
chr1	136672512	136673012	Y	Zfp281 (+47861), Nr5a2 (+287686)
chr12	27410400	27410900	Y	Sox11 (-68076)
chr3	103279629	103280129	Y	Trim33 (+586)
chr10	42464197	42464697	Y	Foxo3 (-187695), Afg1l (+14118)
chr11	35283100	35283600	Y	Pank3 (-486134), Slit3 (+162126)
chr11	101772521	101773021	Y	Etv4 (+12600), Dhx8 (+39821)
chr8	121397946	121398446	Y	1700018B08Rik (+143758), Foxl1 (+270256)
chr2	74826005	74826505	Y	Mtx2 (+452), Hoxd13 (+157945)
chr6	50981696	50982196	Y	Nfe2l3 (-450724), Npvf (-327507)
chr5	31811009	31811509	Y	Fosl2 (-324542), Babam2 (+113209)
chr3	146852026	146852526	Y	Ttll7 (-91)
chr8	18793092	18793592	Y	Agpat5 (-52935), Angpt2 (-51780)
chr3	138247822	138248322	Y	Adh1 (-29422), Adh7 (+30312)
chr6	39373408	39373908	Y	Kdm7a (-166869), Slc37a3 (+4017)
chr5	114720758	114721258	Y	Tchp (+13248), Git2 (+52454)
chr2	169621150	169621650	Y	Gm11011 (-33655), Tshz2 (-12276)
chr19	10769802	10770302	Y	Cd5 (-31078), Cd6 (+60006)
chr2	30784546	30785046	Y	1700001O22Rik (+16911), Cstad (+189756)
chr13	111660019	111660519	Y	Mier3 (-25909), Gm10198 (+67484)
chr17	12412850	12413350	Y	Plg (+34491), Slc22a3 (+94604)
chr2	18027619	18028119	Y	H2al2a (-30911), A930004D18Rik (+9868)
chr10	122870151	122870651	Y	Ppm1h (+191619), Mon2 (+206104)
chr14	79203476	79203976	Y	Zfp957 (+43570), Vwa8 (+354548)
chr16	92827913	92828413	Y	Runx1 (-2014)
chr7	75142159	75142659	Y	Slco3a1 (-587795), Sv2b (+166853)
chr17	27555205	27555705	Y	Hmga1 (-1165)
chr16	91557201	91557701	Y	Ifngr2 (+10379), Tmem50b (+40349)
chr13	28663381	28663881	Y	Sox4 (+290082), Prl5a1 (+521147)
chr19	38096165	38096665	Y	Ffar4 (-664)
chr5	92692032	92692532	Y	Shroom3 (+8847), Sowahb (+352740)
chr3	127713140	127713640	Y	Alpk1 (+67137), Neurog2 (+80255)
chr4	128652594	128653094	Y	Phc2 (-1858)
chr18	69168247	69168747	Y	4930546C10Rik (-218356), Tcf4 (-175992)
chr17	9169336	9169836	Y	1700010I14Rik (+181253), Pabpc6 (+500118)
chr11	102026915	102027415	Y	Cd300lg (-14344), 1700006E09Rik (+40109)
chr14	54249334	54249834	Y	Dad1 (+4330)
chr13	112088212	112088712	Y	Map3k1 (-279469), Ankrd55 (-200358)
chr14	22906546	22907046	Y	Lrmda (+887084)
chr11	33529319	33529819	Y	Ranbp17 (-15823), Gabrp (+49388)
chr11	98775420	98775920	Y	Nr1d1 (-337)
chr12	24830933	24831433	Y	Mboat2 (-440)
chr1	12718361	12718861	Y	Sulf1 (+26334), Slco5a1 (+272524)
chr11	120422635	120423135	Y	Faap100 (-44121), Nploc4 (+14823)
chr2	59599609	59600109	Y	Tanc1 (-12185), Dapl1 (+115206)
chr4	120248745	120249245	Y	Foxo6 (+38354), Edn2 (+87789)
chr2	179093893	179094393	Y	Cdh4 (-348288), Cdh26 (+663536)
chr2	180084983	180085483	Y	Mtg2 (+13440), Hrh3 (+19255)
chr4	151387123	151387623	Y	Gm13090 (+297803), Camta1 (+474373)
chr4	91399830	91400330	Y	Elavl2 (-23617), Izumo3 (+747141)
chr8	125568669	125569169	Y	Sipa1l2 (+889)
chr4	106096013	106096513	Y	Usp24 (-219971), Gm12728 (+306394)
chr16	17558596	17559096	Y	P2rx6 (-3039), Lrrc74b (+2401)
chr3	108759693	108760193	Y	Aknad1 (+20285), Stxbp3 (+80568)
chr4	117272474	117272974	Y	Tmem53 (+20682), Rnf220 (+224328)
chr9	49927874	49928374	Y	Ncam1 (-129252), Rpl10-ps3 (+416844)
chr3	102596877	102597377	Y	Tspan2 (-137402), Ngf (+127199)
chr12	16753034	16753534	Y	Greb1 (+47400), Ntsr2 (+99800)
chr6	43674933	43675433	Y	Tpk1 (-8905)
chr7	142570389	142570889	Y	Mrpl23 (+37627), Igf2 (+88850)
chr19	47463139	47463639	Y	Sh3pxd2a (+1022), Neurl1a (+284569)
chr15	103303771	103304271	Y	Gpr84 (+6417), Copz1 (+31110)
chr3	21935943	21936443	Y	Tbl1xr1 (-140459)
chr8	122567640	122568140	Y	Cdt1 (-125)
chr5	52782821	52783321	Y	Zcchc4 (+17)
chr1	91023848	91024348	Y	Rab17 (-54437), Lrrfip1 (-29356)
chr13	11099148	11099648	Y	Chrm3 (-738554)
chr1	60566548	60567048	Y	Raph1 (-19)
chr8	127437609	127438109	Y	Nrp1 (-921425), Pard3 (+373803)
chr11	69117841	69118341	Y	Hes7 (-2313)
chr2	135743044	135743544	Y	Lamp5 (-314633), Plcb4 (+1464)
chr2	45287379	45287879	Y	Zeb2 (-170234)
chr5	148495057	148495557	Y	Slc7a1 (-95403), Ubl3 (+57355)
chr3	104674210	104674710	Y	Slc16a1 (+35792), Fam19a3 (+103087)
chr18	84036117	84036617	Y	Tshz1 (+50037)
chr13	60330313	60330813	Y	Dapk1 (-271394), Gas1 (-153622)
chr12	31265091	31265591	Y	Lamb1 (+48)
chr3	36476705	36477205	Y	Anxa5 (-1061), 1810062G17Rik (+1018)
chr1	105663555	105664055	Y	Pign (-143)
chr4	125911528	125912028	Y	Csf3r (-112772), Grik3 (+421078)
chr17	4907258	4907758	Y	Arid1b (-87566)
chr9	57354316	57354816	Y	1700017B05Rik (-91954), Ppcdc (+85530)
chr9	96986878	96987378	Y	Pxylp1 (-97654), Spsb4 (+31715)
chr2	49827688	49828188	Y	Lypd6 (-238526), Lypd6b (+40250)
chrX	12079582	12080082	Y	Bcor (+721)
chr15	62457785	62458285	Y	Myc (+472644)
chr7	70847787	70848287	Y	Nr2f2 (-487444), Gm10295 (+503448)
chr18	35829476	35829976	Y	Cxxc5 (-92)
chr9	58099453	58099953	Y	Ccdc33 (+19120), Cyp11a1 (+85032)
chr9	59663918	59664418	Y	Gramd2 (-43596), Pkm (+7800)
chr7	45715178	45715678	Y	Rpl18 (-29)
chr8	120544127	120544627	Y	Gins2 (+44927), Gse1 (+55930)
chr8	70645818	70646318	Y	Gdf15 (-13973), Pgpep1 (+13670)
chr8	107821593	107822093	Y	Psmd7 (-233379), Zfhx3 (-120801)
chr7	51879125	51879625	Y	Gas2 (+325)
chr2	62562817	62563317	Y	Gcg (-79417), Fap (+11008)
chr6	83135788	83136288	Y	Rtkn (+226)
chr2	110179315	110179815	Y	Bbox1 (+126176), Ccdc34 (+161748)
chr11	115830820	115831320	Y	Myo15b (-27336), Llgl2 (+7012)
chr4	32041772	32042272	Y	Bach2 (-196782), Map3k7 (+77925)
chr11	96421322	96421822	Y	Skap1 (-43021), Hoxb1 (+55820)
chr15	93336772	93337272	Y	Yaf2 (-214)
chr1	64088185	64088685	Y	4933402D24Rik (-319168), Klf7 (+33056)
chr7	130278220	130278720	Y	Fgfr2 (-12279), Ate1 (+241110)
chr17	78246628	78247128	Y	Crim1 (+46630), Fez2 (+171253)
chr18	49217536	49218036	Y	Dtwd2 (+537815)
chr5	4867702	4868202	Y	Fzd1 (-109917), Cdk14 (+512245)
chr5	120579369	120579869	Y	Tpcn1 (+9054), Slc8b1 (+68451)
chr1	178317989	178318489	Y	Cox20 (-891)
chr5	139398347	139398847	Y	C130050O18Rik (-6683), Gpr146 (+8812)
chr14	25208080	25208580	Y	Zmiz1 (-250894), Rps24 (+717612)
chr18	54900983	54901483	Y	Zfp608 (+88947)
chr8	36093678	36094178	Y	Prag1 (-900)
chr13	29957488	29957988	Y	Cdkal1 (-102064), E2f3 (+28325)
chr1	88639945	88640445	Y	Glrp1 (-130129), Arl4c (+62026)
chr10	118110171	118110671	Y	Rap1b (-264386), Mdm1 (-31438)
chr11	71706541	71707041	Y	Nlrp1b (-505335), Wscd1 (-44585)
chr8	125872389	125872889	Y	Pcnx2 (+25678), Ntpcr (+138436)
chr6	86209539	86210039	Y	Fam136a (-155857), Tgfa (+14566)
chr3	102152888	102153388	Y	Vangl1 (+51555), Casq2 (+66723)
chr13	102906275	102906775	Y	Cd180 (+212967), Mast4 (+427935)
chr17	26054397	26054897	Y	Capn15 (-68851), Rab11fip3 (+14530)
chr14	121108704	121109204	Y	Farp1 (+73390), Stk24 (+270380)
chr7	70796204	70796704	Y	Nr2f2 (-435861), Gm10295 (+555031)
chrX	140491825	140492325	Y	Prps1 (+35462), Tsc22d3 (+108584)
chr4	129821072	129821572	Y	Spocd1 (-107927), Ptp4a2 (+1101)
chr8	70489420	70489920	Y	Crlf1 (-3488), Tmem59l (-2312)
chr8	121302040	121302540	Y	Foxl1 (+174350), 1700018B08Rik (+239664)
chr15	101283847	101284347	Y	Atg101 (-204)
chr11	43546710	43547210	Y	4933415A04Rik (-40080), Ccnjl (+18176)
chr12	101029144	101029644	Y	Ccdc88c (-338)
chr1	180420320	180420820	Y	Stum (+62897), Itpkb (+90085)
chr11	19737262	19737762	Y	Meis1 (-718543), Spred2 (-186930)
chr1	133434563	133435063	Y	Sox13 (-10436), Snrpe (+175478)
chr7	49488626	49489126	Y	Dbx1 (+147973), Nav2 (+242032)
chr18	15345748	15346248	Y	Kctd1 (-282416), Aqp4 (+57686)
chr19	14890564	14891064	Y	Tle4 (-292831)
chr2	21234736	21235236	Y	Gpr158 (-132556), Enkur (-29621)
chr7	3664379	3664879	Y	Leng1 (+1211), Cnot3 (+19277)
chr14	31891295	31891795	Y	Galnt15 (-137444), Ankrd28 (-61130)
chr2	75584914	75585414	Y	Hnrnpa3 (-74097), Mtx2 (+759361)
chr5	119574974	119575474	Y	Tbx3 (-95794)
chr12	86000437	86000937	Y	Tgfb3 (+78354), Ttll5 (+175977)
chr8	48843055	48843555	Y	Tenm3 (-168615)
chr17	47877228	47877728	Y	Mdfi (-42787), Foxp4 (+46957)
chr14	60682254	60682754	Y	C1qtnf9 (-85630), Spata13 (+47775)
chr16	93363594	93364094	Y	Runx1 (-537695), Setd4 (+239971)
chr1	163355751	163356251	Y	Prrx1 (-42291), Gorab (+47668)
chr15	99666065	99666565	Y	Asic1 (-4403)
chr9	50845522	50846022	Y	Ppp2r1b (-11152), Alg9 (+70753)
chr9	29318746	29319246	Y	Ntm (+644133)
chr5	103376857	103377357	Y	Mapk10 (-165773), Ptpn13 (-48394)
chr18	53537417	53537917	Y	Prdm6 (+73121), Cep120 (+206880)
chr6	97919307	97919807	Y	Mitf (+112499), Gm765 (+423197)
chr15	94239135	94239635	Y	Prickle1 (-719862), Adamts20 (+164873)
chr8	116435185	116435685	Y	Maf (-727641), Dynlrb2 (-69580)
chr16	96363135	96363635	Y	Igsf5 (+1717), Itgb2l (+80234)
chr3	37975176	37975676	Y	Gm5148 (-251097), Ankrd50 (+509418)
chr18	54912111	54912611	Y	Zfp608 (+77819)
chr13	21735028	21735528	Y	Hist1h4j (+214)
chr4	141279019	141279519	Y	Epha2 (-21971), Arhgef19 (+36400)
chr9	65162700	65163200	Y	Parp16 (-52195), Igdcc3 (+21761)
chr4	135857639	135858139	Y	Srsf10 (+2142), Pnrc2 (+15961)
chr17	36946926	36947426	Y	Rnf39 (+4258), Ppp1r11 (+4537)
chr2	27321332	27321832	Y	Sardh (-74316), Vav2 (+105451)
chr5	101664343	101664843	Y	Nkx6-1 (+403)
chr2	101751196	101751696	Y	Prr5l (+46261), Traf6 (+73006)
chr12	10231818	10232318	Y	Nt5c1b (-137905), Osr1 (+657627)
chr1	188660947	188661447	Y	Kctd3 (+346643), Ush2a (+398163)
chr18	61360418	61360918	Y	Ppargc1b (+39763), Pde6a (+140186)
chr12	80060526	80061026	Y	Zfp36l1 (+52237), Rad51b (+763425)
chr11	109560661	109561161	Y	Slc16a6 (-87313), Wipi1 (+50521)
chr7	132286585	132287085	Y	Cpxm2 (-132096), Chst15 (+29879)
chr5	148264881	148265381	Y	Slc7a1 (+134773), Mtus2 (+307811)
chr8	126838967	126839467	Y	Irf2bp2 (-245231), Tomm20 (+106623)
chr10	45894510	45895010	Y	Hace1 (+316931)
chr16	30113206	30113706	Y	Hes1 (+48116), Cpn2 (+154076)
chr19	46606721	46607221	Y	Wbp1l (+7857), Cyp17a1 (+66003)
chr17	80207049	80207549	Y	Ttc39d (-161), Srsf7 (+6)
chr12	79825925	79826425	Y	Zfp36l1 (+286838), Rad51b (+528824)
chr7	117472338	117472838	Y	Xylt1 (+91609), Rps15a (+643600)
chr3	107611022	107611522	Y	Gm10961 (-20050), Alx3 (+16241)
chr9	96979583	96980083	Y	Pxylp1 (-90359), Spsb4 (+39010)
chr13	45088839	45089339	Y	Mylip (-300653), Gm9817 (+10397)
chr7	109082221	109082721	Y	Ric3 (+860)
chr13	56444106	56444606	Y	Slc25a48 (+6001), Il9 (+37890)
chr15	77834276	77834776	Y	Apol8 (-79297), Myh9 (+7649)
chr12	77781037	77781537	Y	Gm6657 (-412955), Fut8 (+542222)
chr3	98051411	98051911	Y	Adam30 (-108999), Notch2 (+38123)
chr7	19562177	19562677	Y	Ppp1r37 (+649)
chr1	81745512	81746012	Y	Gm9747 (-487350), Nyap2 (+668445)
chr1	128244296	128244796	Y	Ubxn4 (+384)
chr14	31557808	31558308	Y	Colq (+19325), Eaf1 (+62979)
chr5	96964217	96964717	Y	Bmp2k (-33222), Anxa3 (+171082)
chr3	37908313	37908813	Y	Gm5148 (-184234), Ankrd50 (+576281)
chr13	32752138	32752638	Y	Gmds (-413648), Mylk4 (+29328)
chr5	53276263	53276763	Y	Rbpj (-313701), Smim20 (+9375)
chr17	70990415	70990915	Y	Myl12b (+122)
chr18	40219139	40219639	Y	Yipf5 (+10)
chr8	85700618	85701118	Y	Neto2 (-9895), Itfg1 (+140053)
chr6	114914328	114914828	Y	Vgll4 (+7243), Atg7 (+271466)
chr7	19741698	19742198	Y	Tomm40 (-26523), Nectin2 (+7625)
chr13	55099935	55100435	Y	Uimc1 (+110)
chr16	87570303	87570803	Y	Bach1 (-128392), Map3k7cl (+17223)
chr1	183212723	183213223	Y	Disp1 (+8512), Tlr5 (+258185)
chr3	40509137	40509637	Y	Intu (-31380)
chr4	133660976	133661476	Y	Zdhhc18 (-27757), Pigv (+11421)
chr11	87357474	87357974	Y	Ppm1e (+1299), Trim37 (+230647)
chr18	78238221	78238721	Y	Gm6133 (-111283), Slc14a2 (-29377)
chr10	120801838	120802338	Y	Hmga2 (-325619), Msrb3 (+97013)
chr11	55406110	55406610	Y	Fat2 (-69796), Sparc (+13720)
chr5	53319858	53320358	Y	Rbpj (-270106), Smim20 (+52970)
chr18	69794397	69794897	Y	Ccdc68 (-130819), Tcf4 (+450158)
chr11	78829301	78829801	Y	Nos2 (-91236), Lyrm9 (+2967)
chr9	56191989	56192489	Y	Tspan3 (-31182), Peak1 (+225828)
chr13	9181069	9181569	Y	Dip2c (-95209), Larp4b (+87438)
chr9	116873010	116873510	Y	Tgfbr2 (-697995), Rbms3 (+756653)
chr2	59756243	59756743	Y	Wdsub1 (+126091), Tanc1 (+144449)
chr9	65191903	65192403	Y	Parp16 (-22992), Igdcc3 (+50964)
chr1	136311784	136312284	Y	Gpr25 (-51161), Camsap2 (+34070)
chrX	162025075	162025575	Y	Nhs (+134405), Rai2 (+307698)
chr5	148372881	148373381	Y	Slc7a1 (+26773), Mtus2 (+415811)
chrX	41910346	41910846	Y	Thoc2 (+1305), Gria3 (+509292)
chr4	53878819	53879319	Y	Tmem38b (+53024)
chr10	17366871	17367371	Y	Cited2 (-356112)
chr11	24076131	24076631	Y	Bcl11a (-1792), A830031A19Rik (-1327)
chr4	32219381	32219881	Y	Bach2 (-19173), Map3k7 (+255534)
chr2	59785673	59786173	Y	Wdsub1 (+96661), Tanc1 (+173879)
chr10	40302314	40302814	Y	Amd1 (-378)
chr13	98358684	98359184	Y	Foxd1 (+4692), Gm10320 (+133067)
chr6	137519709	137520209	Y	Eps8 (+129326), Ptpro (+267494)
chr5	130893131	130893631	Y	A330070K13Rik (-508750), Wbscr17 (+415116)
chr4	34551523	34552023	Y	Akirin2 (+836)
chr1	134344594	134345094	Y	Ppfia4 (-11916), Tmem183a (+17135)
chr6	67535015	67535515	Y	Tacstd2 (+531)
chr4	8799477	8799977	Y	Clvs1 (-469590), Chd7 (+108362)
chr2	32509307	32509807	Y	Slc25a25 (-58135), Fam102a (-25802)
chr12	105500754	105501254	Y	Bdkrb2 (-62222), D430019H16Rik (+47148)
chr14	76695391	76695891	Y	Serp2 (-138954), Lacc1 (+341000)
chr9	109806706	109807206	Y	Fbxw27 (-16306), Spink8 (-9588)
chr5	117000699	117001199	Y	Srrm4 (-409132), Suds3 (+115164)
chr5	122614193	122614693	Y	Ift81 (+75)
chr11	100931107	100931607	Y	Stat3 (+8183), Stat5a (+70873)
chr2	60802795	60803295	Y	Itgb6 (-129334), Rbms1 (+78393)
chr14	54387407	54387907	Y	Oxa1l (+26816), Slc7a7 (+30042)
chr5	37895710	37896210	Y	Stx18 (-142782), Msx1 (-71377)
chr14	98863610	98864110	Y	Dach1 (-694317), Mzt1 (+182276)
chr6	127336942	127337442	Y	Ccnd2 (-186132), Parp11 (-116531)
chr6	38202825	38203325	Y	Atp6v0a4 (-93526), D630045J12Rik (+50934)
chr6	146530601	146531101	Y	Itpr2 (-28939), Ints13 (+46984)
chr6	35256676	35257176	Y	Slc13a4 (+51205), Nup205 (+79496)
chr4	115963019	115963519	Y	Dmbx1 (-37631), Faah (+54657)
chr8	45885025	45885525	Y	Pdlim3 (-186)
chr5	27791258	27791758	Y	Paxip1 (+42)
chr4	59387266	59387766	Y	Susd1 (+51117), Ugcg (+198259)
chr4	118589527	118590027	Y	Tmem125 (-46049), Cfap57 (+31000)
chr6	108571126	108571626	Y	Bhlhe40 (-89253), Itpr1 (+358280)
chr10	70081569	70082069	Y	Ccdc6 (-15302), Ank3 (+548047)
chr2	102156420	102156920	Y	Ldlrad3 (+29715), Commd9 (+270417)
chr12	91412724	91413224	Y	Tshr (+11980), Gtf2a1 (+177035)
chr10	67535941	67536441	Y	Egr2 (-1678)
chr17	46617286	46617786	Y	Srf (-61374), Ptk7 (+11968)
chr2	102142859	102143359	Y	Ldlrad3 (+43276), Commd9 (+256856)
chr15	103306052	103306552	Y	Gpr84 (+4136), Copz1 (+33391)
chr14	98626355	98626855	Y	Dach1 (-457062), Mzt1 (+419531)
chr8	36556214	36556714	Y	6430573F11Rik (+98890), Dlc1 (+395978)
chr8	110808571	110809071	Y	Il34 (-2918)
chr12	53248162	53248662	Y	Npas3 (-265)
chr3	52140036	52140536	Y	Foxo1 (-128050), Maml3 (-35210)
chr13	60172329	60172829	Y	Zcchc6 (-349432), Gas1 (+4362)
chr7	126416909	126417409	Y	Cd19 (-2270)
chr8	121395902	121396402	Y	1700018B08Rik (+145802), Foxl1 (+268212)
chr2	115538387	115538887	Y	Dph6 (-883673), BC052040 (-43079)
chr6	71048455	71048955	Y	Foxi3 (+92099), Thnsl2 (+95734)
chr16	90421068	90421568	Y	Hunk (+34921), Mis18a (+306086)
chr4	107156873	107157373	Y	Tmem59 (-21276), Cdcp2 (+60232)
chr7	130837938	130838438	Y	Plekha1 (-27710), Btbd16 (+64119)
chr4	105406749	105407249	Y	Gm12728 (-382870), Plpp3 (+249652)
chr11	117265407	117265907	Y	Gm11733 (-218711), Sept9 (+65996)
chr8	34144821	34145321	Y	Leprotl1 (+1962), Mboat4 (+30041)
chr13	39266009	39266509	Y	Slc35b3 (-305384)
chr17	29492574	29493074	Y	Pim1 (+2012), Gm17657 (+26966)
chr4	109147447	109147947	Y	Osbpl9 (+54537), Nrd1 (+146927)
chr13	73107339	73107839	Y	Irx4 (-152908), Irx2 (+478769)
chr10	25588700	25589200	Y	Smlr1 (-52683), Tmem200a (+490102)
chr17	14201046	14201546	Y	Gm7356 (-199531), Dact2 (+2535)
chr17	66761342	66761842	Y	Themis3 (-166971), Ptprm (+592795)
chr17	83902013	83902513	Y	Haao (-55473), Zfp36l2 (+285684)
chr11	60176601	60177101	Y	Srebf1 (+43753), Rai1 (+71838)
chr16	46497718	46498218	Y	Nectin3 (-1001)
chr9	47962522	47963022	Y	Nxpe2 (+378126), Cadm1 (+432561)
chr8	87861513	87862013	Y	Zfp423 (+97832), 4933402J07Rik (+297910)
chr4	124704159	124704659	Y	Sf3a3 (-10367), Fhl3 (+3689)
chr1	69286078	69286578	Y	Erbb4 (-178269), Ikzf2 (+399493)
chr7	29276679	29277179	Y	2200002D01Rik (-28463), Spint2 (+4983)
chr5	102436656	102437156	Y	Wdfy3 (-366985), Arhgap24 (-44485)
chr13	97434784	97435284	Y	Enc1 (+193929), Gm10260 (+325598)
chr5	134119340	134119840	Y	Gatsl2 (+19879), Rcc1l (+57184)
chr13	101532831	101533331	Y	Slc30a5 (-699654), Pik3r1 (+235136)
chr3	115211852	115212352	Y	Olfm3 (+131137), S1pr1 (+502970)
chr2	170245966	170246466	Y	Zfp217 (-114996), Bcas1 (+181612)
chr2	51140318	51140818	Y	Mmadhc (-843851), Rnd3 (+8543)
chr14	20775416	20775916	Y	Ndst2 (-41104), Camk2g (+18422)
chr14	87568100	87568600	Y	Tdrd3 (+151711), Pcdh20 (+903046)
chr9	110781475	110781975	Y	Prss42 (-16441), Myl3 (+18079)
chr10	121520750	121521250	Y	Rassf3 (-44653), Tbk1 (+65787)
chr16	25059256	25059756	Y	Tprg (-227311), Lpp (+666156)
chr2	74676660	74677160	Y	Hoxd10 (-15014), Hoxd11 (-5413), Hoxd12 (+1897), Hoxd13 (+8600)
chr1	17450670	17451170	Y	Pi15 (-150981), Gdap1 (+305558)
chr11	76406833	76407333	Y	Timm22 (-60)
chr13	113981161	113981661	Y	Arl15 (+186906), Ndufs4 (+406847)
chr14	105920936	105921436	Y	Spry2 (-24367), Gm4775 (+179971)
chr14	22813420	22813920	Y	Lrmda (+793958)
chr18	68942146	68942646	Y	Mc2r (-513145), 4930546C10Rik (+7745)
chr15	97832177	97832677	Y	Hdac7 (+11875), Slc48a1 (+48072)
chr6	73222629	73223129	Y	Dnah6 (-1248)
chr10	111539876	111540376	Y	Krr1 (-432538), Phlda1 (+33840)
chrX	21566784	21567284	Y	Slc6a14 (-147862), Agtr2 (+82490)
chr8	11256355	11256855	Y	Irs2 (-248147), Col4a2 (-56200)
chr10	117471344	117471844	Y	Cpm (-157906), Cpsf6 (-94621)
chr1	133882218	133882718	Y	Atp2b4 (-81427), Optc (+24704)
chr19	44741150	44741650	Y	Pax2 (-14645), Hif1an (+178550)
chr1	191906096	191906596	Y	Slc30a1 (-421)
chr13	42049029	42049529	Y	Hivep1 (-2742)
chr9	118974971	118975471	Y	Vill (-77557), Ctdspl (+48768)
chr15	39042117	39042617	Y	Cthrc1 (-34565), Fzd6 (+36034)
chr9	77917870	77918370	Y	Elovl5 (+756)
chr7	71498117	71498617	Y	Gm10295 (-146882), Mctp2 (+808241)
chr15	57812852	57813352	Y	Derl1 (+79316), Zhx2 (+118437)
chr12	75368358	75368858	Y	Gphb5 (+48173), Rhoj (+60286)
chr2	66440148	66440648	Y	Scn1a (-30334), Scn9a (+194554)
chr6	39007232	39007732	Y	Tbxas1 (+88502), Parp12 (+110867)
chr4	5798061	5798561	Y	Ubxn2b (-392787), Fam110b (+154190)
chr11	49931882	49932382	Y	Rnf130 (-93216), Rasgef1c (+29971)
chr12	54042961	54043461	Y	Egln3 (+160649), Npas3 (+794534)
chr18	57386216	57386716	Y	Ctxn3 (-82050), Prrc1 (+31733)
chr3	87970029	87970529	Y	Nes (-814)
chr2	157913278	157913778	Y	Vstm2l (-1125)
chr2	24413524	24414024	Y	Psd4 (+46164), Pax8 (+61825)
chr5	41708066	41708566	Y	Rab28 (-162)
chr1	72226197	72226697	Y	Mreg (-14140), Pecr (+57867)
chr12	75834214	75834714	Y	Syne2 (+16146), Esr2 (+342795)
chr11	79288351	79288851	Y	Wsb1 (-33930), Gm9964 (+8305)
chr17	88065726	88066226	Y	Fbxo11 (-685)
chr11	88460426	88460926	Y	Ccdc182 (+166618), Msi2 (+257425)
chr2	144101307	144101807	Y	Mgme1 (-169343), Banf2 (+68498)
chr16	58532407	58532907	Y	St3gal6 (-9231), Gm813 (+84321)
chr12	70824873	70825373	Y	Frmd6 (-391)
chr1	155527268	155527768	Y	Xpr1 (-110189), Acbd6 (-30604)
chr9	57501171	57501671	Y	Rpp25 (-2605)
chr10	99204098	99204598	Y	Phxr2 (-78023), Dusp6 (-58883)
chr10	79794806	79795306	Y	Prss57 (-4095), Palm (+1484)
chr10	60934254	60934754	Y	Pcbd1 (-154855), Unc5b (-102923)
chr6	128597460	128597960	Y	A2ml1 (-16102), Klrb1a (+25224)
chr5	100125361	100125861	Y	Tmem150c (+34197), Enoph1 (+85626)
chr11	108799696	108800196	Y	Axin2 (-120403), Cep112 (+374680)
chr6	3498108	3498608	Y	Hepacam2 (-3761), Vps50 (-24)
chr14	63436018	63436518	Y	Fam167a (-126)
chr7	34338233	34338733	Y	4931406P16Rik (-24932), Lsm14a (+51204)
chr5	92812847	92813347	Y	Shroom3 (+129662), Sowahb (+231925)
chr3	153689857	153690357	Y	St6galnac5 (-707861), St6galnac3 (+35067)
chr10	12869001	12869501	Y	Utrn (-7516), Stx11 (+95011)
chr3	54990050	54990550	Y	Sertm1 (-74413), Ccna1 (+65201)
chr10	80434181	80434681	Y	Tcf3 (-788)
chr10	20204966	20205466	Y	Bclaf1 (-107268), Map7 (+56232)
chr19	24173960	24174460	Y	Fam189a2 (-143191), Tjp2 (+50816)
chr7	139684448	139684948	Y	Cfap46 (-881)
chr13	46008917	46009417	Y	Stmnd1 (-264554), Atxn1 (-44190)
chr6	21214925	21215425	Y	Kcnd2 (-328)
chr2	70474792	70475292	Y	Sp5 (+119)
chr5	67400916	67401416	Y	Bend4 (+27144), Slc30a9 (+94211)
chrX	100687948	100688448	Y	Pdzd11 (-61630), Gdpd2 (-41744)
chr11	75879944	75880444	Y	Doc2b (-84145), Rph3al (+57544)
chr11	89301476	89301976	Y	Nog (+606)
chr1	170521537	170522037	Y	Nos1ap (+68074), Spata46 (+212984)
chr1	73969014	73969514	Y	Tnp1 (-953355), Tns1 (+155183)
chr5	33936182	33936682	Y	Nelfa (-19)
chr13	107890261	107890761	Y	Kif2a (-868397), Smim15 (-153978)
chr17	15993874	15994374	Y	Rgmb (-167538)
chr6	28576511	28577011	Y	Snd1 (+96413), Lrrc4 (+254986)
chr12	56302113	56302613	Y	Mbip (+43531), Brms1l (+466039)
chr15	56695925	56696425	Y	Has2 (-1636)
chr1	189791476	189791976	Y	Ptpn14 (+63458), Smyd2 (+130637)
chr10	60248264	60248764	Y	Chst3 (-29254), Psap (-29114)
chrX	122396740	122397240	Y	Nap1l3 (+411)
chr7	130279332	130279832	Y	Fgfr2 (-13391), Ate1 (+239998)
chr15	82983411	82983911	Y	Tcf20 (-71527), Nfam1 (+49645)
chr12	79663044	79663544	Y	Rad51b (+365943), Zfp36l1 (+449719)
chr11	114846976	114847476	Y	Gprc5c (-4616)
chr7	120200827	120201327	Y	Abca14 (-2887), Crym (+1034)
chr2	164143985	164144485	Y	Kcns1 (+26878), Stk4 (+70097)
chr9	108223619	108224119	Y	Bsn (-33485), Dag1 (+40089)
chr15	6707583	6708083	Y	Rictor (-548)
chr17	32251853	32252353	Y	Ephx3 (-62640), Brd4 (+31994)
chr12	98574251	98574751	Y	Kcnk10 (+3809), Gpr65 (+305866)
chr19	57117077	57117577	Y	Afap1l2 (-109117), Ablim1 (+98705)
chr2	29252697	29253197	Y	Ntng2 (-4907)
chr1	74587816	74588316	Y	Bcs1l (-234), Zfp142 (-41)
chr6	99432625	99433125	Y	Foxp1 (+2470)
chr3	131263911	131264411	Y	Hadh (+7940), Lef1 (+153690)
chr4	82386184	82386684	Y	Mpdz (-943627), Nfib (+118874)
chr18	11883986	11884486	Y	Cables1 (+45016), Tmem241 (+237294)
chr10	111419585	111420085	Y	Nap1l1 (-60782), Bbs10 (+121156)
chr2	52039496	52039996	Y	Rif1 (-33091), Tnfaip6 (+1737)
chr3	137288419	137288919	Y	Emcn (-52398), Ppp3ca (+617899)
chr12	40477701	40478201	Y	Immp2l (-546139), Dock4 (+31999)
chr2	167597236	167597736	Y	Ube2v1 (+34501), Snai1 (+59291)
chr2	38094713	38095213	Y	Dennd1a (+192412), Crb2 (+318714)
chr1	86007784	86008284	Y	Gpr55 (-47027), Spata3 (-13908)
chr16	25333405	25333905	Y	Trp63 (-350110), Tprg (+46838)
chr5	123381884	123382384	Y	Mlxip (-12666), Bcl7a (+37686)
chr2	173585997	173586497	Y	Rab22a (-73513), Ankrd60 (-7882)
chr6	99521085	99521585	Y	Foxp1 (-85990), Eif4e3 (+145436)
chr14	11551579	11552079	Y	Ptprg (-1703)
chrX	159201271	159201771	Y	Rps6ka3 (-54337)
chr18	35889256	35889756	Y	Psd2 (-75324), Cxxc5 (+59688)
chr9	75410920	75411420	Y	Mapk6 (-1811)
chr1	59333026	59333526	Y	Fzd7 (-149148), Cdk15 (+76369)
chr1	119886307	119886807	Y	Ptpn4 (-48944), Tmem177 (+26651)
chr11	108961491	108961991	Y	Axin2 (+41392), E030025P04Rik (+182628)
chr6	108659286	108659786	Y	Bhlhe40 (-1093)
chr7	71392679	71393179	Y	Gm10295 (-41444), Mctp2 (+913679)
chr9	120674795	120675295	Y	Ctnnb1 (-258355), Rpl14 (+103601)
chr12	32488346	32488846	Y	Nampt (-331739), Ccdc71l (+109892)
chr16	43709067	43709567	Y	Drd3 (-52904), Tigit (-45133)
chr7	73037175	73037675	Y	Mctp2 (-730817), Rgma (-338095)
chr14	32513157	32513657	Y	Ercc6 (-114)
chr15	44666803	44667303	Y	Ebag9 (+47412), Sybu (+121010)
chr18	75391116	75391616	Y	Smad7 (+23837), Ctif (+306330)
chr15	12824826	12825326	Y	6030458C11Rik (-419), Drosha (+261)
chr3	14787230	14787730	Y	Car1 (+20885), Car13 (+145753)
chr11	85698126	85698626	Y	Tbx2 (-134175), Bcas3 (+345164)
chr12	85227192	85227692	Y	Eif2b2 (+7961), Mlh3 (+43157)
chr12	25533909	25534409	Y	Id2 (-437019), Rnf144a (+881095)
chr14	117930378	117930878	Y	Dct (+121618)
chr5	64610627	64611127	Y	Klf3 (-192511), Tbc1d1 (+451426)
chr5	103360500	103361000	Y	Mapk10 (-149416), Ptpn13 (-64751)
chr2	170247656	170248156	Y	Zfp217 (-116686), Bcas1 (+179922)
chr2	172940022	172940522	Y	Bmp7 (+49)
chr2	70129547	70130047	Y	Sp5 (-345126), Myo3b (+90671)
chr17	17442102	17442602	Y	Lix1 (+39680), Lnpep (+182137)
chr1	131083576	131084076	Y	Mapkapk2 (+14000), Il10 (+63981)
chr19	5024165	5024665	Y	Slc29a2 (+409)
chr8	122574876	122575376	Y	Aprt (+1764), Cdt1 (+7111)
chr10	60746500	60747000	Y	Cdh23 (-50260), Slc29a3 (+6032)
chr10	81384151	81384651	Y	Dohh (-2916), Dohh (-27)
chr7	74466798	74467298	Y	St8sia2 (-453374), Slco3a1 (+87566)
chr9	64022630	64023130	Y	Smad6 (-821)
chr2	71690747	71691247	Y	Dlx2 (-144243), Itga6 (-95943)
chr16	19263149	19263649	Y	Olfr164 (+50665), Hira (+386333)
chr16	90462863	90463363	Y	Hunk (+76716), Mis18a (+264291)
chr2	174327206	174327706	Y	Nelfcd (-88348), Gnas (+29597)
chr7	112679853	112680353	Y	Tead1 (+783)
chr12	85110532	85111032	Y	Dlst (-51)
chr19	18758828	18759328	Y	Trpm6 (+9095), Rorb (+242039)
chr12	108249460	108249960	Y	Ccdc85c (+25715), Ccnk (+70131)
chr1	168382679	168383179	Y	Pbx1 (+48968), Lmx1a (+693372)
chr13	5713212	5713712	Y	Klf6 (-148020)
chr17	87352031	87352531	Y	Ttc7 (+69395), Stpg4 (+75460)
chr15	50664814	50665314	Y	Trps1 (+223985)
chr10	17727811	17728311	Y	Txlnb (-68195), Cited2 (+4828)
chr8	104395171	104395671	Y	Cmtm4 (+386)
chr8	35703990	35704490	Y	Gm19410 (-61550), Mfhas1 (+116442)
chr10	85510454	85510954	Y	Pwp1 (-361127), Btbd11 (+123890)
chr18	13751887	13752387	Y	Zfp521 (+220596), Hrh4 (+745147)
chr14	23848600	23849100	Y	Kcnma1 (+155355)
chr3	87154379	87154879	Y	Cd1d1 (-155188), Kirrel (+20118)
chr18	74539090	74539590	Y	Acaa2 (-239857), Myo5b (+96803)
chr7	142563992	142564492	Y	Mrpl23 (+31230), Igf2 (+95247)
chr9	41546022	41546522	Y	Ubash3b (-388210), Sorl1 (+578025)
chr16	30180978	30181478	Y	Cpn2 (+86304), Hes1 (+115888)
chr7	68918945	68919445	Y	Arrdc4 (-169954)
chr15	31563860	31564360	Y	Cmbl (-4795)
chr2	170469937	170470437	Y	Bcas1 (-42359), Cyp24a1 (+26958)
chr1	184441083	184441583	Y	Hlx (+291286), Dusp10 (+406952)
chr10	120433083	120433583	Y	Hmga2 (+43136), Llph (+206263)
chr14	72822094	72822594	Y	Fndc3a (-112341), Cysltr2 (+226770)
chr15	12373911	12374411	Y	Golph3 (+52665), Pdzd2 (+218395)
chr12	73708348	73708848	Y	Hif1a (-199306), Prkch (+123801)
chr14	22783306	22783806	Y	Lrmda (+763844)
chr14	27351652	27352152	Y	Fam208a (-76932), Arhgef3 (+113863)
chr19	14240516	14241016	Y	Olfr1505 (+327236), Tle4 (+357217)
chr18	38296849	38297349	Y	Rnf14 (+294)
chr5	32134849	32135349	Y	Fosl2 (-702)
chr14	98169020	98169520	Y	Dach1 (+273)
chr12	82170832	82171332	Y	Rgs6 (-445863), Sipa1l1 (+1662)
chr10	83071548	83072048	Y	Chst11 (+86300), Slc41a2 (+266084)
chr2	168292116	168292616	Y	Kcng1 (-11234), Nfatc2 (+297894)
chrX	52926692	52927192	Y	Hprt (-61195), Phf6 (+14676)
chr15	25510118	25510618	Y	Myo10 (-112157), Basp1 (-96604)
chr10	9118186	9118686	Y	Sash1 (-232366), Samd5 (+556772)
chr8	89283436	89283936	Y	Sall1 (-239524)
chr19	7185999	7186499	Y	Flrt1 (-80520), Otub1 (+20067)
chrX	169906135	169906635	Y	Asmt (-766259), Mid1 (+26763)
chr2	33628818	33629318	Y	Zbtb43 (-166715), Lmx1b (+11443)
chr2	118256645	118257145	Y	Fsip1 (+71)
chr16	75343451	75343951	Y	Robo2 (-932712), Lipi (+242360)
chr11	108892932	108893432	Y	Axin2 (-27167), Cep112 (+467916)
chr16	15195296	15195796	Y	Efcab1 (+288909), Ube2v2 (+398978)
chr4	57543692	57544192	Y	Akap2 (-310217), Palm2 (+109695)
chr6	93822212	93822712	Y	Adamts9 (-921021), Magi1 (+460860)
chr3	142439192	142439692	Y	Gbp5 (-57458), Pdlim5 (-47634)
chr16	30875306	30875806	Y	Xxylt1 (+205876), Fam43a (+275833)
chr18	60656983	60657483	Y	Synpo (-32897), Ndst1 (+56156)
chr9	83805854	83806354	Y	Elovl4 (+148)
chr8	34809193	34809693	Y	Dusp4 (+2146), Tnks (+156247)
chr10	22813202	22813702	Y	Tbpl1 (-82005), Tcf21 (+6722)
chr15	59680528	59681028	Y	Trib1 (+32428), 4933412E24Rik (+335840)
chr9	79690219	79690719	Y	Col12a1 (+28049)
chr19	25203010	25203510	Y	Kank1 (-33715), Dock8 (+203731)
chr8	27085206	27085706	Y	Adgra2 (-142)
chr5	93131411	93131911	Y	Sept11 (+38090), Ccni (+74834)
chr12	110156589	110157089	Y	Rtl1 (-556509), Dio3 (-122229)
chr14	77846134	77846634	Y	Gm1587 (-47520), Dnajc15 (+28533)
chr12	70283210	70283710	Y	Pygl (-55777), Trim9 (+63890)
chr4	32915855	32916355	Y	Ankrd6 (+7350), Lyrm2 (+115852)
chr2	32045891	32046391	Y	Fam78a (+37642), Nup214 (+71705)
chr7	132713624	132714124	Y	Fam53b (+99654), Lhpp (+103235)
chr1	132880533	132881033	Y	Lrrn2 (+510)
chr13	113046012	113046512	Y	Gm10735 (-4019), Gpx8 (+124)
chr13	114387850	114388350	Y	Ndufs4 (+158)
chr1	88277293	88277793	Y	Hjurp (+90)
chr9	42865307	42865807	Y	Tbcel (-393299), Grik4 (+78936)
chr2	152029263	152029763	Y	Scrt2 (-52016), Slc52a3 (+32978)
chr7	116444509	116445009	Y	Pik3c2a (-1310)
chr8	86418482	86418982	Y	Abcc12 (+161954), Phkb (+577730)
chr5	133823580	133824080	Y	Gatsl2 (-275881)
chr15	8568258	8568758	Y	Gm2310 (-48555), Slc1a3 (+142256)
chr16	34962792	34963292	Y	Hacd2 (-59379), Mylk (+178121)
chr18	49559199	49559699	Y	Dtwd2 (+196152)
chr5	112769225	112769725	Y	Sez6l (-192500), Myo18b (+126887)
[truncated: 6,894 more rows]

## Sheet: 5 uM b-catenin
chr18	55623820	55624320	Y	Gramd3 (-808062), Zfp608 (-633890)
chr14	72869325	72869825	Y	Fndc3a (-159572), Cysltr2 (+179539)
chr12	99406262	99406762	Y	Foxn3 (-12715), Efcab11 (+476930)
chr14	21991139	21991639	Y	Zfp503 (-1788)
chr2	141834637	141835137	Y	NONE
chr2	113538215	113538715	Y	Fmn1 (+210683), Grem1 (+220181)
chr4	148891014	148891514	Y	Casz1 (+86835), Pex14 (+208612)
chr11	19531185	19531685	Y	Meis1 (-512466), Spred2 (-393007)
chr14	22587485	22587985	Y	Lrmda (+568023)
chr8	70506425	70506925	Y	2810428I15Rik (+77)
chr15	55440814	55441314	Y	Mtbp (-116344), Col14a1 (+133314)
chr19	24671389	24671889	Y	Tmem252 (-2369)
chr5	37893449	37893949	Y	Stx18 (-145043), Msx1 (-69116)
chr4	140312493	140312993	Y	Igsf21 (-65959), Arhgef10l (+336007)
chr15	93433819	93434319	Y	Pphln1 (+35719), Prickle1 (+85454)
chr13	20366452	20366952	Y	Aoah (-427411), Elmo1 (+276083)
chr8	115185294	115185794	Y	Maf (+522250), Wwox (+745889)
chr17	71110767	71111267	Y	Lpin2 (-93659), Myom1 (+91449)
chr9	85347822	85348322	Y	Fam46a (-20948), Ibtk (+401262)
chr3	136132016	136132516	Y	Bank1 (+193800), Slc39a8 (+306476)
chr6	6005911	6006411	Y	Slc25a13 (+211012), Dync1i1 (+280370)
chr9	109095301	109095801	Y	Plxnb1 (+162)
chr3	57847586	57848086	Y	Pfn2 (+243)
chr2	163623175	163623675	Y	Ttpal (+21111), Serinc3 (+21706)
chr16	84703179	84703679	Y	Mrpl39 (+32313)
chr12	79648734	79649234	Y	Rad51b (+351633), Zfp36l1 (+464029)
chr5	135491592	135492092	Y	Pom121 (-97296), Hip1 (+53273)
chr12	16803260	16803760	Y	Greb1 (-2826)
chr6	73014394	73014894	Y	Tmsb10 (-56342), Dnah6 (+206987)
chr5	125158514	125159014	Y	Ncor2 (+20289), Rflna (+155543)
chr2	163716779	163717279	Y	Pkig (+22991), Ada (+33210)
chr9	42467580	42468080	Y	Tecta (-67901), Tbcel (+4428)
chr11	98497579	98498079	Y	Ikzf3 (+47971), Grb7 (+50995)
chr13	115054526	115055026	Y	Itga2 (-122676), Pelo (+35410)
chr7	75384523	75385023	Y	Sv2b (-75511), Akap13 (-70761)
chr10	125922000	125922500	Y	Slc16a7 (-593287), Lrig3 (-44003)
chr1	59334593	59335093	Y	Fzd7 (-147581), Cdk15 (+77936)
chr7	74376716	74377216	Y	St8sia2 (-363292), Slco3a1 (+177648)
chr12	107728991	107729491	Y	3110018I06Rik (+240609), Bcl11b (+274361)
chr3	56438366	56438866	Y	Nbea (-254915), Tm4sf1 (+863320)
chr5	105793139	105793639	Y	Zfp326 (-83179), Lrrc8d (+92600)
chr7	112747144	112747644	Y	Rassf10 (-206568), Tead1 (+68074)
chr2	152029253	152029753	Y	Scrt2 (-52026), Slc52a3 (+32968)
chr9	72880960	72881460	Y	Pygo1 (-44435), Prtg (+74336)
chr19	5366598	5367098	Y	Banf1 (-501), Eif1ad (+35)
chr12	25216829	25217329	Y	Id2 (-119939)
chr17	14178389	14178889	Y	Gm7356 (-176874), Dact2 (+25192)
chr10	60744454	60744954	Y	Cdh23 (-48214), Slc29a3 (+8078)
chr19	53529893	53530393	Y	Dusp5 (+1034), Nutf2-ps1 (+58924)
chr17	79715670	79716170	Y	Cyp1b1 (-879)
chr18	78488473	78488973	Y	Gm6133 (+138969), Setbp1 (+620668)
chr19	15340037	15340537	Y	Tle4 (-742304), Psat1 (+584772)
chr5	53490652	53491152	Y	Rbpj (-99312), Smim20 (+223764)
chr5	119795283	119795783	Y	Tbx5 (-39130), Tbx3 (+124515)
chr10	121243823	121244323	Y	Tbc1d30 (+67116), Wif1 (+210113)
chr6	18249685	18250185	Y	Cftr (+79248), Cttnbp2 (+264886)
chr4	136147788	136148288	Y	E2f2 (-24356), Id3 (+4541)
chr2	74246531	74247031	Y	Atp5g3 (-335456), Lnpk (+332167)
chr2	13792993	13793493	Y	St8sia6 (+821)
chr11	96309235	96309735	Y	Hoxb4 (-8782), Hoxb5 (+5973)
chr4	132037924	132038424	Y	Epb41 (+33923), Tmem200b (+116403)
chr4	133084148	133084648	Y	Wasf2 (-46107), Ahdc1 (+72892)
chr1	162937860	162938360	Y	Fmo6 (-892)
chr8	15189526	15190026	Y	Myom2 (+132123)
chr17	29736417	29736917	Y	Ccdc167 (-19658), Mdga1 (+151215)
chr3	131331572	131332072	Y	Cyp2u1 (-28598), Sgms2 (+13111)
chr14	21903703	21904203	Y	Comtd1 (-54976), Zfp503 (+85648)
chr5	103937618	103938118	Y	Klhl8 (-26609), Hsd17b13 (+39496)
chr10	42464193	42464693	Y	Foxo3 (-187691), Afg1l (+14122)
chr2	74705734	74706234	Y	Hoxd3 (-5943), Hoxd8 (+1079), Hoxd13 (+37674)
chr11	120225319	120225819	Y	Slc38a10 (-74223), Bahcc1 (-7378)
chr1	72254980	72255480	Y	Mreg (-42923), Pecr (+29084)
chr8	24539054	24539554	Y	1810011O10Rik (-100320), Ido2 (+37029)
chr6	143260723	143261223	Y	Etnk1 (+93743), Sox5 (+948507)
chr15	88360636	88361136	Y	Zdhhc25 (-239416), Fam19a5 (+735656)
chr5	130893203	130893703	Y	A330070K13Rik (-508822), Wbscr17 (+415044)
chr9	49816501	49817001	Y	Ncam1 (-17879), Rpl10-ps3 (+528217)
chr8	123655031	123655531	Y	Rab4a (-150704), Rhou (+1352)
chr11	5530539	5531039	Y	Xbp1 (+10130), Ccdc117 (+11398)
chr18	35927683	35928183	Y	Psd2 (-36897), Cxxc5 (+98115)
chr2	173171384	173171884	Y	Pck1 (+18586), Zbp1 (+47289)
chr14	24997681	24998181	Y	Zmiz1 (-461293), Rps24 (+507213)
chr1	82375335	82375835	Y	Rhbdd1 (+36536), Col4a4 (+211264)
chr2	152739204	152739704	Y	Cox4i2 (-15640), Id1 (+3203)
chr1	127400658	127401158	Y	Mgat5 (+195890), Tmem163 (+278640)
chr10	91881638	91882138	Y	Tmpo (-710310), Nedd1 (+840532)
chr8	89046209	89046709	Y	Sall1 (-2297)
chr18	38765421	38765921	Y	Spry4 (-164403), Fgf1 (+153100)
chr4	95106789	95107289	Y	Fggy (-450468), Jun (-54817)
chr9	46830628	46831128	Y	4931429L15Rik (-510892), Gm4791 (-167863)
chr15	94139533	94140033	Y	Prickle1 (-620260), Adamts20 (+264475)
chr8	11256300	11256800	Y	Irs2 (-248092), Col4a2 (-56255)
chr10	68282997	68283497	Y	Arid5b (-4507)
chr18	54174718	54175218	Y	Csnk1g3 (+312855), Zfp608 (+815212)
chr4	59387805	59388305	Y	Susd1 (+50578), Ugcg (+198798)
chr1	151167244	151167744	Y	Ivns1abp (-176983), Hmcn1 (-174443)
chr12	73472253	73472753	Y	Tmem30b (+73889), Slc38a6 (+185724)
chr1	90493398	90493898	Y	Cops8 (-109333), Ackr3 (+289668)
chr6	94681014	94681514	Y	Lrig1 (+18873), Slc25a26 (+180933)
chr3	138824032	138824532	Y	Tspan5 (+82087), Rap1gds1 (+250919)
chr15	59567455	59567955	Y	Trib1 (-80645), Nsmce2 (+193507)
chr4	149802021	149802521	Y	Slc25a33 (-27994), Spsb1 (+152772)
chr2	125032802	125033302	Y	Slc24a5 (-35072), Sema6d (+422479)
chr4	40155387	40155887	Y	Aco1 (+12556), Ddx58 (+84191)
chr6	30463070	30463570	Y	Tmem209 (+46463), Klhdc10 (+61424)
chr5	131844412	131844912	Y	Auts2 (-367638)
chr19	26761139	26761639	Y	Gm815 (-124536), Smarca2 (+156337)
chr12	59040082	59040582	Y	Trappc6b (+21129), Gemin2 (+26939)
chr3	37908414	37908914	Y	Gm5148 (-184335), Ankrd50 (+576180)
chr13	76810445	76810945	Y	Mctp1 (+231021), Slf1 (+324778)
chr1	88474622	88475122	Y	Glrp1 (+35194), Spp2 (+67911)
chr8	126919146	126919646	Y	Irf2bp2 (-325410), Tomm20 (+26444)
chr5	99495324	99495824	Y	Gm35911 (-410742), Rasgef1b (-242647)
chr1	165344448	165344948	Y	Gpr161 (+48909), Dcaf6 (+115767)
chr14	105815682	105816182	Y	Spry2 (+80887), Gm10076 (+134104)
chr18	54990919	54991419	Y	Zfp608 (-989)
chr10	39982593	39983093	Y	Mfsd4b3 (-22690), Mfsd4b5 (+3796)
chr19	5845351	5845851	Y	Scyl1 (-74200), Frmd8 (+29673)
chr13	107890233	107890733	Y	Kif2a (-868369), Smim15 (-154006)
chr8	125872391	125872891	Y	Pcnx2 (+25676), Ntpcr (+138438)
chr8	34474589	34475089	Y	Dusp4 (-332458), Saraf (+320263)
chr3	148981664	148982164	Y	Adgrl2 (-27256)
chr4	29133526	29134026	Y	Epha7 (+320645)
chr11	51918133	51918633	Y	Jade2 (-60730), Cdkn2aipnl (-49278)
chr19	32337553	32338053	Y	Asah2 (-276334), Sgms1 (+11513)
chr9	45608741	45609241	Y	Dscaml1 (+178700), Cep164 (+219700)
chr10	69254359	69254859	Y	Rhobtb1 (+41415), Cdk1 (+98329)
chr5	16002513	16003013	Y	Hgf (-550787), Cacna2d1 (+67975)
chr11	83913813	83914313	Y	Ddx52 (-27999), Hnf1b (+63208)
chr12	56302182	56302682	Y	Mbip (+43462), Brms1l (+466108)
chr1	75457727	75458227	Y	Asic4 (+7278), Chpf (+21294)
chr11	109494863	109495363	Y	Slc16a6 (-21515), Wipi1 (+116319)
chr6	30174644	30175144	Y	Nrf1 (+126863), Ube2h (+129645)
chr16	92764939	92765439	Y	Runx1 (+60960), Clic6 (+267055)
chr13	101532762	101533262	Y	Slc30a5 (-699585), Pik3r1 (+235205)
chr13	56444122	56444622	Y	Slc25a48 (+6017), Il9 (+37874)
chr14	28332457	28332957	Y	Wnt5a (-172043), Erc2 (+710265)
chr16	10785076	10785576	Y	Socs1 (+210)
chr14	66493573	66494073	Y	Adra1a (-141518), Stmn4 (+149448)
chr5	142817654	142818154	Y	Tnrc18 (-242)
chr2	66439977	66440477	Y	Scn1a (-30163), Scn9a (+194725)
chr7	132713614	132714114	Y	Fam53b (+99664), Lhpp (+103225)
chr18	68942807	68943307	Y	Mc2r (-513806), 4930546C10Rik (+7084)
chr7	25835485	25835985	Y	Cyp2b10 (-61885), Cyp2s1 (-19082)
chr11	46380167	46380667	Y	Cyfip2 (-68059), Itk (+9076)
chr4	89505307	89505807	Y	Cdkn2b (-194525), Dmrta1 (-182641)
chr12	108230914	108231414	Y	Ccdc85c (+44261), Ccnk (+51585)
chr10	17237372	17237872	Y	Cited2 (-485611)
chr11	69546746	69547246	Y	Kdm6b (-133321), Dnah2 (+2112)
chr12	69419696	69420196	Y	Gm9887 (-47488), Vcpkmt (+163082)
chr19	61057617	61058117	Y	Zfp950 (+82895), Grk5 (+168118)
chr1	182368618	182369118	Y	Trp53bp2 (-40304), Fbxo28 (-27250)
chr7	70342716	70343216	Y	Nr2f2 (+17627)
chr5	140517728	140518228	Y	Chst12 (+12428), Grifin (+47093)
chr19	38232289	38232789	Y	Lgi1 (-31997), Fra10ac1 (-8401)
chr14	120333788	120334288	Y	Rap2a (-144423), Mbnl2 (+58369)
chr7	96525369	96525869	Y	Nars2 (-425886), Tenm4 (+313948)
chr7	133569376	133569876	Y	Ctbp2 (-554378), Tex36 (+32532)
chr12	111536731	111537231	Y	Eif5 (-1035)
chr15	10898895	10899395	Y	Rai14 (-185605), C1qtnf3 (-53212)
chr7	67616728	67617228	Y	Mef2a (-244120), Lrrc28 (+28253)
chr14	61012372	61012872	Y	Tnfrsf19 (+33847), Mipep (+228049)
chr1	76828929	76829429	Y	Epha4 (+685909)
chr10	42269263	42269763	Y	Armc2 (-251133), Foxo3 (+7239)
chr10	44427927	44428427	Y	Prdm1 (+30510), Atg5 (+159819)
chr3	131496636	131497136	Y	Sgms2 (-151953), Papss1 (-67882)
chr10	83914926	83915426	Y	1500009L16Rik (+192311), Nuak1 (+525421)
chr2	23039857	23040357	Y	Abi1 (+15)
chr1	64088894	64089394	Y	4933402D24Rik (-319877), Klf7 (+32347)
chr9	96506123	96506623	Y	Rnf7 (-27698), Rasa2 (+125244)
chr4	117272403	117272903	Y	Tmem53 (+20611), Rnf220 (+224399)
chr1	137571578	137572078	Y	Nr5a2 (-611380), Ptprc (+603439)
chr17	56469843	56470343	Y	Ptprs (+6390), Kdm4b (+144019)
chr11	96316274	96316774	Y	Hoxb4 (-1743)
chr14	22801035	22801535	Y	Lrmda (+781573)
chr13	97240154	97240654	Y	Enc1 (-701)
chr2	166226867	166227367	Y	Sulf2 (-71454), Prex1 (+486715)
chr1	165724673	165725173	Y	Creg1 (-38823), Rcsd1 (-16875)
chr4	125911471	125911971	Y	Csf3r (-112829), Grik3 (+421021)
chr13	49044126	49044626	Y	Fam120a (-76359), Wnk2 (+103638)
chr1	39831393	39831893	Y	Map4k4 (-69536), Gm3646 (-26311)
chr8	109312776	109313276	Y	Pmfbp1 (-181001)
chr10	43441301	43441801	Y	Bend3 (-37280), Pdss2 (+220065)
chr14	24806971	24807471	Y	Zmiz1 (-652003), Rps24 (+316503)
chr11	7145152	7145652	Y	Igfbp1 (-52380), Adcy1 (+81913)
chr1	88994769	88995269	Y	Arl4c (-292798), Sh3bp4 (-75396)
chr16	29807829	29808329	Y	Hes1 (-257261), Opa1 (+228699)
chr13	52001751	52002251	Y	Gadd45g (+155323), Diras2 (+529278)
chr9	57501184	57501684	Y	Rpp25 (-2592)
chr11	120187794	120188294	Y	Bahcc1 (-44903), Slc38a10 (-36698)
chr7	129679132	129679632	Y	Wdr11 (+87519), Fgfr2 (+586809)
chr2	74739648	74740148	Y	Hoxd1 (-23082), Gm28230 (+13170), Hoxd13 (+71588)
chr8	34806810	34807310	Y	Dusp4 (-237)
chr2	137117260	137117760	Y	Jag1 (-866)
chr19	57436676	57437176	Y	Trub1 (-15980), Fam160b1 (+75917)
chr13	98358703	98359203	Y	Foxd1 (+4711), Gm10320 (+133048)
chr1	106629975	106630475	Y	Bcl2 (+84049), Phlpp1 (+458473)
chr11	19737162	19737662	Y	Meis1 (-718443), Spred2 (-187030)
chr15	102470725	102471225	Y	Pcbp2 (+343)
chr2	48493999	48494499	Y	Acvr2a (-319860)
chr1	179143141	179143641	Y	Smyd3 (+374643), Kif26b (+614266)
chr12	73110288	73110788	Y	Six1 (-63359), Six4 (+2887)
chr12	108757998	108758498	Y	Degs2 (-55933), Yy1 (-34725)
chr6	134035316	134035816	Y	Etv6 (-134)
chr7	70361502	70362002	Y	Nr2f2 (-1159)
chr15	94457852	94458352	Y	Adamts20 (-53844), Pus7l (+85445)
chr7	112743577	112744077	Y	Rassf10 (-210135), Tead1 (+64507)
chr17	57131794	57132294	Y	Cd70 (+17733), Tnfsf9 (+26659)
chr1	131049196	131049696	Y	Il10 (+29601), Mapkapk2 (+48380)
chr19	47464795	47465295	Y	Sh3pxd2a (-634)
chr17	63171909	63172409	Y	Efna5 (-290842), Fbxl17 (+327858)
chr1	72878890	72879390	Y	Igfbp5 (-4256)
chr10	38985986	38986486	Y	Lama4 (+20721), Fam229b (+147670)
chr8	128488372	128488872	Y	Itgb1 (-197032), Nrp1 (+129338)
chr10	7117766	7118266	Y	Ipcef1 (-138305), Cnksr3 (+94221)
chr14	121198734	121199234	Y	Farp1 (+163420), Stk24 (+180350)
chr17	84874435	84874935	Y	Lrpprc (-84127), Ppm1b (-83316)
chr4	32041793	32042293	Y	Bach2 (-196761), Map3k7 (+77946)
chr5	112242269	112242769	Y	Cryba4 (+9999), Mn1 (+825077)
chr9	50845517	50846017	Y	Ppp2r1b (-11157), Alg9 (+70748)
chr19	34569853	34570353	Y	Ifit3 (-13428), Ifit2 (+19393)
chr17	65666428	65666928	Y	Txndc2 (-24474), Rab31 (+106074)
chr13	71270390	71270890	Y	8030423J24Rik (+387692), Irx1 (+693083)
chr12	69411841	69412341	Y	Gm9887 (-39633), Vcpkmt (+170937)
chr19	44892936	44893436	Y	Slf2 (-37933), Pax2 (+137141)
chr10	120420837	120421337	Y	Hmga2 (+55382), Llph (+194017)
chr10	18470629	18471129	Y	Nhsl1 (+63204), Hebp2 (+75197)
chr10	13466837	13467337	Y	Phactr2 (-142798), Fuca2 (-33914)
chr16	90423854	90424354	Y	Hunk (+37707), Mis18a (+303300)
chr7	116484184	116484684	Y	Pik3c2a (-40985), Nucb2 (-19935)
chr2	105235227	105235727	Y	Them7 (+11157), Rcn1 (+163842)
chr11	121100570	121101070	Y	Sectm1a (-19600), Tex19.2 (+17857)
chr15	68258279	68258779	Y	Zfat (+309)
chr6	145256695	145257195	Y	Kras (-6706), Lmntd1 (+177980)
chr10	84481115	84481615	Y	Nuak1 (-40768), Ckap4 (+52697)
chr2	116975688	116976188	Y	Spred1 (-145436), Tmco5 (+97230)
chr15	3995560	3996060	Y	AW549877 (-58)
chr1	157048088	157048588	Y	Ralgps2 (-108951), Tex35 (+60312)
chr7	142509564	142510064	Y	Mrpl23 (-23198), Tnnt3 (+10978)
chr5	67404345	67404845	Y	Bend4 (+23715), Slc30a9 (+97640)
chr11	85777037	85777537	Y	Tbx2 (-55264), Bcas3 (+424075)
chr7	117472310	117472810	Y	Xylt1 (+91581), Rps15a (+643628)
chr7	29276688	29277188	Y	2200002D01Rik (-28472), Spint2 (+4974)
chr15	62204232	62204732	Y	Myc (+219091)
chr9	61396405	61396905	Y	Tle3 (+23270), Rplp1 (+517887)
chr2	28706545	28707045	Y	Ak8 (+6631), Gtf3c4 (+133491)
chr8	126852026	126852526	Y	Irf2bp2 (-258290), Tomm20 (+93564)
chr2	170838199	170838699	Y	Dok5 (+106642)
chr1	78649148	78649648	Y	BC035947 (-137240), Acsl3 (-8427)
chr9	104123421	104123921	Y	Ackr4 (+3262), Acad11 (+59985)
chr3	137322283	137322783	Y	Emcn (-18534), Ppp3ca (+651763)
chr10	82989018	82989518	Y	Chst11 (+3770), Slc41a2 (+348614)
chr10	89444218	89444718	Y	Gas2l3 (-501)
chr4	117330691	117331191	Y	Tmem53 (+78899), Rnf220 (+166111)
chr1	38439784	38440284	Y	Rev1 (-310372), Aff3 (+187151)
chr7	46615426	46615926	Y	Sergef (+24131), Kcnc1 (+218028)
chr8	26974003	26974503	Y	Zfp703 (-3101)
chr5	123820301	123820801	Y	Hcar2 (+44948), Kntc1 (+70825)
chr4	136148166	136148666	Y	E2f2 (-23978), Id3 (+4919)
chr1	88475380	88475880	Y	Glrp1 (+34436), Spp2 (+68669)
chr2	70129591	70130091	Y	Sp5 (-345082), Myo3b (+90715)
chr12	25098506	25099006	Y	Id2 (-1616)
chr5	37050794	37051294	Y	Jakmip1 (+187)
chr2	73952431	73952931	Y	Atp5g3 (-41356), Lnpk (+626267)
chr3	68869027	68869527	Y	1110032F04Rik (-309)
chr5	134772454	134772954	Y	Eln (-25381), Wbscr28 (+134029)
chr18	14511293	14511793	Y	Gm5160 (+86675), Ss18 (+171371)
chr17	80825187	80825687	Y	Tmem178 (-119195), Map4k3 (-97344)
chr13	38429935	38430435	Y	Bmp6 (+85078), Txndc5 (+98305)
chr19	42673099	42673599	Y	Loxl4 (-60536), Pyroxd2 (+79426)
chr16	73096480	73096980	Y	Robo1 (+433581)
chr11	97661805	97662305	Y	Mllt6 (-1359)
chr10	68028458	68028958	Y	Rtkn2 (+49110), Arid5b (+250032)
chr6	38049048	38049548	Y	Svopl (-2302)
chr4	124477979	124478479	Y	3100002H09Rik (+132574), Rragc (+560783)
chr5	25092395	25092895	Y	Rheb (-250021), Prkag2 (+7997)
chr13	60057869	60058369	Y	Zcchc6 (-234972), Gas1 (+118822)
chr12	79574764	79575264	Y	Rad51b (+277663), Zfp36l1 (+537999)
chr1	187377880	187378380	Y	Esrrg (-619697), Gpatch2 (+162619)
chr12	107748360	107748860	Y	Bcl11b (+254992), 3110018I06Rik (+259978)
chr11	88460419	88460919	Y	Ccdc182 (+166611), Msi2 (+257432)
chr16	30875236	30875736	Y	Xxylt1 (+205946), Fam43a (+275763)
chr9	95692804	95693304	Y	Pcolce2 (+55453), Trpc1 (+57304)
chr12	13208829	13209329	Y	Mycn (-267165), Ddx1 (+40134)
chr2	113428087	113428587	Y	Fmn1 (+100555), Grem1 (+330309)
chr6	39286652	39287152	Y	Kdm7a (-80113), Slc37a3 (+90773)
chr5	140383422	140383922	Y	Snx8 (+5590), Nudt1 (+51763)
chr10	13415830	13416330	Y	Phactr2 (-91791), Fuca2 (-84921)
chr4	128719980	128720480	Y	A3galt2 (-39028), Phc2 (+65528)
chr3	132113706	132114206	Y	Gimd1 (-515864), Dkk2 (+28664)
chr4	32219361	32219861	Y	Bach2 (-19193), Map3k7 (+255514)
chr9	108404715	108405215	Y	Ccdc36 (+23519), Usp4 (+57112)
chr10	111739776	111740276	Y	Krr1 (-232638), Phlda1 (+233740)
chr8	105799326	105799826	Y	Gfod2 (-40912), Ranbp10 (+27774)
chr9	42029157	42029657	Y	Ubash3b (-871345), Sorl1 (+94890)
chr8	117121357	117121857	Y	Gan (-36528), Bco1 (+25753)
chr15	97107612	97108112	Y	Pced1b (-139245), Slc38a4 (-51906)
chr6	37794253	37794753	Y	Trim24 (-76308), Akr1d1 (+264330)
chr17	70781239	70781739	Y	Tgif1 (+70245), Dlgap1 (+356695)
chr14	76685749	76686249	Y	Serp2 (-129312), Lacc1 (+350642)
chr3	27603901	27604401	Y	Fndc3b (+106247), Ghsr (+232800)
chr16	49952175	49952675	Y	Cd47 (+96807), Bbx (+479965)
chr7	133607744	133608244	Y	Edrf1 (-29549), Tex36 (-5836)
chr6	91711927	91712427	Y	Slc6a6 (+28124), Grip2 (+95279)
chr1	37473049	37473549	Y	Unc50 (+43129), Mgat4a (+67717)
chr17	6743767	6744267	Y	Ezr (+38767), Sytl3 (+70407)
chr4	142638653	142639153	Y	Kazn (-399502), Prdm2 (+573802)
chr8	123653476	123653976	Y	Rhou (-203)
chr6	52176916	52177416	Y	5730596B20Rik (-332)
chr2	154454665	154455165	Y	1700003F12Rik (-93973), Cbfa2t2 (+18420)
chr3	81036588	81037088	Y	Pdgfc (+422)
chr7	74372125	74372625	Y	St8sia2 (-358701), Slco3a1 (+182239)
chr4	59717295	59717795	Y	Inip (+66321), E130308A19Rik (+91302)
chr6	94555212	94555712	Y	Slc25a26 (+55131), Lrig1 (+144675)
chr9	116174812	116175312	Y	Tgfbr2 (+203)
chr19	21160893	21161393	Y	Tmc1 (-206941), Zfand5 (-111135)
chr7	116100154	116100654	Y	1110004F10Rik (+7103), Plekha7 (+207972)
chr5	102085096	102085596	Y	Arhgap24 (-396045), Wdfy3 (-15425)
chr7	68118169	68118669	Y	Pgpep1l (+145814), Igf1r (+165592)
chr12	16800373	16800873	Y	Greb1 (+61)
chr18	54178163	54178663	Y	Csnk1g3 (+316300), Zfp608 (+811767)
chrX	12287574	12288074	Y	Atp6ap2 (-299977), Bcor (-207271)
chr13	43146357	43146857	Y	Tbc1d7 (+24877), Phactr1 (+437026)
chr8	128112956	128113456	Y	Nrp1 (-246078)
chr9	75425922	75426422	Y	Mapk6 (-16813), Leo1 (-15364)
chr10	21828996	21829496	Y	Sgk1 (-52938), 1700020N01Rik (+236101)
chr7	89623289	89623789	Y	Prss23 (-105953), Me3 (-9164)
chr1	73168927	73169427	Y	Tnp1 (-153268), Tns1 (+955270)
chr10	115569951	115570451	Y	A930009A15Rik (+215)
chr11	87689447	87689947	Y	Supt4a (-47855), Rnf43 (+26610)
chr3	52954467	52954967	Y	Cog6 (+62520), Foxo1 (+686381)
chr19	5559690	5560190	Y	Ovol1 (+635)
chr15	57824331	57824831	Y	Derl1 (+67837), Zhx2 (+129916)
chr17	40807080	40807580	Y	Rhag (-3796)
chr5	101112173	101112673	Y	Gpat3 (+266293), Nkx6-1 (+552573)
chr13	52211415	52211915	Y	Diras2 (+319614), Gadd45g (+364987)
chr1	165634702	165635202	Y	Mpzl1 (-423)
chr15	81062019	81062519	Y	Mkl1 (+42814), Sgsm3 (+84504)
chr13	78581186	78581686	Y	Nr2f1 (-381679)
chr15	84298893	84299393	Y	Parvg (-26976), Parvb (+67100)
chr9	69442458	69442958	Y	Anxa2 (-10912), Ice2 (+44802)
chr8	123720410	123720910	Y	Rab4a (-85325), Rhou (+66731)
chr7	143783962	143784462	Y	Mrgpre (+288)
chr10	69720466	69720966	Y	Ccdc6 (-376405), Ank3 (+186944)
chr15	88314958	88315458	Y	Zdhhc25 (-285094), Fam19a5 (+689978)
chr12	40008302	40008802	Y	Arl4a (+28877)
chr12	13100855	13101355	Y	Mycn (-159191), Ddx1 (+148108)
chr10	40058584	40059084	Y	Mfsd4b1 (-33566), Slc16a10 (+83420)
chr1	159686405	159686905	Y	4930523C07Rik (-388507), Tnr (+162886)
chr6	117917049	117917549	Y	Hnrnpf (+10450), Fxyd4 (+20036)
chr3	36476733	36477233	Y	Anxa5 (-1089), 1810062G17Rik (+1046)
chr4	45064570	45065070	Y	Fbxo10 (+19784), Polr1e (+46158)
chr2	152636550	152637050	Y	H13 (-32688), Rem1 (+9849)
chr14	26994019	26994519	Y	Appl1 (-23037), Hesx1 (-6093)
chr4	120248723	120249223	Y	Foxo6 (+38376), Edn2 (+87767)
chr2	3134858	3135358	Y	Nmt2 (-149104), Fam171a1 (+16726)
chr11	5862704	5863204	Y	Aebp1 (+1007), Pold2 (+15338)
chr1	127442910	127443410	Y	Tmem163 (+236388), Mgat5 (+238142)
chr6	53897848	53898348	Y	Tril (-77268), Cpvl (+80564)
chr4	100885873	100886373	Y	Cachd1 (+109448), Gm10577 (+134573)
chr16	92654080	92654580	Y	Clic6 (+156196), Runx1 (+171819)
chr14	46436505	46437005	Y	Cdkn3 (-323786), Bmp4 (-46086)
chr15	8568300	8568800	Y	Gm2310 (-48597), Slc1a3 (+142214)
chr15	77834247	77834747	Y	Apol8 (-79268), Myh9 (+7678)
chr6	127330203	127330703	Y	Ccnd2 (-179393), Parp11 (-123270)
chr6	125380560	125381060	Y	Plekhg6 (-17)
chr13	52541053	52541553	Y	Syk (-41870), Diras2 (-10024)
chr7	51879317	51879817	Y	Gas2 (+517)
chr19	44515716	44516216	Y	Wnt8b (+22494), Sec31b (+29898)
chr18	35888117	35888617	Y	Psd2 (-76463), Cxxc5 (+58549)
chr14	7901739	7902239	Y	Flnb (+84032), Dnase1l3 (+92584)
chr9	69301831	69302331	Y	Ice2 (-95825), Rora (+648295)
chr1	75786208	75786708	Y	Slc4a3 (+240192)
chr7	75982940	75983440	Y	Agbl1 (-246697), Klhl25 (+134880)
chr11	76525900	76526400	Y	Bhlha9 (-146320), Abr (-16731)
chr1	151689474	151689974	Y	Edem3 (-65650), Fam129a (+118351)
chr6	92869888	92870388	Y	Gm15737 (+781)
chr16	90421457	90421957	Y	Hunk (+35310), Mis18a (+305697)
chr8	93571549	93572049	Y	Gnao1 (-239514), Ces5a (-36092)
chr11	71706534	71707034	Y	Nlrp1b (-505328), Wscd1 (-44592)
chr8	27144302	27144802	Y	Brf2 (-15872), Rab11fip1 (+30094)
chr17	48031389	48031889	Y	Foxp4 (-107204), 1700122O11Rik (+6654)
chr7	19770922	19771422	Y	Bcam (-625)
chr2	172867431	172867931	Y	Bmp7 (+72640), Tfap2c (+316690)
chr2	157376265	157376765	Y	Src (-47778), Manbal (+8921)
chr16	87552620	87553120	Y	Map3k7cl (-460)
chr1	165701269	165701769	Y	Mpzl1 (-66990), Rcsd1 (+6529)
chr1	163355736	163356236	Y	Prrx1 (-42276), Gorab (+47683)
chr10	43439945	43440445	Y	Bend3 (-38636), Pdss2 (+218709)
chr8	34815135	34815635	Y	Dusp4 (+8088), Tnks (+150305)
chr5	117566134	117566634	Y	Nos1 (-275466), Ksr2 (+152384)
chr16	74412782	74413282	Y	Robo2 (-2043)
chr15	31105016	31105516	Y	Dap (-119048), Ctnnd2 (+932673)
chr14	22783226	22783726	Y	Lrmda (+763764)
chr2	29620126	29620626	Y	Rapgef1 (+656)
chr4	138343615	138344115	Y	Pink1 (-17558), Cda (+24127)
chr18	3616248	3616748	Y	Lyzl1 (-549334), Bambi (+108541)
chr1	39895473	39895973	Y	Gm3646 (-90391), Map4k4 (-5456)
chr14	105542603	105543103	Y	Gm10076 (-138975), Ndfip2 (+284280)
chr12	56402848	56403348	Y	Mbip (-57204), Nkx2-1 (+133810)
chr19	32599095	32599595	Y	Papss2 (-20660), Minpp1 (+113576)
chr1	182363626	182364126	Y	Trp53bp2 (-45296), Fbxo28 (-22258)
chr7	68918920	68919420	Y	Arrdc4 (-169929)
chr5	53376484	53376984	Y	Rbpj (-213480), Smim20 (+109596)
chr17	70707330	70707830	Y	Tgif1 (+144154), Dlgap1 (+282786)
chr15	87654554	87655054	Y	Zdhhc25 (-945498), Fam19a5 (+29574)
chr11	63923424	63923924	Y	Hs3st3b1 (-1384)
chr14	76536810	76537310	Y	Serp2 (+19627), Tsc22d1 (+121473)
chr13	101718458	101718958	Y	Slc30a5 (-885281), Pik3r1 (+49509)
chr12	77739303	77739803	Y	Gm6657 (-454689), Fut8 (+500488)
chr4	82386249	82386749	Y	Mpdz (-943692), Nfib (+118809)
chr2	72464386	72464886	Y	Cdca7 (-11523), Map3k20 (+178999)
chr2	102142886	102143386	Y	Ldlrad3 (+43249), Commd9 (+256883)
chr9	75541424	75541924	Y	Tmod3 (+17983), Leo1 (+100138)
chr11	43559710	43560210	Y	4933415A04Rik (-27080), Ccnjl (+31176)
chr5	142822706	142823206	Y	Tnrc18 (-5294), Fbxl18 (+72282)
chr18	68942190	68942690	Y	Mc2r (-513189), 4930546C10Rik (+7701)
chr10	99353845	99354345	Y	Dusp6 (+90864), Csl (+405563)
chr12	39920525	39921025	Y	Arl4a (+116654)
chr11	83817111	83817611	Y	Hnf1b (-33494), Heatr6 (+63665)
chr11	87749428	87749928	Y	Tspoap1 (-10863), Supt4a (+12126)
chr9	112234224	112234724	Y	Arpp21 (-46708)
chr8	88604274	88604774	Y	Snx20 (+31604), Nkd1 (+83170)
chr11	46847865	46848365	Y	Timd4 (+37315), Sgcd (+531407)
chr19	32904457	32904957	Y	Pten (+147210), Rnls (+487558)
chr5	20536553	20537053	Y	Phtf2 (+345321)
chr14	27391894	27392394	Y	Fam208a (-36690), Arhgef3 (+154105)
chr14	30479327	30479827	Y	Dcp1a (-35)
chr8	11340110	11340610	Y	Col4a1 (-27534), Rab20 (+138350)
chr13	72120706	72121206	Y	Irx2 (-507864), Irx1 (-157233)
chr13	39524031	39524531	Y	Slc35b3 (-563406), Ofcc1 (+763730)
chr3	30508765	30509265	Y	Mecom (-495859), Actrt3 (+90924)
chr7	130976177	130976677	Y	Dmbt1 (-55653), Htra1 (+40224)
chr6	48902858	48903358	Y	Aoc1 (-1878)
chr6	101236783	101237283	Y	Pdzrn3 (+140864), Ppp4r2 (+403411)
chr12	69539292	69539792	Y	Gm9887 (-167084), Vcpkmt (+43486)
chr10	98720463	98720963	Y	C030005K15Rik (-993958), Atp2b1 (-194439)
chr4	32176659	32177159	Y	Bach2 (-61895), Map3k7 (+212812)
chr3	37936312	37936812	Y	Gm5148 (-212233), Ankrd50 (+548282)
chr9	7902133	7902633	Y	Birc3 (-29359), Yap1 (+102213)
chr1	92337370	92337870	Y	Hdac4 (-157279), Ndufa10 (+136240)
chr13	28417554	28418054	Y	Prl5a1 (+275320), Sox4 (+535909)
chr17	83178109	83178609	Y	Pkdcc (-36933), Gm6594 (+639101)
chr2	45253855	45254355	Y	Zeb2 (-136710)
chr18	84087702	84088202	Y	Tshz1 (-1548), Zadh2 (-206)
chr5	124241528	124242028	Y	Pitpnm2 (-54596), Mphosph9 (+86074)
chr1	98057017	98057517	Y	Ppip5k2 (-286856), Pam (+38365)
chr15	64023702	64024202	Y	Gsdmc4 (-111655), Fam49b (+36496)
chr3	137293130	137293630	Y	Emcn (-47687), Ppp3ca (+622610)
chr12	81166027	81166527	Y	Smoc1 (+139469), Slc8a3 (+166903)
chr1	129146622	129147122	Y	Cxcr4 (-554582), Thsd7b (-126472)
chr12	8884943	8885443	Y	Laptm4a (-36471), Sdc1 (+113870)
chr15	59836377	59836877	Y	4933412E24Rik (+179991), Trib1 (+188277)
chr2	167765161	167765661	Y	Ptpn1 (-166916), Cebpb (+76496)
chr8	126839437	126839937	Y	Irf2bp2 (-245701), Tomm20 (+106153)
chr17	83312447	83312947	Y	Eml4 (-38234), Pkdcc (+97405)
chr15	96103616	96104116	Y	A130051J06Rik (-312224), Arid2 (-183707)
chr11	86652391	86652891	Y	Vmp1 (+31195), Tubd1 (+107650)
chr8	8829218	8829718	Y	Arglu1 (-138947), Fam155a (+941693)
chr10	98976930	98977430	Y	Poc1b (-129856), Atp2b1 (+62028)
chr11	100713676	100714176	Y	Kat2a (-1461), Hspb9 (+76)
chr6	97828718	97829218	Y	Mitf (+21910), Gm765 (+513786)
chr9	34203059	34203559	Y	Kirrel3 (-285627)
chr5	112270592	112271092	Y	Tpst2 (-5849), Crybb1 (+15027)
chr9	61756681	61757181	Y	Rplp1 (+157611), Tle3 (+383546)
chr17	63145670	63146170	Y	Efna5 (-264603), Fbxl17 (+354097)
chr1	59520151	59520651	Y	Gm973 (+4137), Sumo1 (+150433)
chr12	29050763	29051263	Y	Myt1l (-477371), Tssc1 (+299210)
chr16	58532476	58532976	Y	St3gal6 (-9300), Gm813 (+84252)
chr4	148131430	148131930	Y	Draxin (-982)
chr2	91324672	91325172	Y	Arfgap2 (+59629), 1110051M20Rik (+119720)
chr5	121966774	121967274	Y	Cux2 (+82827), Fam109a (+118029)
chr11	96319157	96319657	Y	Hoxb3 (-3919)
chr12	13199250	13199750	Y	Mycn (-257586), Ddx1 (+49713)
chr1	90423999	90424499	Y	Cops8 (-178732), Ackr3 (+220269)
chr5	129066235	129066735	Y	Adgrd1 (-30265), Ran (+46213)
chr6	108659224	108659724	Y	Bhlhe40 (-1155)
chr4	86408902	86409402	Y	Saxo1 (+149151), Adamtsl1 (+355237)
chr17	57121624	57122124	Y	Tnfsf9 (+16489), Cd70 (+27903)
chr15	94478653	94479153	Y	Adamts20 (-74645), Pus7l (+64644)
chr2	5286260	5286760	Y	Ccdc3 (+148734), Camk1d (+428005)
chr15	102984918	102985418	Y	Hoxc8 (-5439), Hoxc9 (+8136)
chr19	56320480	56320980	Y	Habp2 (+32808), Nrap (+69307)
chr18	11884018	11884518	Y	Cables1 (+45048), Tmem241 (+237262)
chr18	32946002	32946502	Y	Camk4 (+7211), Stard4 (+267610)
chr4	150234383	150234883	Y	Eno1 (-2319)
chr2	170400658	170401158	Y	Zfp217 (-269688), Bcas1 (+26920)
chr12	12842194	12842694	Y	Mycn (+99470), Fam49a (+580305)
chr19	44311760	44312260	Y	Scd4 (-21082), Scd2 (+18334)
chr10	83042478	83042978	Y	Chst11 (+57230), Slc41a2 (+295154)
chr19	45789388	45789888	Y	Mgea5 (-6118), Kcnip2 (+26423)
chr11	55077273	55077773	Y	Ccdc69 (+584)
chr19	14890582	14891082	Y	Tle4 (-292849)
chr4	41527875	41528375	Y	1110017D15Rik (-10792), Fam219a (+41412)
chr12	108880506	108881006	Y	Wars (+12441), Slc25a47 (+29627)
chr18	54482522	54483022	Y	Zfp608 (+507408), Csnk1g3 (+620659)
chr13	46008922	46009422	Y	Stmnd1 (-264549), Atxn1 (-44195)
chr17	67629186	67629686	Y	Ptprm (-275049), Lrrc30 (+3287)
chr6	126311280	126311780	Y	Ntf3 (-144815), Kcna5 (+223882)
chr19	14566704	14567204	Y	Tle4 (+31029), Olfr1505 (+653424)
chr8	8810078	8810578	Y	Arglu1 (-119807), Fam155a (+960833)
chr11	4094528	4095028	Y	Mtfp1 (+667)
chr9	60082223	60082723	Y	Nr2e3 (-132356), Thsd4 (+428562)
chr11	79229507	79230007	Y	Ksr1 (-83350), Wsb1 (+24914)
chr17	46617453	46617953	Y	Srf (-61541), Ptk7 (+11801)
chr19	12476826	12477326	Y	Mpeg1 (+16297), Dtx4 (+24920)
chr11	108920957	108921457	Y	Axin2 (+858)
chr12	76532000	76532500	Y	Plekhg3 (-1130)
chr18	40068219	40068719	Y	Yipf5 (+150930), Pabpc2 (+294972)
chr13	28663396	28663896	Y	Sox4 (+290067), Prl5a1 (+521162)
chr6	73279589	73280089	Y	Suclg1 (+31457), 4931417E11Rik (+189828)
chr5	111805578	111806078	Y	Mn1 (+388386), Cryba4 (+446690)
chr11	35750542	35751042	Y	Pank3 (-18692), Slit3 (+629568)
chr11	5415465	5415965	Y	Kremen1 (-154157), Znrf3 (+29132)
chr7	101692254	101692754	Y	Phox2a (-125809), Clpb (+28871)
chr18	36415658	36416158	Y	Pfdn1 (+38587), Cystm1 (+67134)
chr14	11702608	11703108	Y	3830406C13Rik (-581315), Ptprg (+149326)
chr17	75178367	75178867	Y	Rasgrp3 (-257288), Ltbp1 (+173049)
chr2	4541730	4542230	Y	Prpf18 (+110106), Frmd4a (+389108)
chr2	24538945	24539445	Y	Pax8 (-63596), Cacna1b (+223852)
chr13	52561200	52561700	Y	Diras2 (-30171), Syk (-21723)
chr15	12452503	12453003	Y	Golph3 (+131257), Pdzd2 (+139803)
chr6	142870051	142870551	Y	Sult6b2 (-65835), St8sia1 (+94151)
chr8	122547142	122547642	Y	Piezo1 (+3937), Ctu2 (+71249)
chr11	113191993	113192493	Y	Slc39a11 (+373516), Sox9 (+410019)
chr18	35927037	35927537	Y	Psd2 (-37543), Cxxc5 (+97469)
chr4	100795488	100795988	Y	Cachd1 (+19063), Gm10577 (+224958)
chr1	127531166	127531666	Y	Tmem163 (+148132), Mgat5 (+326398)
chr7	139576375	139576875	Y	Nkx6-2 (+6165), Inpp5a (+187515)
chr4	150269627	150270127	Y	Rere (-11769), Eno1 (+32925)
chr3	37975226	37975726	Y	Gm5148 (-251147), Ankrd50 (+509368)
chr12	73111870	73112370	Y	Six1 (-64941), Six4 (+1305)
chr7	84018664	84019164	Y	Cemip (+67588), Mesd (+126914)
chr10	22915884	22916384	Y	Tcf21 (-95960), Eya4 (+433769)
chr10	31252874	31253374	Y	Hey2 (-410323), Hddc2 (-60259)
chr13	53475936	53476436	Y	Msx2 (-3112)
chr5	119480346	119480846	Y	Tbx3 (-190422), Med13l (+919857)
chr5	31192871	31193371	Y	Eif2b4 (-107), Snx17 (-106)
chr18	46109735	46110235	Y	Trim36 (+102622), Kcnn2 (+840980)
chr8	121300701	121301201	Y	Foxl1 (+173011), 1700018B08Rik (+241003)
chr14	121129291	121129791	Y	Farp1 (+93977), Stk24 (+249793)
chr8	121346092	121346592	Y	1700018B08Rik (+195612), Foxl1 (+218402)
chr9	65191904	65192404	Y	Parp16 (-22991), Igdcc3 (+50965)
chr11	120631213	120631713	Y	Sirt7 (-6449), Mafg (+2137)
chr11	101056950	101057450	Y	Naglu (-12812), Atp6v0a1 (+47748)
chr13	104563936	104564436	Y	Cwc27 (+252767), Adamts6 (+269696)
chr7	126475201	126475701	Y	Sh2b1 (-629)
chr14	65900592	65901092	Y	Scara3 (+53093), Ccdc25 (+63540)
chr2	101978873	101979373	Y	Commd9 (+92870), Ldlrad3 (+207262)
chr15	83293167	83293667	Y	A4galt (-41686), Arfgap3 (+56830)
chr14	105897605	105898105	Y	Spry2 (-1036)
chr15	78736601	78737101	Y	Elfn2 (-18738), Mfng (+36624)
chr4	59895176	59895676	Y	Slc46a2 (+19630), Snx30 (+89586)
chr16	43361024	43361524	Y	Tigit (+302910), Zbtb20 (+453622)
chr3	31094264	31094764	Y	Skil (-547)
chr2	30784511	30785011	Y	1700001O22Rik (+16946), Cstad (+189721)
chr2	93624970	93625470	Y	Alx4 (-17164), Gm10803 (+64652)
chr6	30616966	30617466	Y	Cpa1 (-22002), Cpa5 (+6206)
chr18	74907100	74907600	Y	Lipg (+53913), Acaa2 (+128153)
chr7	115501431	115501931	Y	Sox6 (+493405), Insc (+755915)
chr4	83020991	83021491	Y	Frem1 (-139)
chr11	120704982	120705482	Y	Cenpx (+8500), Aspscr1 (+32240)
chr13	43651102	43651602	Y	Cd83 (-133423), Rnf182 (+35642)
chr15	68495518	68496018	Y	Khdrbs3 (-432652), Zfat (-236930)
chr6	51174159	51174659	Y	Npvf (-519970), Nfe2l3 (-258261)
chr3	68787415	68787915	Y	1110032F04Rik (-81921), Il12a (+96241)
chr14	98863650	98864150	Y	Dach1 (-694357), Mzt1 (+182236)
chr4	98106886	98107386	Y	E130114P18Rik (-329088), Tm2d1 (+276170)
chr13	101465405	101465905	Y	Slc30a5 (-632228), Pik3r1 (+302562)
chr12	79959877	79960377	Y	Zfp36l1 (+152886), Rad51b (+662776)
chr14	76688019	76688519	Y	Serp2 (-131582), Lacc1 (+348372)
chr9	109806755	109807255	Y	Fbxw27 (-16355), Spink8 (-9539)
chr3	119947114	119947614	Y	Ptbp2 (-163976)
chr10	66901303	66901803	Y	Reep3 (+195392)
chr8	74993534	74994034	Y	Hmgxb4 (+428)
chr9	96986971	96987471	Y	Pxylp1 (-97747), Spsb4 (+31622)
chr12	108893421	108893921	Y	Wdr25 (-646), Wars (-474)
chr7	79272325	79272825	Y	Abhd2 (-624)
chr9	43947628	43948128	Y	Thy1 (-95506), Nectin1 (+203894)
chr5	37968694	37969194	Y	Msx1 (-144361), Stx18 (-69798)
chr18	65547361	65547861	Y	Zfp532 (-32619), Malt1 (+116648)
chr5	135724484	135724984	Y	Tmem120a (+19714), Por (+35698)
chr7	46116248	46116748	Y	Kcnj11 (-16261), Abcc8 (+63519)
chr12	25438352	25438852	Y	Id2 (-341462), Rnf144a (+976652)
chr12	111533356	111533856	Y	Eif5 (-4410)
chr9	69687233	69687733	Y	Foxb1 (+73457), Anxa2 (+233863)
chr5	115150906	115151406	Y	Unc119b (-16181), Mlec (+7023)
chr5	133823622	133824122	Y	Gatsl2 (-275839)
chr6	140338175	140338675	Y	Plekha5 (-85629), Capza3 (+296868)
chr15	66818590	66819090	Y	Sla (+12989), Tg (+148087)
chr8	3225285	3225785	Y	Insr (+54082)
chr2	12023400	12023900	Y	Ankrd16 (+245159), Itga8 (+278272)
chr9	41212624	41213124	Y	Ubash3b (-54812), Sorl1 (+911423)
chr19	3344724	3345224	Y	Tesmin (-43883), Cpt1a (+21673)
chr10	81561065	81561565	Y	Tle2 (-14217), Aes (+1821)
chr5	36373258	36373758	Y	Sorcs2 (+24616), Psapl1 (+169487)
chr11	17000828	17001328	Y	Plek (+7624), Fbxo48 (+49668)
chr10	120433133	120433633	Y	Hmga2 (+43086), Llph (+206313)
chr9	112014409	112014909	Y	Stac (-324311), Arpp21 (+173107)
chr17	64559148	64559648	Y	Pja2 (-227482), Man2a1 (-41338)
chr11	104661008	104661508	Y	Gm11639 (-24449), Itgb3 (+53258)
chr8	117339080	117339580	Y	Plcg2 (-158961), Cmip (+82266)
chr15	36648454	36648954	Y	Pabpc1 (-39731), Ywhaz (+145834)
chr16	85151607	85152107	Y	Atp5j (-316232), App (+21850)
chr10	77193450	77193950	Y	Col18a1 (-79995), Pofut2 (-65518)
chr3	82707571	82708071	Y	Npy2r (-159737), Rbm46 (+168662)
chr4	150826743	150827243	Y	Slc45a1 (-174819), Errfi1 (-28080)
chr11	99466011	99466511	Y	Krt20 (-28111), Krt23 (+26876)
chr2	131993608	131994108	Y	Rassf2 (+36143), Prnd (+42996)
chr8	80314688	80315188	Y	Hhip (-256932), Gypa (-178843)
chr8	48400612	48401112	Y	Tenm3 (+273828), Dctd (+290904)
chr13	63239200	63239700	Y	Fbp1 (-351168), Fancc (+192275)
chr2	59676568	59677068	Y	Tanc1 (+64774), Wdsub1 (+205766)
chr13	44416825	44417325	Y	Jarid2 (-314196), Cd83 (+632300)
chr4	45654452	45654952	Y	Aldh1b1 (-144320), Shb (-124372)
chr11	98446070	98446570	Y	Grb7 (-514)
chr8	70700525	70701025	Y	Gm16486 (-2682)
chr2	144101370	144101870	Y	Mgme1 (-169280), Banf2 (+68561)
chr10	92246718	92247218	Y	Nedd1 (+475452)
chr16	93363532	93364032	Y	Runx1 (-537633), Setd4 (+240033)
chr19	42454362	42454862	Y	R3hcc1l (-64147), Crtac1 (-22829)
chr8	34814406	34814906	Y	Dusp4 (+7359), Tnks (+151034)
chr1	78338231	78338731	Y	Sgpp2 (+28136), Farsb (+150378)
chr15	27492043	27492543	Y	Ank (+25616), Otulin (+138400)
chr18	57386274	57386774	Y	Ctxn3 (-81992), Prrc1 (+31791)
chr5	128684499	128684999	Y	Piwil1 (-51425), Fzd10 (+83905)
chr3	95696246	95696746	Y	Adamtsl4 (-8579), Ecm1 (+43073)
chr6	53948407	53948907	Y	Tril (-127827), Cpvl (+30005)
chr9	34538618	34539118	Y	Kirrel3 (+49932), St3gal4 (+578005)
chr14	21822603	21823103	Y	Vdac2 (-8416), Samd8 (+72322)
chr5	74315875	74316375	Y	Rasl11b (+120839), Scfd2 (+215624)
chr12	29953736	29954236	Y	Pxdn (+15950), Tpo (+178638)
chr13	97548364	97548864	Y	Gm10260 (+212018), Enc1 (+307509)
chr2	28582795	28583295	Y	Gtf3c5 (+144)
chr19	29203282	29203782	Y	Jak2 (-48296), Rcl1 (+102157)
chr4	134669927	134670427	Y	Selenon (-118011), Man1c1 (+34113)
chr9	107511399	107511899	Y	Tmem115 (-22296), Cacna2d2 (+112037)
chr8	33992116	33992616	Y	Rbpms (-62561), Dctn6 (+116170)
chr19	47397733	47398233	Y	Sh3pxd2a (+66428), Neurl1a (+219163)
chr13	22049673	22050173	Y	Vmn1r188 (-37955), Hist1h2bj (+6709)
chr9	72133030	72133530	Y	Zfp280d (-141599), Tcf12 (-21433)
chr3	133626463	133626963	Y	Cxxc4 (-609778), Tet2 (-82345)
chr1	179197124	179197624	Y	Smyd3 (+320660), Kif26b (+668249)
chr11	61674636	61675136	Y	Fam83g (-9533), Grap (+21621)
chr10	41711375	41711875	Y	Ccdc162 (-105030), Cep57l1 (+97988)
chr11	63922944	63923444	Y	Hs3st3b1 (-904)
chr9	32024668	32025168	Y	Barx2 (-111456), Arhgap32 (-91218)
chr12	76361293	76361793	Y	Zbtb25 (-4403)
chr14	60682300	60682800	Y	C1qtnf9 (-85584), Spata13 (+47821)
chr15	103014400	103014900	Y	Hoxc5 (+835)
chr11	76945437	76945937	Y	Blmh (+183)
chr10	7183037	7183537	Y	Ipcef1 (-203576), Cnksr3 (+28950)
chr8	88570546	88571046	Y	Nkd1 (+49442), Snx20 (+65332)
chr18	35889277	35889777	Y	Psd2 (-75303), Cxxc5 (+59709)
chr13	39266025	39266525	Y	Slc35b3 (-305400)
chr19	44753428	44753928	Y	Pax2 (-2367)
chr15	94220688	94221188	Y	Prickle1 (-701415), Adamts20 (+183320)
chr10	99555715	99556215	Y	Csl (+203693), Dusp6 (+292734)
chr10	100128208	100128708	Y	Gm4301 (-207218), Kitl (+112828)
chr16	93962182	93962682	Y	Cldn14 (+46405), Chaf1b (+78531)
chr17	84215243	84215743	Y	Zfp36l2 (-27546), Thada (+250703)
chr3	50982703	50983203	Y	Slc7a11 (-539342), Noct (-241494)
chr2	166346726	166347226	Y	Sulf2 (-191313), Prex1 (+366856)
chr9	50854144	50854644	Y	Ppp2r1b (-2530)
chr10	4618516	4619016	Y	Gm10097 (-450426), Esr1 (+6777)
chr15	78920011	78920511	Y	Lgals1 (-6464), Sh3bp1 (+20493)
chr10	94623569	94624069	Y	Cep83 (-64835), Tmcc3 (+108962)
chr8	126826301	126826801	Y	Irf2bp2 (-232565), Tomm20 (+119289)
chr19	38364311	38364811	Y	Slc35g1 (-31419), Lgi1 (+100025)
chr11	5150760	5151260	Y	Ewsr1 (-51744), Emid1 (+1247)
chr19	36110955	36111455	Y	Ankrd1 (+8639), Rpp30 (+27489)
chr11	19776474	19776974	Y	Meis1 (-757755), Spred2 (-147718)
chr4	14881892	14882392	Y	Tmem55a (+18066), Necab1 (+266989)
chr19	32293382	32293882	Y	Asah2 (-232163), Sgms1 (+55684)
chr11	41645089	41645589	Y	Ccng1 (-890028), Gabrg2 (+355193)
chr4	138596694	138597194	Y	Vwa5b1 (+27068), Camk2n1 (+142630)
chr16	72670376	72670876	Y	Robo1 (+7477)
chr14	61739926	61740426	Y	Kcnrg (+132694), Dleu7 (+552787)
chr17	83222662	83223162	Y	Eml4 (-128019), Pkdcc (+7620)
chr7	142543017	142543517	Y	Mrpl23 (+10255), Igf2 (+116222)
chr10	86878637	86879137	Y	Nt5dc3 (+99882), Stab2 (+129138)
chr11	24673545	24674045	Y	Bcl11a (+595622)
chr14	69089044	69089544	Y	Nkx2-6 (-82508), Stc1 (+60056)
chr10	105508347	105508847	Y	Tmtc2 (+65838)
chr13	94069311	94069811	Y	Lhfpl2 (+11765), Scamp1 (+216268)
chr6	99013543	99014043	Y	Gm765 (-671039), Foxp1 (+421552)
chr2	34288414	34288914	Y	Mvb12b (-400718), Pbx3 (+83380)
chr6	86252603	86253103	Y	Fam136a (-112793), Tgfa (+57630)
chr10	108350638	108351138	Y	Pawr (+18767), Gm5136 (+349272)
chr5	46445661	46446161	Y	Lcorl (-588398)
chr5	138914958	138915458	Y	Pdgfa (+79829), Gm5294 (+95128)
chr8	23038146	23038646	Y	Nkx6-3 (-114873), Ank1 (+63514)
chr3	50904762	50905262	Y	Slc7a11 (-461401), Noct (-319435)
chr10	97282824	97283324	Y	Dcn (-196535), Btg1 (+666068)
chr13	69429624	69430124	Y	Adcy2 (-430333), Papd7 (+103990)
chr1	42233345	42233845	Y	Pou3f3 (-462173)
chr9	42703145	42703645	Y	Tbcel (-231137), Grik4 (+241098)
chr8	45610956	45611456	Y	Pdlim3 (-274255), Sorbs2 (+103288)
chr15	64021612	64022112	Y	Gsdmc4 (-109565), Fam49b (+38586)
chr11	8533312	8533812	Y	Tns3 (+130973)
chr6	39256717	39257217	Y	Kdm7a (-50178), Slc37a3 (+120708)
chr7	71392621	71393121	Y	Gm10295 (-41386), Mctp2 (+913737)
chr7	49152376	49152876	Y	E2f8 (-271585), Nav2 (-94218)
chr2	172933585	172934085	Y	Bmp7 (+6486), Tfap2c (+382844)
chr14	25208202	25208702	Y	Zmiz1 (-250772), Rps24 (+717734)
chr19	10841597	10842097	Y	Slc15a3 (-697)
chr11	43565786	43566286	Y	4933415A04Rik (-21004), Ccnjl (+37252)
chr14	75665654	75666154	Y	Erich6b (+23645), Cog3 (+88589)
chr2	75350726	75351226	Y	Hnrnpa3 (-308285), Mtx2 (+525173)
chr2	64395904	64396404	Y	Fign (-298142), Grb14 (+626628)
chr5	52782801	52783301	Y	Zcchc4 (-3)
chr15	59064890	59065390	Y	Mtss1 (+16886), Ndufb9 (+131330)
chr15	83149521	83150021	Y	Poldip3 (-387)
chr3	131155580	131156080	Y	Lef1 (+45359), Hadh (+116271)
chr5	28179140	28179640	Y	En2 (+13696), Cnpy1 (+30632)
chr7	24507325	24507825	Y	Zfp428 (+445)
chr2	12019644	12020144	Y	Ankrd16 (+241403), Itga8 (+282028)
chr9	45136847	45137347	Y	Scn4b (-1298)
chr16	31592034	31592534	Y	Dlg1 (-71755), Bdh1 (+163536)
chr15	98609915	98610415	Y	Adcy6 (-2532)
chr8	120755159	120755659	Y	Foxf1 (-328977), Irf8 (+19051)
chr4	125930709	125931209	Y	Csf3r (-93591), Grik3 (+440259)
chr9	96952336	96952836	Y	Pxylp1 (-63112), Spsb4 (+66257)
chr1	170387353	170387853	Y	Spata46 (+78800), Nos1ap (+202258)
chr11	103094389	103094889	Y	Plcd3 (+7019), Nmt1 (+66293)
chr9	75423721	75424221	Y	Leo1 (-17565), Mapk6 (-14612)
chr13	109915414	109915914	Y	Rab3c (+364486)
chr18	16740853	16741353	Y	Cdh2 (+68143), Gm10036 (+908309)
chr10	68705657	68706157	Y	1700040L02Rik (-164011), Tmem26 (-17839)
chr4	65279911	65280411	Y	Trim32 (-324825), Pappa (+155987)
chr4	116221387	116221887	Y	Pik3r3 (-24)
chr5	105684862	105685362	Y	Lrrc8d (-15677), Lrrc8c (+165724)
chr12	111038616	111039116	Y	Rcor1 (-932)
chr16	73647130	73647630	Y	Robo2 (+763609), Robo1 (+984231)
chr5	32238618	32239118	Y	Ppp1cb (-219975), Plb1 (+6154)
chr5	139554942	139555442	Y	Uncx (+11698), Micall2 (+181144)
chr12	70283301	70283801	Y	Pygl (-55868), Trim9 (+63799)
chr2	5345821	5346321	Y	Ccdc3 (+208295), Camk1d (+368444)
chr14	31233254	31233754	Y	Sema3g (+15644), Phf7 (+17714)
chr1	40129266	40129766	Y	Il1r1 (-95564), Il1r2 (+44818)
chr7	126277428	126277928	Y	Sbk1 (+5059), Lat (+91856)
chr7	96555282	96555782	Y	Nars2 (-395973), Tenm4 (+343861)
chr4	119932576	119933076	Y	Edn2 (-228380), Hivep3 (+118331)
chr14	25371516	25372016	Y	Zmiz1 (-87458), Rps24 (+881048)
chr11	40692371	40692871	Y	Mat2b (+153)
chr6	52190709	52191209	Y	Hoxa4 (+794)
chr5	74122054	74122554	Y	Rasl11b (-72982), Usp46 (-53873)
chr1	127577050	127577550	Y	Tmem163 (+102248), Mgat5 (+372282)
chr14	67158601	67159101	Y	Ppp2r2a (-86407), Ebf2 (-74735)
chr11	120307071	120307571	Y	Actg1 (+41221), Bahcc1 (+74374)
chr15	59597327	59597827	Y	Trib1 (-50773), Nsmce2 (+223379)
chr5	52294085	52294585	Y	Dhx15 (-103821), Sod3 (-69456)
chr7	126667417	126667917	Y	Sult1a1 (+8690), Sgf29 (+18358)
chr5	100125404	100125904	Y	Tmem150c (+34154), Enoph1 (+85669)
chr16	21865281	21865781	Y	Ehhadh (-77687), Map3k13 (-26438)
chr8	126538646	126539146	Y	Tarbp1 (-63831), Irf2bp2 (+55090)
chr13	44420101	44420601	Y	Jarid2 (-310920), Cd83 (+635576)
chr5	31083867	31084367	Y	Slc30a3 (+9498), Cad (+29337)
chr5	146205454	146205954	Y	1700001J03Rik (-20400), Rnf6 (+15851)
chr13	52015178	52015678	Y	Gadd45g (+168750), Diras2 (+515851)
chr12	55387762	55388262	Y	Ppp2r3c (-85014), Psma6 (-10763)
chr1	59394505	59395005	Y	Fzd7 (-87669), Cdk15 (+137848)
chr11	70069934	70070434	Y	Asgr2 (-22460), Asgr1 (+15486)
chr19	21119490	21119990	Y	Tmc1 (-165538), Zfand5 (-152538)
chr10	77165406	77165906	Y	Pofut2 (-93562), Col18a1 (-51951)
chr18	35872746	35873246	Y	Psd2 (-91834), Cxxc5 (+43178)
chr4	9082083	9082583	Y	Clvs1 (-186984), Chd7 (+390968)
chr11	52284210	52284710	Y	Tcf7 (-1889)
chr7	70788688	70789188	Y	Nr2f2 (-428345), Gm10295 (+562547)
chr15	78436646	78437146	Y	Kctd17 (+8332), Tmprss6 (+31738)
chr6	52216704	52217204	Y	Hoxa3 (-3839), Hoxa7 (+551)
chr11	8569478	8569978	Y	Tns3 (+94807)
chr3	153689696	153690196	Y	St6galnac5 (-707700), St6galnac3 (+35228)
chr18	74727742	74728242	Y	Acaa2 (-51205), Myo5b (+285455)
chr13	53462212	53462712	Y	Sptlc1 (-85065), Msx2 (+10612)
chr14	28441403	28441903	Y	Wnt5a (-63097), Erc2 (+819211)
chr14	105921030	105921530	Y	Spry2 (-24461), Gm4775 (+179877)
chr11	120697621	120698121	Y	Cenpx (+15861), Aspscr1 (+24879)
chr7	71409644	71410144	Y	Gm10295 (-58409), Mctp2 (+896714)
chr3	63897164	63897664	Y	Plch1 (-46423), E130311K13Rik (+32058)
chr15	60141704	60142204	Y	4933412E24Rik (-125336), Fam84b (+683126)
chr17	78246721	78247221	Y	Crim1 (+46723), Fez2 (+171160)
chr13	63301556	63302056	Y	Fbp1 (-413524), Fancc (+129919)
chr5	132544975	132545475	Y	NONE
chr6	117407018	117407518	Y	Zfp637 (-434013), Cxcl12 (+238691)
chr3	130867203	130867703	Y	Lef1 (-243018), Rpl34 (-137116)
chr10	39731341	39731841	Y	Rev3l (-527)
chr8	77518820	77519320	Y	Arhgap10 (-1117)
chr5	98019436	98019936	Y	Gk2 (-562665), Antxr2 (+11276)
chr7	130837845	130838345	Y	Plekha1 (-27803), Btbd16 (+64026)
chr19	44280642	44281142	Y	Scd2 (-12784), Scd3 (+77604)
chr8	108822801	108823301	Y	Pmfbp1 (-670976), Zfhx3 (+880407)
chr13	98365938	98366438	Y	Foxd1 (+11946), Gm10320 (+125813)
chr4	140532166	140532666	Y	Igsf21 (-285632), Arhgef10l (+116334)
chr18	54576441	54576941	Y	Zfp608 (+413489), Csnk1g3 (+714578)
chr14	20775339	20775839	Y	Ndst2 (-41027), Camk2g (+18499)
chr2	125484822	125485322	Y	Gm9913 (-20017), Dut (+237882)
chr1	72244110	72244610	Y	Mreg (-32053), Pecr (+39954)
chr4	137217082	137217582	Y	Zbtb40 (-168637), Wnt4 (-60157)
chr4	44104134	44104634	Y	Gne (-20207), Rnf38 (+63224)
chr1	152791207	152791707	Y	Ncf2 (-8737), Arpc5 (+24915)
chr18	35930352	35930852	Y	Psd2 (-34228), Cxxc5 (+100784)
chr17	28101896	28102396	Y	Scube3 (-40170), Tcp11 (-21562)
chr18	4923923	4924423	Y	Svil (+3633), Zfp438 (+410266)
chr8	120486337	120486837	Y	Gse1 (-1860)
chr10	17722962	17723462	Y	Cited2 (-21)
chr2	152820364	152820864	Y	Bcl2l1 (+10052), Cox4i2 (+65520)
chr13	52561509	52562009	Y	Diras2 (-30480), Syk (-21414)
chr4	32303631	32304131	Y	Bach2 (+65077), Gja10 (+298879)
chr17	46126622	46127122	Y	Mrps18a (+15886), Rsph9 (+17344)
chr7	75474532	75475032	Y	Klhl25 (-373528), Akap13 (+19248)
chr13	45872309	45872809	Y	Atxn1 (+92418), Gmpr (+365115)
chr10	58651188	58651688	Y	Edar (+24216), Ccdc138 (+153490)
chr2	59544153	59544653	Y	Tanc1 (-67641), Dapl1 (+59750)
chr18	35921256	35921756	Y	Psd2 (-43324), Cxxc5 (+91688)
chr1	151975549	151976049	Y	1700025G04Rik (+114326), Edem3 (+220425)
chr16	90676905	90677405	Y	Mis18a (+50249), Hunk (+290758)
chr18	38882165	38882665	Y	Spry4 (-281147), Fgf1 (+36356)
chr11	3374111	3374611	Y	Limk2 (+34813), Pik3ip1 (+43960)
chr5	137742031	137742531	Y	Tsc22d4 (-3449), Nyap1 (-2283)
chr4	106096025	106096525	Y	Usp24 (-219959), Gm12728 (+306406)
chr9	71513618	71514118	Y	Polr2m (-27933), Gcom1 (+78397)
chr9	73867343	73867843	Y	Unc13c (+101373), Rsl24d1 (+754145)
chr5	122918191	122918691	Y	Rnf34 (+68393), Kdm2b (+70658)
chr15	6961402	6961902	Y	Lifr (-192701), Osmr (-86683)
chr5	115151399	115151899	Y	Unc119b (-16674), Mlec (+6530)
chr3	157695630	157696130	Y	Ptger3 (+128988), Cth (+229197)
chr3	20033945	20034445	Y	Hps3 (+1120), Cp (+77084)
chr10	120552344	120552844	Y	Hmga2 (-76125), Msrb3 (+346507)
chr11	108980363	108980863	Y	Axin2 (+60264), E030025P04Rik (+163756)
chr4	116830038	116830538	Y	Zswim5 (-47088), Hpdl (-8581)
chr9	62174497	62174997	Y	Glce (-52137), Spesp1 (+107461)
chr11	35151532	35152032	Y	Pank3 (-617702), Slit3 (+30558)
chr5	147448467	147448967	Y	Pan3 (+18556), Flt1 (+277294)
chr16	24254926	24255426	Y	Bcl6 (-266324), Lpp (-138174)
chr15	56975333	56975833	Y	Has2 (-281044), Slc22a22 (+502042)
chr16	84735037	84735537	Y	Mrpl39 (+455)
chr5	37895396	37895896	Y	Stx18 (-143096), Msx1 (-71063)
chr7	143119452	143119952	Y	Kcnq1 (+12448), Cdkn1c (+341294)
chr14	120368764	120369264	Y	Rap2a (-109447), Mbnl2 (+93345)
chr10	92243202	92243702	Y	Nedd1 (+478968)
chr12	80113156	80113656	Y	Zfp36l1 (-393)
chr8	70695409	70695909	Y	Jund (-3290)
chr10	117471394	117471894	Y	Cpm (-157856), Cpsf6 (-94671)
chr1	72454636	72455136	Y	March4 (+82044), Xrcc5 (+147465)
chr3	65872896	65873396	Y	Ccnl1 (+85103), Lekr1 (+206918)
chr17	86226721	86227221	Y	Prkce (+59186), Gm10309 (+278261)
chr19	42169422	42169922	Y	Zfyve27 (-895)
chr19	59630692	59631192	Y	Emx2 (+172570), Rab11fip2 (+312422)
chr13	97600926	97601426	Y	Gm10260 (+159456), Enc1 (+360071)
chr4	46087833	46088333	Y	Tmod1 (+49148), Tstd2 (+50392)
chr10	115586345	115586845	Y	Lgr5 (+1185), A930009A15Rik (+16609)
chr1	118917507	118918007	Y	Gli2 (+135862), Tfcp2l1 (+289811)
chr2	128139688	128140188	Y	Spdye4c (-452403), Bcl2l11 (+13899)
chr8	77442134	77442634	Y	Arhgap10 (+75569), Nr3c2 (+542612)
chr16	93449946	93450446	Y	Runx1 (-624047), Setd4 (+153619)
chr6	121057239	121057739	Y	Bid (-140636), Mical3 (+24120)
chr6	30591737	30592237	Y	Cpa5 (-19023), Cpa4 (+23618)
chr4	98109454	98109954	Y	E130114P18Rik (-331656), Tm2d1 (+273602)
chr12	85227675	85228175	Y	Eif2b2 (+8444), Mlh3 (+42674)
chr12	79455724	79456224	Y	Rad51b (+158623), Zfp36l1 (+657039)
chr9	46702321	46702821	Y	4931429L15Rik (-382585), Gm4791 (-296170)
chr6	51173271	51173771	Y	Npvf (-519082), Nfe2l3 (-259149)
chr12	108893947	108894447	Y	Wars (-1000), Wdr25 (-120)
chr14	118657772	118658272	Y	Abcc4 (+48197), Gm9376 (+391062)
chr13	84348277	84348777	Y	Ccnh (-840881), Tmem161b (+126227)
chr10	108874901	108875401	Y	Gm5136 (-174991), Syt1 (+135824)
chr17	14517294	14517794	Y	Thbs2 (+176718), Smoc2 (+238038)
chr13	36537546	36538046	Y	Lyrm4 (-420270), Nrn1 (+196681)
chr4	151618422	151618922	Y	Camta1 (+243074), Gm13090 (+529102)
chr1	43361215	43361715	Y	Fhl2 (-197504), Nck2 (-84286)
chr18	61176753	61177253	Y	Hmgxb3 (+47)
chr18	55549728	55550228	Y	Gramd3 (-882154), Zfp608 (-559798)
chr17	70849762	70850262	Y	Tgif1 (+1722), Dlgap1 (+425218)
chr3	119949489	119949989	Y	Ptbp2 (-166351)
chr6	5802635	5803135	Y	Dync1i1 (+77094), Slc25a13 (+414288)
chr9	43993293	43993793	Y	Thy1 (-49841), Nectin1 (+249559)
chr9	97019122	97019622	Y	Spsb4 (-529)
chr12	8673851	8674351	Y	Pum2 (-580)
chr3	85203554	85204054	Y	Gatb (-370315), Fbxw7 (+388536)
chr1	133882180	133882680	Y	Atp2b4 (-81389), Optc (+24742)
chr6	53950795	53951295	Y	Tril (-130215), Cpvl (+27617)
chr16	30145205	30145705	Y	Hes1 (+80115), Cpn2 (+122077)
chr5	31811021	31811521	Y	Fosl2 (-324530), Babam2 (+113221)
chr17	83895242	83895742	Y	Haao (-48702), Zfp36l2 (+292455)
chr13	28633838	28634338	Y	Sox4 (+319625), Prl5a1 (+491604)
chr4	127904003	127904503	Y	Gjb5 (-546072), CK137956 (+66698)
chr9	21203857	21204357	Y	Keap1 (+34706), Pde4a (+38393)
chr2	53850732	53851232	Y	Rprm (+234570), Arl6ip6 (+658894)
chr8	69807984	69808484	Y	Gmip (-445)
chr9	92274358	92274858	Y	Plscr2 (-994)
chr5	119257707	119258207	Y	Tbx3 (-413061), Med13l (+697218)
chr18	54948137	54948637	Y	Zfp608 (+41793)
chr11	96714327	96714827	Y	Snx11 (+62954), Skap1 (+249984)
chr8	106936592	106937092	Y	Vps4a (-94380), Sntb2 (+1092)
chr2	170221114	170221614	Y	Zfp217 (-90144), Bcas1 (+206464)
chr11	95402361	95402861	Y	Spop (-11487), Slc35b1 (+17919)
chr4	125930389	125930889	Y	Csf3r (-93911), Grik3 (+439939)
chr16	94179158	94179658	Y	Sim2 (+94148), Hlcs (+134155)
chr4	8799476	8799976	Y	Clvs1 (-469591), Chd7 (+108361)
chr16	97510556	97511056	Y	Fam3b (-5870), Tmprss2 (+100389)
chr17	66761818	66762318	Y	Themis3 (-167447), Ptprm (+592319)
chr9	15235276	15235776	Y	Vstm5 (-3519)
chr13	96956367	96956867	Y	Gcnt4 (+31928), 1700029F12Rik (+77745)
chr1	77227135	77227635	Y	Epha4 (+287703)
chr17	63404036	63404536	Y	Efna5 (-522969), Fbxl17 (+95731)
chr4	57750906	57751406	Y	Akap2 (-103003), Palm2 (+316909)
chr12	26877474	26877974	Y	Cmpk2 (+408520), Sox11 (+464850)
chr11	62442050	62442550	Y	Ncor1 (+15032), Ttc19 (+160816)
chr4	76369115	76369615	Y	Ptprd (+224934)
chr19	44670094	44670594	Y	Pax2 (-85701), Hif1an (+107494)
chr11	20812333	20812833	Y	Aftph (-84976), Lgalsl (+18473)
chr9	62163051	62163551	Y	Glce (-40691), Spesp1 (+118907)
chr11	105388509	105389009	Y	March10 (+67976), Mrc2 (+96113)
chr13	48290369	48290869	Y	Id4 (+29391), Zfp169 (+222775)
chr15	82927894	82928394	Y	Tcf20 (-16010), Nfam1 (+105162)
chr9	42865293	42865793	Y	Tbcel (-393285), Grik4 (+78950)
chr8	86418533	86419033	Y	Abcc12 (+161903), Phkb (+577781)
chr17	83179077	83179577	Y	Pkdcc (-35965), Gm6594 (+640069)
chr18	25653034	25653534	Y	Celf4 (+100699), AW554918 (+484264)
chr8	36688854	36689354	Y	6430573F11Rik (+231530), Dlc1 (+263338)
chr7	96832987	96833487	Y	Nars2 (-118268), Tenm4 (+621566)
chr6	21823425	21823925	Y	Tspan12 (+28840), Kcnd2 (+608172)
chr5	31888175	31888675	Y	Fosl2 (-247376), Babam2 (+190375)
chr6	86209543	86210043	Y	Fam136a (-155853), Tgfa (+14570)
chr1	162180373	162180873	Y	4930558K02Rik (-200987), Dnm3 (+297411)
chr13	23554963	23555463	Y	Hist1h4f (-3565), Hist1h1d (+1951)
chr8	111779662	111780162	Y	Bcar1 (-36103), Cfdp1 (+74379)
chr13	44449402	44449902	Y	Jarid2 (-281619), Cd83 (+664877)
chr11	30269580	30270080	Y	Sptbn1 (-1661)
chr9	60290855	60291355	Y	Nr2e3 (-340988), Thsd4 (+219930)
chr6	113659806	113660306	Y	Tatdn2 (-37508), Irak2 (+21589)
chr15	74925835	74926335	Y	2010109I03Rik (-44381), Ly6e (-28986)
chr8	115850576	115851076	Y	Dynlrb2 (-654189), Maf (-143032)
chr5	53319836	53320336	Y	Rbpj (-270128), Smim20 (+52948)
chr9	107714528	107715028	Y	Sema3f (-9222), Rbm5 (+56218)
chr9	100452353	100452853	Y	Sox14 (-576433), Il20rb (+34185)
chr4	150272802	150273302	Y	Rere (-8594), Eno1 (+36100)
chr13	97607407	97607907	Y	Gm10260 (+152975), Enc1 (+366552)
chr4	87401277	87401777	Y	Slc24a2 (-173564), Mllt3 (+631837)
chr6	112494546	112495046	Y	Oxtr (-4853)
chr9	103654081	103654581	Y	Bfsp2 (-173911), Tmem108 (+38476)
chr3	38131316	38131816	Y	Gm5148 (-407237), Ankrd50 (+353278)
chr8	114707369	114707869	Y	Wwox (+267964)
chr18	69805819	69806319	Y	Ccdc68 (-119397), Tcf4 (+461580)
chr17	4498287	4498787	Y	Nox3 (-802276), Arid1b (-496537)
chr2	83710008	83710508	Y	Itgav (-14139), Zc3h15 (+65823)
chr19	44756301	44756801	Y	Pax2 (+506)
chr12	13049645	13050145	Y	Mycn (-107981), Ddx1 (+199318)
chr12	80118574	80119074	Y	Zfp36l1 (-5811), Actn1 (+141547)
chr19	47463138	47463638	Y	Sh3pxd2a (+1023), Neurl1a (+284568)
chr10	7182472	7182972	Y	Ipcef1 (-203011), Cnksr3 (+29515)
chr5	64156484	64156984	Y	Tbc1d1 (-2717)
chr11	70475128	70475628	Y	Tm4sf5 (-29866), Cxcl16 (-15394)
chr5	31583218	31583718	Y	Mrpl33 (-30471), Slc4a1ap (+56456)
chr14	58076100	58076600	Y	Fgf9 (+3664)
chr11	49931834	49932334	Y	Rnf130 (-93264), Rasgef1c (+29923)
chr11	108892528	108893028	Y	Axin2 (-27571), Cep112 (+467512)
chr11	76849627	76850127	Y	Cpd (-2859)
chr11	116241786	116242286	Y	Evpl (-3959)
chr2	179537395	179537895	Y	Cdh4 (+95214), Taf4 (+439001)
chr7	70796328	70796828	Y	Nr2f2 (-435985), Gm10295 (+554907)
chr17	66761292	66761792	Y	Themis3 (-166921), Ptprm (+592845)
chr1	179198135	179198635	Y	Smyd3 (+319649), Kif26b (+669260)
chr2	152622028	152622528	Y	Rem1 (-4673), Defb25 (+775)
chr7	142510500	142511000	Y	Mrpl23 (-22262), Tnnt3 (+11914)
chr3	53463459	53463959	Y	Nhlrc3 (-377), Proser1 (+43)
chr7	125818464	125818964	Y	D430042O09Rik (+110799), Gsg1l (+263697)
chr5	28158164	28158664	Y	En2 (-7280), Insig1 (+87051)
chr2	28943728	28944228	Y	Barhl1 (-27566), Cfap77 (+111088)
chr14	59969694	59970194	Y	Atp8a2 (+116890), Shisa2 (+344636)
chr15	102377206	102377706	Y	Sp1 (-28924), Sp7 (-11131)
chr15	10661926	10662426	Y	Ttc23l (-103508), Rai14 (+51364)
chr3	95293503	95294003	Y	Mindy1 (+10809), Anxa9 (+13051)
chr1	165737273	165737773	Y	Rcsd1 (-29475), Creg1 (-26223)
chr3	158031542	158032042	Y	Lrrc40 (-4870), Srsf11 (+4847)
chr11	109495661	109496161	Y	Slc16a6 (-22313), Wipi1 (+115521)
chr17	28107154	28107654	Y	Scube3 (-34912), Tcp11 (-26820)
chr7	131845725	131846225	Y	Gpr26 (-120485), Bub3 (+285753)
chr6	29513337	29513837	Y	Irf5 (-15695), Kcp (-5637)
chr12	39741459	39741959	Y	Arl4a (+295720), Etv1 (+961627)
chr9	65630680	65631180	Y	Rbpms2 (+371)
chr12	75368369	75368869	Y	Gphb5 (+48162), Rhoj (+60297)
chr2	49827643	49828143	Y	Lypd6 (-238571), Lypd6b (+40205)
chr9	73725747	73726247	Y	Unc13c (+242969), Rsl24d1 (+612549)
chr4	142222262	142222762	Y	Tmem51 (-138208), Kazn (+16889)
chr17	70746709	70747209	Y	Tgif1 (+104775), Dlgap1 (+322165)
chr4	140920348	140920848	Y	Sdhb (-40605), Padi2 (+14254)
chr2	110191691	110192191	Y	Bbox1 (+113800), Ccdc34 (+174124)
chr2	51140347	51140847	Y	Mmadhc (-843880), Rnd3 (+8514)
chr7	71399173	71399673	Y	Gm10295 (-47938), Mctp2 (+907185)
chr7	129680805	129681305	Y	Wdr11 (+89192), Fgfr2 (+585136)
chr18	49559124	49559624	Y	Dtwd2 (+196227)
chr5	139585318	139585818	Y	Uncx (+42074), Micall2 (+150768)
chr13	113579865	113580365	Y	Snx18 (+38449), BC067074 (+286956)
chr6	34459367	34459867	Y	Bpgm (-16590), Akr1b7 (+47283)
chr10	42173872	42174372	Y	Armc2 (-155742), Foxo3 (+102630)
chr1	89245397	89245897	Y	Agap1 (-209159), Sh3bp4 (+175232)
chr10	99461007	99461507	Y	Dusp6 (+198026), Csl (+298401)
chr11	75584921	75585421	Y	Pitpna (-2926)
chr13	20393018	20393518	Y	Aoah (-400845), Elmo1 (+302649)
chr13	56678577	56679077	Y	Smad5 (-24183), Tgfbi (+69241)
chr3	131105826	131106326	Y	Lef1 (-4395)
chr4	133660933	133661433	Y	Zdhhc18 (-27714), Pigv (+11464)
chr8	120537042	120537542	Y	Gse1 (+48845), Gins2 (+52012)
chr6	83234322	83234822	Y	Slc4a5 (-2803)
chr5	101664348	101664848	Y	Nkx6-1 (+398)
chr7	67372731	67373231	Y	Mef2a (-123)
chr8	94123040	94123540	Y	Bbs2 (-24362), Mt4 (-13907)
chr14	23015516	23016016	Y	Kcnma1 (+988439), Lrmda (+996054)
chr10	40258398	40258898	Y	Gtf3c6 (-977)
chr13	32478937	32479437	Y	Gmds (-140447), Mylk4 (+302529)
chr2	83759111	83759611	Y	Fam171b (-53275), Itgav (+34964)
chr13	119731366	119731866	Y	Nim1k (+24266), Hmgcs1 (+41152)
chr5	66097569	66098069	Y	9130230L23Rik (-93534), Rbm47 (+75299)
chr16	17558612	17559112	Y	P2rx6 (-3023), Lrrc74b (+2385)
chr1	97599104	97599604	Y	Slco6c1 (-471148), D1Ertd622e (+62720)
chr2	28836452	28836952	Y	Ddx31 (-3757), Gtf3c4 (+3584)
chr17	34121051	34121551	Y	Brd2 (+446)
chr5	86244906	86245406	Y	Gnrhr (-47286), Tmprss11c (+44152)
chr1	78187436	78187936	Y	Epha4 (-672598), Pax3 (+9152)
chr6	38959395	38959895	Y	Tbxas1 (+40665), Parp12 (+158704)
chr1	185011770	185012270	Y	Rab3gap2 (-192097), Mark1 (-12450)
chr3	116391220	116391720	Y	Gpr88 (-137967), Cdc14a (+32562)
chr8	83178026	83178526	Y	Ucp1 (-112076), Tbc1d9 (+12416)
chr11	70073382	70073882	Y	Asgr2 (-19012), Asgr1 (+18934)
chr8	8919898	8920398	Y	Arglu1 (-229627), Fam155a (+851013)
chr6	52215450	52215950	Y	Hoxa3 (-2585)
chr17	66769243	66769743	Y	Themis3 (-174872), Ptprm (+584894)
chr17	50470486	50470986	Y	Dazl (-177137), Plcl2 (-38811)
chr16	31535185	31535685	Y	Dlg1 (-128604), Bdh1 (+106687)
chr14	27048132	27048632	Y	Arhgef3 (-189657), Il17rd (+9441)
chr4	126149766	126150266	Y	Eva1b (+2272), Sh3d21 (+13475)
chr15	98978002	98978502	Y	Gm8973 (-27804), Tuba1a (-24701)
chr10	84479860	84480360	Y	Nuak1 (-39513), Ckap4 (+53952)
chr13	44408974	44409474	Y	Jarid2 (-322047), Cd83 (+624449)
chr8	61359860	61360360	Y	Cbr4 (-127624), Sh3rf1 (+136238)
chr18	74004149	74004649	Y	Mapk4 (+60530), Mro (+145012)
chr5	92784011	92784511	Y	Shroom3 (+100826), Sowahb (+260761)
chr5	37826633	37827133	Y	Msx1 (-2300)
chr12	69541303	69541803	Y	Gm9887 (-169095), Vcpkmt (+41475)
chr10	70484964	70485464	Y	Fam13c (+44288), Phyhipl (+114077)
chr14	66823972	66824472	Y	Dpysl2 (+44466), Adra1a (+188881)
chr14	24206575	24207075	Y	Kcnma1 (-202620), Dlg5 (+39095)
chr14	31420920	31421420	Y	Sh3bp5 (+14895), Capn7 (+84532)
chr9	60518081	60518581	Y	Thsd4 (-7296), Lrrc49 (+169827)
chr2	179538108	179538608	Y	Cdh4 (+95927), Taf4 (+438288)
chr13	59856594	59857094	Y	Zcchc6 (-33697), Gas1 (+320097)
chr10	30405943	30406443	Y	Cenpw (-205633), Trmt11 (+194556)
chr10	60933849	60934349	Y	Pcbd1 (-155260), Unc5b (-102518)
chr13	102537277	102537777	Y	Pik3r1 (-769310), Cd180 (-156031)
chr16	24281347	24281847	Y	Bcl6 (-292745), Lpp (-111753)
chr3	105481246	105481746	Y	Kcnd3 (+28410), Ddx20 (+206078)
chr4	72946614	72947114	Y	Aldoart1 (-94230), Gm11487 (+458208)
chr1	85933250	85933750	Y	4933407L21Rik (+5017), Gpr55 (+27507)
chr1	89671203	89671703	Y	Agap1 (+216647), Gbx2 (+259726)
chr2	170826840	170827340	Y	Dok5 (+95283)
chr17	56935420	56935920	Y	Mllt1 (-282)
chr7	16793004	16793504	Y	Strn4 (-22635), Slc1a5 (+11914)
chr4	151630607	151631107	Y	Camta1 (+230889), Gm13090 (+541287)
chr5	65925974	65926474	Y	Chrna9 (-40900), Rhoh (+65011)
chr13	98684256	98684756	Y	Tmem174 (-47096), Tmem171 (+10328)
chr17	14165480	14165980	Y	Gm7356 (-163965), Dact2 (+38101)
chr5	99472657	99473157	Y	Gm35911 (-433409), Rasgef1b (-219980)
chr2	76098253	76098753	Y	Ttc30a1 (-116536), Pde11a (+240271)
chr11	86959313	86959813	Y	Dhx40 (-151817), Ypel2 (+34144)
chr14	61046232	61046732	Y	Tnfrsf19 (-13)
chr7	112299844	112300344	Y	Micalcl (-68214), Mical2 (+28795)
chr19	55792501	55793001	Y	Habp2 (-495171), Tcf7l2 (+50941)
chr3	53284375	53284875	Y	Nhlrc3 (+178707), Lhfp (+243097)
chr9	79690085	79690585	Y	Col12a1 (+28183)
chr11	109809569	109810069	Y	Fam20a (-87563), 1700012B07Rik (+18227)
chr13	52901410	52901910	Y	Auh (+28001), Syk (+318487)
chr14	14632731	14633231	Y	Slc4a7 (-69298), Olfr721-ps1 (+225757)
chr16	96363178	96363678	Y	Igsf5 (+1760), Itgb2l (+80191)
chr7	110953206	110953706	Y	Ctr9 (-75495), Mrvi1 (-7269)
chr3	37420043	37420543	Y	Nudt6 (-697), Spata5 (+397)
chr6	52226081	52226581	Y	Hoxa7 (-8826), Hoxa9 (+1039)
chr8	35927194	35927694	Y	Prag1 (-167384), Cldn23 (-100885)
chr1	89816871	89817371	Y	Gbx2 (+114058), Agap1 (+362315)
chr6	99519045	99519545	Y	Foxp1 (-83950), Eif4e3 (+147476)
chr10	118110173	118110673	Y	Rap1b (-264388), Mdm1 (-31436)
chr12	17724690	17725190	Y	5730507C01Rik (-789570), Hpcal1 (+34084)
chr16	93807840	93808340	Y	Morc3 (-24031), Dopey2 (+96183)
chr7	142564019	142564519	Y	Mrpl23 (+31257), Igf2 (+95220)
chr4	139977217	139977717	Y	Klhdc7a (-9441), Igsf21 (+269317)
chr12	16731180	16731680	Y	Greb1 (+69254), Ntsr2 (+77946)
chr16	21369542	21370042	Y	Vps8 (-53409), Ephb3 (+165037)
chr2	79966942	79967442	Y	Pde1a (+161747), Ppp1r1c (+259412)
chr18	35874887	35875387	Y	Psd2 (-89693), Cxxc5 (+45319)
chr2	173266272	173266772	Y	Zbp1 (-47599), Pmepa1 (+10011)
chr16	8491882	8492382	Y	Abat (-21297), Mettl22 (+21344)
chr9	35283482	35283982	Y	Cdon (-137826), Rpusd4 (+15867)
chr7	46013384	46013884	Y	Abcc6 (+16668), Ccdc114 (+85236)
chr3	40509232	40509732	Y	Intu (-31285)
chr17	66416829	66417329	Y	Mtcl1 (+32671), Ddx11 (+293559)
chr13	9187270	9187770	Y	Dip2c (-89008), Larp4b (+93639)
chr11	102610528	102611028	Y	Meioc (-54810), Fzd2 (+6382)
chr9	56465023	56465523	Y	Hmg20a (+46664), Lingo1 (+170355)
chr8	88495117	88495617	Y	Brd7 (-133173), Nkd1 (-25987)
chr4	150724860	150725360	Y	Errfi1 (-129963), Slc45a1 (-72936)
chr19	26881884	26882384	Y	Gm815 (-3791)
chr19	44670864	44671364	Y	Pax2 (-84931), Hif1an (+108264)
chr10	44862073	44862573	Y	Prdm1 (-403636), Prep (-204880)
chr13	23913730	23914230	Y	Slc17a4 (+988)
chr18	54911192	54911692	Y	Zfp608 (+78738)
chr1	181540285	181540785	Y	Dnah14 (-36024), Ccdc121 (-29084)
chr9	12381088	12381588	Y	Jrkl (+864491)
chr3	38283480	38283980	Y	Gm5148 (-559401), Ankrd50 (+201114)
chr6	146078089	146078589	Y	Sspn (+144217), Itpr2 (+423573)
chr13	112025214	112025714	Y	Ankrd55 (-263356), Map3k1 (-216471)
chr3	102508348	102508848	Y	Tspan2 (-225931), Ngf (+38670)
chr6	144922709	144923209	Y	Sox5 (-713479), Bcat1 (+125853)
chr6	92879619	92880119	Y	Gm15737 (+10512), Adamts9 (+21572)
chr4	11007293	11007793	Y	Plekhf2 (+133)
chr17	47877209	47877709	Y	Mdfi (-42768), Foxp4 (+46976)
chr19	46977390	46977890	Y	Ina (-37058), Cnnm2 (+216044)
chr5	118459369	118459869	Y	Med13l (-101120), 2410131K14Rik (+214392)
chr4	144949464	144949964	Y	Dhrs3 (+56637), Vps13d (+245291)
chr4	59336335	59336835	Y	Susd1 (+102048), Ugcg (+147328)
chr10	59907700	59908200	Y	Dnajb12 (+28375), Ddit4 (+43884)
chr2	33871038	33871538	Y	Lmx1b (-230777), Mvb12b (+16658)
chr8	70489354	70489854	Y	Crlf1 (-3554), Tmem59l (-2246)
chr1	98048185	98048685	Y	Ppip5k2 (-278024), Pam (+47197)
chr15	22578292	22578792	Y	Cdh18 (-457921)
chr11	100619514	100620014	Y	Nkiras2 (-3112), Dnajc7 (+404)
chr7	96910258	96910758	Y	Nars2 (-40997), Tenm4 (+698837)
chr1	73850606	73851106	Y	Tnp1 (-834947), Tns1 (+273591)
chr4	118235093	118235593	Y	Kdm4a (-55300), Ptprf (+56062)
chr10	72988472	72988972	Y	Pcdh15 (-833161), Zwint (+333827)
chr9	118842204	118842704	Y	Ctdspl (-83999), Itga9 (+235764)
chr2	162282027	162282527	Y	Ptprt (+378870)
chr4	122831809	122832309	Y	Ppt1 (-4183)
chr18	58053415	58053915	Y	Fbn2 (+156261), Slc12a2 (+174987)
chr4	106827789	106828289	Y	Ssbp3 (-83431), Acot11 (-23041)
chr4	34886587	34887087	Y	Zfp292 (-3877)
chr3	65650282	65650782	Y	Lekr1 (-15696), Tiparp (+122122)
chr1	38512831	38513331	Y	Rev1 (-383419), Aff3 (+114104)
chr17	70525554	70526054	Y	Dlgap1 (+101010), Tgif1 (+325930)
chr15	6707576	6708076	Y	Rictor (-555)
chr19	25399435	25399935	Y	Dmrt1 (-105933), Kank1 (+162710)
chr12	79679748	79680248	Y	Rad51b (+382647), Zfp36l1 (+433015)
chr18	57851288	57851788	Y	Slc12a2 (-27140), 1700011I03Rik (+317758)
chr18	69673976	69674476	Y	Ccdc68 (-251240), Tcf4 (+329737)
chr2	70064371	70064871	Y	Sp5 (-410302), Myo3b (+25495)
chr11	88585061	88585561	Y	Msi2 (+132790), Ccdc182 (+291253)
chr11	96351703	96352203	Y	Hoxb2 (+322)
chr2	139608952	139609452	Y	Ism1 (-68976), Sptlc3 (+115282)
chr15	103177704	103178204	Y	Smug1 (-19952), Cbx5 (+61862)
chr1	128643349	128643849	Y	Thsd7b (-629745), Cxcr4 (-51309)
chr12	16001104	16001604	Y	Trib2 (-184569), Lpin1 (+588416)
chr5	30887925	30888425	Y	Agbl5 (-831)
chr6	5029196	5029696	Y	Ppp1r9a (+126126), Pon1 (+164500)
chr16	30098960	30099460	Y	Hes1 (+33870), Cpn2 (+168322)
chr9	117394009	117394509	Y	Rbms3 (+235654)
chr3	84269831	84270331	Y	Trim2 (+710)
chr1	97991793	97992293	Y	Ppip5k2 (-221632), Pam (+103589)
chr13	63305379	63305879	Y	Fbp1 (-417347), Fancc (+126096)
chr6	121346584	121347084	Y	Slc6a12 (+216)
chr9	66920729	66921229	Y	Rab8b (-1292)
chr11	5297030	5297530	Y	Kremen1 (-35722), Znrf3 (+147567)
chr19	41716169	41716669	Y	Slit1 (+27246), AI606181 (+123056)
chr13	60147134	60147634	Y	Zcchc6 (-324237), Gas1 (+29557)
chr2	91399492	91399992	Y	1110051M20Rik (+44900), Arfgap2 (+134449)
chr19	8774419	8774919	Y	Taf6l (+11647), Nxf1 (+17596)
chr18	80669230	80669730	Y	Ctdp1 (-199785), Nfatc1 (+43591)
chr2	173977819	173978319	Y	Stx16 (-98853), Vapb (+240558)
chr5	38298668	38299168	Y	Drd5 (-20449), Otop1 (+21514)
chr4	100990914	100991414	Y	Gm10577 (+29532), Cachd1 (+214489)
chr14	21684506	21685006	Y	Dupd1 (+29820), Kat6b (+184971)
chr8	107136304	107136804	Y	Terf2 (-40009), Cyb5b (-14086)
chr13	29349943	29350443	Y	Sox4 (-396480), Cdkal1 (+505481)
chr19	44642178	44642678	Y	Pax2 (-113617), Hif1an (+79578)
chr10	45229771	45230271	Y	Popdc3 (-59284), Prep (+162818)
chr15	56695888	56696388	Y	Has2 (-1599)
chr3	68554377	68554877	Y	Il12a (-136797), Schip1 (+489825)
chr11	63785247	63785747	Y	Hs3st3b1 (+136793), Pmp22 (+656515)
chr5	121981623	121982123	Y	Cux2 (+67978), Fam109a (+132878)
chr15	82969218	82969718	Y	Tcf20 (-57334), Nfam1 (+63838)
chr7	131777683	131778183	Y	Gpr26 (-188527), Bub3 (+217711)
chr17	26054421	26054921	Y	Capn15 (-68875), Rab11fip3 (+14506)
chr13	28958094	28958594	Y	Sox4 (-4631)
chr5	21673169	21673669	Y	Armc10 (+27540), Napepld (+27975)
chr12	101002764	101003264	Y	Gpr68 (-94816), Ccdc88c (+26042)
chr4	151366908	151367408	Y	Gm13090 (+277588), Camta1 (+494588)
chr9	42722455	42722955	Y	Tbcel (-250447), Grik4 (+221788)
chr3	159885924	159886424	Y	Wls (+46502)
chr13	15395163	15395663	Y	Gli3 (-68567), AW209491 (+765165)
chr6	120592247	120592747	Y	Cecr2 (-73924), Hdhd5 (-61178)
chr17	28855473	28855973	Y	Pnpla1 (-2688)
chr3	41574537	41575037	Y	Jade1 (+11418), Sclt1 (+167727)
chr5	113034977	113035477	Y	Grk3 (-19713), Crybb2 (+34890)
chr3	102135712	102136212	Y	Casq2 (+49547), Vangl1 (+68731)
chr12	101011871	101012371	Y	Gpr68 (-103923), Ccdc88c (+16935)
chr6	126003291	126003791	Y	Ntf3 (+163174), Ano2 (+313122)
chr14	22760388	22760888	Y	Lrmda (+740926)
chr11	87426620	87427120	Y	Gm11492 (-139783), Tex14 (+21805)
chr15	86089988	86090488	Y	Gramd4 (+32543), Cerk (+95903)
chr10	71127901	71128401	Y	Phyhipl (-528860), Bicc1 (+31549)
chr11	115838797	115839297	Y	Myo15b (-19359), Llgl2 (+14989)
chr5	74753656	74754156	Y	Lnx1 (-68119), Chic2 (+290868)
chr2	115979662	115980162	Y	Meis2 (+85135), BC052040 (+398196)
chr7	139077299	139077799	Y	Dpysl4 (-8452), Jakmip3 (+136799)
chr10	68445825	68446325	Y	Arid5b (-167335), 1700040L02Rik (+95821)
chr11	109472425	109472925	Y	Arsg (-699), Slc16a6 (+923)
chr6	30736272	30736772	Y	Mest (-1531)
chr6	5099567	5100067	Y	Pon1 (+94129), Ppp1r9a (+196497)
chr5	131711159	131711659	Y	Auts2 (-234385)
chr17	35704536	35705036	Y	Ddr1 (-187)
chr18	35919746	35920246	Y	Psd2 (-44834), Cxxc5 (+90178)
chr5	111535957	111536457	Y	Mn1 (+118765), Cryba4 (+716311)
chr2	118509684	118510184	Y	Srp14 (-30223), Bmf (+39753)
chr1	155216841	155217341	Y	BC034090 (+15649), Stx6 (+58376)
chr11	88537275	88537775	Y	Msi2 (+180576), Ccdc182 (+243467)
chr6	51657985	51658485	Y	Snx10 (+134334), Skap2 (+354314)
chr4	150661561	150662061	Y	Errfi1 (-193262), Slc45a1 (-9637)
chr6	53951439	53951939	Y	Tril (-130859), Cpvl (+26973)
chr15	101283691	101284191	Y	Atg101 (-360)
chr12	99329240	99329740	Y	Foxn3 (+64307), Ttc8 (+408878)
chr8	122076442	122076942	Y	Zfpm1 (-205449), Banp (+126148)
chr7	75259956	75260456	Y	Slco3a1 (-705592), Sv2b (+49056)
chr12	13066934	13067434	Y	Mycn (-125270), Ddx1 (+182029)
chr5	118377506	118378006	Y	Med13l (-182983), 2410131K14Rik (+132529)
chr9	71888325	71888825	Y	Cgnl1 (-116973), Tcf12 (+223272)
chr13	85146660	85147160	Y	Ccnh (-42498), Tmem161b (+924610)
chr17	43106015	43106515	Y	Adgrf1 (-164064), Tnfrsf21 (+89710)
chr5	147043260	147043760	Y	Mtif3 (-79725), Lnx2 (+33076)
chr14	49293947	49294447	Y	1700011H14Rik (-48769), Slc35f4 (+231689)
chr5	132542055	132542555	Y	NONE
chr10	110879554	110880054	Y	Csrp2 (-39985), E2f7 (+134336)
chr12	28903040	28903540	Y	Myt1l (-625094), Tssc1 (+151487)
chr13	45469580	45470080	Y	Gmpr (-37614), Mylip (+80088)
chr8	87831405	87831905	Y	Zfp423 (+127940), 4933402J07Rik (+267802)
chr2	152105429	152105929	Y	Srxn1 (+155)
chr1	85936718	85937218	Y	4933407L21Rik (+8485), Gpr55 (+24039)
chr16	41827171	41827671	Y	Lsamp (+294563), Gap43 (+513230)
chr11	64489751	64490251	Y	Elac2 (-489037), Hs3st3a1 (+54669)
chr6	144454163	144454663	Y	Sox5 (-244933), Bcat1 (+594399)
chr3	38143459	38143959	Y	Gm5148 (-419380), Ankrd50 (+341135)
chr16	25333456	25333956	Y	Trp63 (-350059), Tprg (+46889)
chr2	83714234	83714734	Y	Itgav (-9913), Zc3h15 (+70049)
chr6	129511083	129511583	Y	Olr1 (-4168), Tmem52b (-1222)
chr14	76912277	76912777	Y	Serp2 (-355840), Lacc1 (+124114)
chr2	158606557	158607057	Y	Slc32a1 (-3960)
chr12	85581675	85582175	Y	Jdp2 (-17102), Fos (+108035)
chr2	13413454	13413954	Y	Rsu1 (-142289), Cubn (+78109)
chr8	124303914	124304414	Y	Galnt2 (+72773), Pgbd5 (+129772)
chr1	132085213	132085713	Y	Mfsd4a (-17500), Cdk18 (+54221)
chr9	60562628	60563128	Y	Thsd4 (-51843), Lrrc49 (+125280)
chr3	37587037	37587537	Y	Spry1 (-52793), Spata5 (+167391)
chr18	84082182	84082682	Y	Tshz1 (+3972)
chr18	42307881	42308381	Y	Pou4f3 (-86408), Rbm27 (+32778)
chr8	77815288	77815788	Y	Ttc29 (-397804), Ednra (-91102)
chr2	24428138	24428638	Y	Pax8 (+47211), Psd4 (+60778)
chr9	41546033	41546533	Y	Ubash3b (-388221), Sorl1 (+578014)
chr15	74922288	74922788	Y	2010109I03Rik (-40834), Ly6e (-32533)
chr6	87185546	87186046	Y	D6Ertd527e (+81048), Antxr1 (+149968)
chr15	78796640	78797140	Y	Mfng (-23415), Card10 (+6152)
chr10	116220300	116220800	Y	4933416C03Rik (-106633), Ptprb (-80822)
chr1	162281980	162282480	Y	4930558K02Rik (-302594), Dnm3 (+195804)
chr11	120695488	120695988	Y	Cenpx (+17994), Aspscr1 (+22746)
chr2	137643605	137644105	Y	Btbd3 (-634638), Jag1 (-527211)
chr19	58412705	58413205	Y	Gfra1 (+42443), Atrnl1 (+801921)
chr19	59468914	59469414	Y	Emx2 (+10792), Rab11fip2 (+474200)
chr6	96457478	96457978	Y	1700123L14Rik (-291485), Fam19a4 (+602685)
chr14	22906515	22907015	Y	Lrmda (+887053)
chr7	71411895	71412395	Y	Gm10295 (-60660), Mctp2 (+894463)
chr1	153172408	153172908	Y	Lamc2 (+13789), Nmnat2 (+217660)
chr1	38478101	38478601	Y	Rev1 (-348689), Aff3 (+148834)
chr10	30327878	30328378	Y	Cenpw (-127568), Trmt11 (+272621)
chr14	75236054	75236554	Y	Cpb2 (-5983), Lcp1 (+99972)
chr11	73036737	73037237	Y	Ncbp3 (-10796), Camkk1 (+17944)
chr3	55524821	55525321	Y	Mab21l1 (-257439), Dclk1 (+282545)
chr16	23107175	23107675	Y	Eif4a2 (-334)
chr13	8822930	8823430	Y	Wdr37 (+48550), Adarb2 (+620314)
chr9	71217280	71217780	Y	Aldh1a2 (+1741), Polr2m (+268405)
chr14	24216016	24216516	Y	Kcnma1 (-212061), Dlg5 (+29654)
chr3	97942262	97942762	Y	Notch2 (-71026), Sec22b (+41322)
chr7	49497006	49497506	Y	Dbx1 (+139593), Nav2 (+250412)
chr2	170267277	170267777	Y	Zfp217 (-136307), Bcas1 (+160301)
chr7	45717714	45718214	Y	Fam83e (-3248), Sphk2 (+38)
chr16	56068121	56068621	Y	Trmt10c (-30552), Senp7 (-7097)
chr5	50033697	50034197	Y	Kcnip4 (-509040), Adgra3 (+25059)
chr7	121034227	121034727	Y	Mettl9 (+32)
chr11	77840819	77841319	Y	Gm10277 (-53322), Pipox (+53027)
chr4	59387322	59387822	Y	Susd1 (+51061), Ugcg (+198315)
chr2	4542668	4543168	Y	Prpf18 (+109168), Frmd4a (+390046)
chr1	91685661	91686161	Y	Twist2 (-115559), Asb1 (+145367)
chr11	43608334	43608834	Y	Pwwp2a (-73414), Fabp6 (-7044)
chr14	64439404	64439904	Y	Msra (+16249), Prss52 (+335368)
chr13	97434788	97435288	Y	Enc1 (+193933), Gm10260 (+325594)
chr10	116175358	116175858	Y	Ptprb (-125764), 4933416C03Rik (-61691)
chr9	71898799	71899299	Y	Cgnl1 (-127447), Tcf12 (+212798)
chr2	91462244	91462744	Y	Ckap5 (-64268), Lrp4 (+4983)
chr10	61146267	61146767	Y	Sgpl1 (+1127), Pcbd1 (+57158)
chr11	118162202	118162702	Y	Dnah17 (-33233), Cyth1 (+50290)
chr11	108120580	108121080	Y	Cacng5 (-205775), Prkca (+223098)
chr1	192834544	192835044	Y	Hhat (-63571), Sertad4 (+20962)
chr15	103060242	103060742	Y	Hoxc4 (+26097), Smug1 (+97510)
chr12	8856221	8856721	Y	Laptm4a (-65193), Sdc1 (+85148)
chr14	61056450	61056950	Y	Sacs (-81757), Tnfrsf19 (-10231)
chr11	116671217	116671717	Y	1810032O08Rik (-202)
chr16	30038533	30039033	Y	Hes1 (-26557), Opa1 (+459403)
chr1	185227420	185227920	Y	Rab3gap2 (+23553), Iars2 (+101726)
chr4	133813818	133814318	Y	Arid1a (-60457), Rps6ka1 (+73729)
chr11	79288301	79288801	Y	Wsb1 (-33880), Gm9964 (+8355)
chr13	49082454	49082954	Y	Fam120a (-114687), Wnk2 (+65310)
chr8	22544581	22545081	Y	Smim19 (-67976), Vdac3 (+48927)
chr1	185216616	185217116	Y	Rab3gap2 (+12749), Iars2 (+112530)
chr4	108459508	108460008	Y	Zcchc11 (+332)
chr6	72134956	72135456	Y	St3gal5 (+37614), Atoh8 (+100371)
chr9	46443362	46443862	Y	Gm4791 (-555129), 4931429L15Rik (-123626)
chr7	63753008	63753508	Y	E030018B13Rik (-163599), Otud7a (+308507)
chr15	89195199	89195699	Y	Plxnb2 (-24761), Dennd6b (+1025)
chr15	98871988	98872488	Y	Kmt2d (-1034)
chr16	15114657	15115157	Y	Efcab1 (+208270), Ube2v2 (+479617)
chr17	32036213	32036713	Y	Hsf2bp (-1955), Rrp1b (+363)
chr19	53052426	53052926	Y	Add3 (-87769), Xpnpep1 (-12462)
chr5	125252676	125253176	Y	Ncor2 (-73873), Scarb1 (+88168)
chr17	66869457	66869957	Y	Themis3 (-275086), Ptprm (+484680)
chr8	10924596	10925096	Y	Irs2 (+83612), Myo16 (+770878)
chr10	11280815	11281315	Y	Fbxo30 (-265)
chr8	26649882	26650382	Y	Zfp703 (-327222), Thap1 (+491991)
chr1	133235841	133236341	Y	Plekha6 (-10015), Ppp1r15b (+104948)
chr7	126339109	126339609	Y	Lat (+30175), Sbk1 (+66740)
chr10	84467341	84467841	Y	Nuak1 (-26994), Ckap4 (+66471)
chr18	69351882	69352382	Y	Ccdc68 (-573334), Tcf4 (+7643)
chr4	142267709	142268209	Y	Kazn (-28558), Prdm2 (+944746)
chr1	128692243	128692743	Y	Thsd7b (-580851), Cxcr4 (-100203)
chr13	29957513	29958013	Y	Cdkal1 (-102089), E2f3 (+28300)
chr14	21500022	21500522	Y	Kat6b (+487)
chr1	105088794	105089294	Y	Rnf152 (+267626), Cdh20 (+320515)
chr8	107226169	107226669	Y	Nfat5 (-67051), Cyb5b (+75779)
chr1	81755728	81756228	Y	Gm9747 (-477134), Nyap2 (+678661)
chr19	26865706	26866206	Y	Gm815 (-19969), Smarca2 (+260904)
chr6	113075978	113076478	Y	Setd5 (-1137)
chr8	115770922	115771422	Y	Dynlrb2 (-733843), Maf (-63378)
chr8	61986138	61986638	Y	Ddx60 (+58299), Anxa10 (+136728)
chr14	66771541	66772041	Y	Dpysl2 (+96897), Adra1a (+136450)
chr5	28209697	28210197	Y	Cnpy1 (+75)
chr6	83032788	83033288	Y	Loxl3 (-1135), Dok1 (+433)
chr2	130974884	130975384	Y	Gfra4 (+67548), Atrn (+68639)
chr15	86113328	86113828	Y	Gramd4 (+55883), Cerk (+72563)
chr3	102656933	102657433	Y	Tspan2 (-77346), Ngf (+187255)
chr3	63563181	63563681	Y	Gm34302 (-79552), Plch1 (+287560)
chr2	49743990	49744490	Y	Lypd6b (-43448), Kif5c (+124942)
chr13	63918746	63919246	Y	Ercc6l2 (+103693), Hsd17b3 (+170205)
chr9	45664969	45665469	Y	Cep164 (+163472), Dscaml1 (+234928)
chr8	70488301	70488801	Y	Crlf1 (-4607), Tmem59l (-1193)
chr11	115071704	115072204	Y	Cd300e (-9777), Cd300lf (+62038)
chr6	114914297	114914797	Y	Vgll4 (+7274), Atg7 (+271435)
chr6	146170656	146171156	Y	Sspn (+236784), Itpr2 (+331006)
chr4	32560281	32560781	Y	Gja10 (+42229), Bach2 (+321727)
chr15	86067410	86067910	Y	Gramd4 (+9965), Cerk (+118481)
chr11	101604704	101605204	Y	Rdm1 (-22988), Tmem106a (+22712)
chr10	108470300	108470800	Y	Pawr (+138429), Gm5136 (+229610)
chr8	9979868	9980368	Y	Lig4 (-3819), Abhd13 (+2411)
chr2	152105854	152106354	Y	Srxn1 (+580)
chr12	110156606	110157106	Y	Rtl1 (-556526), Dio3 (-122212)
chr14	25636367	25636867	Y	Ppif (-57553), Zmiz1 (+177393)
chr2	75584841	75585341	Y	Hnrnpa3 (-74170), Mtx2 (+759288)
chr3	107850510	107851010	Y	Csf1 (-90291), Eps8l3 (-26469)
chr8	40963080	40963580	Y	Pdgfrl (+37097), Mtus1 (+170396)
chr8	103808589	103809089	Y	Cdh5 (-292786)
chr7	142570404	142570904	Y	Mrpl23 (+37642), Igf2 (+88835)
chr14	67272081	67272581	Y	Ebf2 (+38745), Cdca2 (+443279)
chr9	82975300	82975800	Y	Phip (-34)
chr12	80108875	80109375	Y	Zfp36l1 (+3888), Rad51b (+811774)
chr11	109995016	109995516	Y	Abca8b (+579)
chr7	110989170	110989670	Y	Mrvi1 (-43233), Ctr9 (-39531)
chr17	12513425	12513925	Y	Slc22a2 (-70514), Slc22a3 (-5971)
chr10	99229294	99229794	Y	Phxr2 (-103219), Dusp6 (-33687)
chr14	21891854	21892354	Y	Comtd1 (-43127), Zfp503 (+97497)
chr14	12099873	12100373	Y	3830406C13Rik (-184050), Ptprg (+546591)
chr5	92877001	92877501	Y	Sowahb (+167771), Shroom3 (+193816)
chr7	142548710	142549210	Y	Mrpl23 (+15948), Igf2 (+110529)
chr8	119503218	119503718	Y	Slc38a8 (-1770)
chr11	101964670	101965170	Y	Meox1 (-70546), Sost (+2095)
chr11	63906892	63907392	Y	Hs3st3b1 (+15148), Pmp22 (+778160)
chr12	8496263	8496763	Y	Rhob (+3496), Hs1bp3 (+183081)
chr17	15380192	15380692	Y	Dll1 (-4466)
chr2	103436448	103436948	Y	Elf5 (+25010), Cat (+48462)
chr4	138688997	138689497	Y	Vwa5b1 (-65235), Pla2g2c (-35545)
chr9	34721727	34722227	Y	Kirrel3 (+233041), St3gal4 (+394896)
chr12	16753052	16753552	Y	Greb1 (+47382), Ntsr2 (+99818)
chr12	83768423	83768923	Y	Papln (+5039), Numb (+73670)
chr2	164059662	164060162	Y	Tomm34 (+11190), Pabpc1l (+34462)
chr2	173409364	173409864	Y	Pmepa1 (-133081), 1700021F07Rik (-112972)
chr5	114550935	114551435	Y	Fam222a (-16831), Mvk (+106899)
chr15	53310828	53311328	Y	Ext1 (+35081), Med30 (+598633)
chr19	44669567	44670067	Y	Pax2 (-86228), Hif1an (+106967)
chr11	114850230	114850730	Y	Gprc5c (-1362)
chr11	87422646	87423146	Y	Gm11492 (-143757), Tex14 (+17831)
chr1	178531069	178531569	Y	Kif26b (+2194), Smyd3 (+986715)
chr5	46431621	46432121	Y	Lcorl (-574358)
chr5	133189843	133190343	Y	Gatsl2 (-909618)
chr4	148908106	148908606	Y	Casz1 (+103927), Pex14 (+191520)
chr4	40818330	40818830	Y	Smu1 (-60657), B4galt1 (+35425)
chr4	115962961	115963461	Y	Dmbx1 (-37573), Faah (+54715)
chr10	61782751	61783251	Y	H2afy2 (+1146), Aifm2 (+62352)
chr17	26225131	26225631	Y	Fam234a (+18842), Rgs11 (+22419)
chr2	122081695	122082195	Y	Spg11 (+36441), Eif3j1 (+53399)
chr4	100910868	100911368	Y	Gm10577 (+109578), Cachd1 (+134443)
chr9	71835038	71835538	Y	Cgnl1 (-63686), Tcf12 (+276559)
chr17	81010833	81011333	Y	Thumpd2 (+54002), Tmem178 (+66451)
chr11	54437981	54438481	Y	Fnip1 (+32)
chr6	52230447	52230947	Y	Hoxa9 (-3327)
chr11	98682347	98682847	Y	Psmd3 (+43)
chr14	72042396	72042896	Y	Gm9195 (+449192)
chr6	89349862	89350362	Y	Plxna1 (+12508), Tpra1 (+447861)
chr13	15549379	15549879	Y	Inhba (-462222), Gli3 (+85649)
chr9	41153112	41153612	Y	Crtam (-148734), Ubash3b (+4700)
chr18	45945649	45946149	Y	Trim36 (+266708), Kcnn2 (+676894)
chr2	33628852	33629352	Y	Zbtb43 (-166749), Lmx1b (+11409)
chr13	91370789	91371289	Y	Atg10 (-147071), Ssbp2 (-90011)
chr10	60077652	60078152	Y	Spock2 (-28317), Ascc1 (+74575)
chr7	96532309	96532809	Y	Nars2 (-418946), Tenm4 (+320888)
chr10	80208967	80209467	Y	Mum1 (-17217), Efna2 (+29735)
chr15	82967884	82968384	Y	Tcf20 (-56000), Nfam1 (+65172)
chr9	110781304	110781804	Y	Prss42 (-16612), Myl3 (+17908)
chr12	8446950	8447450	Y	Rhob (+52809), Hs1bp3 (+133768)
chr5	114537405	114537905	Y	Fam222a (-30361), Mvk (+93369)
chr10	121904031	121904531	Y	Srgap1 (+143034), BC048403 (+164344)
chr11	69714524	69715024	Y	Tnfsfm13 (-18676), Polr2a (+43863)
chr9	101602831	101603331	Y	Ppp2r3a (-351286), 9630041A04Rik (-335400)
chr15	50664744	50665244	Y	Trps1 (+224055)
chr13	52676756	52677256	Y	Syk (+93833), Auh (+252655)
chr7	99065361	99065861	Y	Uvrag (+75530), Wnt11 (+230480)
chr12	79664147	79664647	Y	Rad51b (+367046), Zfp36l1 (+448616)
chr9	45614924	45615424	Y	Dscaml1 (+184883), Cep164 (+213517)
chr11	120707141	120707641	Y	Cenpx (+6341), Aspscr1 (+34399)
chr19	25286094	25286594	Y	Dmrt1 (-219274), Kank1 (+49369)
chr7	127165952	127166452	Y	Spn (-28379), Cd2bp2 (+29798)
chr12	85446963	85447463	Y	Tmed10 (-72366), Fos (-26677)
chr3	84814299	84814799	Y	Fbxw7 (-719)
chr11	88588589	88589089	Y	Msi2 (+129262), Ccdc182 (+294781)
chr1	45866387	45866887	Y	Gm5269 (+23441), Wdr75 (+71471)
chr4	128652645	128653145	Y	Phc2 (-1807)
chr3	37687114	37687614	Y	Gm5148 (+36965), Spry1 (+47284)
chr13	41746565	41747065	Y	Adtrp (+100673), Tmem170b (+140599)
chr14	54578325	54578825	Y	Ajuba (-914)
chr15	84687929	84688429	Y	Arhgap8 (-31873), Prr5 (+7177)
chr8	64643327	64643827	Y	Tll1 (-437584), Cpe (+49477)
chr4	137118110	137118610	Y	Wnt4 (-159129), Zbtb40 (-69665)
chr2	143914719	143915219	Y	Dstn (-351)
chr6	50822073	50822573	Y	Nfe2l3 (-610347), Npvf (-167884)
chr13	52031396	52031896	Y	Gadd45g (+184968), Diras2 (+499633)
chr6	137519721	137520221	Y	Eps8 (+129314), Ptpro (+267506)
chr10	94253359	94253859	Y	Tmcc3 (-261248), Ndufa12 (+54605)
chr2	173854739	173855239	Y	Stx16 (-221933), Vapb (+117478)
chr7	84119119	84119619	Y	Cemip (-32867), Abhd17c (+32524)
chr4	125932413	125932913	Y	Csf3r (-91887), Grik3 (+441963)
chr15	79345980	79346480	Y	Maff (-1311)
chr9	60948471	60948971	Y	Tle3 (-424664), Uaca (+154173)
chr8	26961219	26961719	Y	Zfp703 (-15885), Thap1 (+803328)
chr16	25059176	25059676	Y	Tprg (-227391), Lpp (+666076)
chr18	52791546	52792046	Y	Snx2 (-384569), Sncaip (+24086)
chr11	120660501	120661001	Y	Notum (-145)
chr1	73968932	73969432	Y	Tnp1 (-953273), Tns1 (+155265)
chr12	79455029	79455529	Y	Rad51b (+157928), Zfp36l1 (+657734)
chr12	65428336	65428836	Y	Wdr20rt (+203069), Rpl10l (+855815)
chr16	25010898	25011398	Y	Tprg (-275669), Lpp (+617798)
chr7	82224169	82224669	Y	Adamtsl3 (-111313), Sh3gl3 (+49623)
chr13	73041615	73042115	Y	Irx4 (-218632), Irx2 (+413045)
chr7	144653882	144654382	Y	Fadd (-71669), Ano1 (+84411)
chr1	184793234	184793734	Y	Hlx (-60865), Marc1 (+17713)
chr19	59588047	59588547	Y	Emx2 (+129925), Rab11fip2 (+355067)
chr10	93282384	93282884	Y	Elk3 (+28501), Cdk17 (+121744)
chr13	96010853	96011353	Y	Iqgap2 (-119181), Gm17190 (-71055)
chr9	69084269	69084769	Y	Ice2 (-313387), Rora (+430733)
chr12	25092783	25093283	Y	Id2 (+4107), Kidins220 (+118108)
chr1	86441817	86442317	Y	Ptma (-84659), Tex44 (+15738)
chr15	42047164	42047664	Y	Abra (-177694), Angpt1 (+629563)
chr1	152935352	152935852	Y	Smg7 (-57434), Nmnat2 (-19396)
chr19	32181267	32181767	Y	Asah2 (-120048), Sgms1 (+167799)
chr2	102003369	102003869	Y	Commd9 (+117366), Ldlrad3 (+182766)
chr10	31307084	31307584	Y	Hey2 (-464533), Hddc2 (-6049)
chr4	11989817	11990317	Y	Gm10604 (-8802), Tmem67 (+97890)
chr2	178121803	178122303	Y	Phactr3 (-53296), Zfp931 (-43628)
chr9	67105779	67106279	Y	Tpm1 (-56623), Tln2 (+453674)
chr13	97598867	97599367	Y	Gm10260 (+161515), Enc1 (+358012)
chr5	131602331	131602831	Y	Auts2 (-125557)
chr6	30654302	30654802	Y	Cpa1 (+15334), Cep41 (+39197)
chr5	125264679	125265179	Y	Ncor2 (-85876), Scarb1 (+76165)
chr13	97310601	97311101	Y	Enc1 (+69746), Gm10260 (+449781)
chr16	23307568	23308068	Y	Rtp1 (-121315), BC106179 (-82450)
chr5	151246999	151247499	Y	Stard13 (-57055), Vmn2r18 (+339657)
chr9	65180473	65180973	Y	Parp16 (-34422), Igdcc3 (+39534)
chr15	28114216	28114716	Y	Dnah5 (-89286), Trio (-88618)
chr4	130557835	130558335	Y	Nkain1 (+16088), Snrnp40 (+197953)
chr2	18031782	18032282	Y	H2al2a (-35074), A930004D18Rik (+5705)
chr2	117120646	117121146	Y	Spred1 (-478)
chr10	77134236	77134736	Y	Pofut2 (-124732), Col18a1 (-20781)
chr13	99838994	99839494	Y	Map1b (-322704), Cartpt (+61397)
chr7	71457680	71458180	Y	Gm10295 (-106445), Mctp2 (+848678)
chr10	45850762	45851262	Y	Hace1 (+273183)
chr8	26976887	26977387	Y	Zfp703 (-217)
chr12	12738872	12739372	Y	Mycn (+202792), Fam49a (+476983)
chr11	89186643	89187143	Y	Gm525 (+113052), Nog (+115439)
chr6	5110532	5111032	Y	Pon1 (+83164), Ppp1r9a (+207462)
chr18	54714382	54714882	Y	Zfp608 (+275548), Csnk1g3 (+852519)
chr18	36421481	36421981	Y	Pfdn1 (+32764), Cystm1 (+72957)
chr1	91729196	91729696	Y	Twist2 (-72024), Asb1 (+188902)
chr9	60513202	60513702	Y	Thsd4 (-2417)
chr10	68354666	68355166	Y	Arid5b (-76176), 1700040L02Rik (+186980)
chr18	74513346	74513846	Y	Acaa2 (-265601), Myo5b (+71059)
chr5	65005877	65006377	Y	Fam114a1 (+36056), Tmem156 (+85457)
chr12	3833708	3834208	Y	Pomc (-120993), Dnmt3a (+26928)
chr2	33220875	33221375	Y	Angptl2 (+5056), Ralgps1 (+150353)
chr2	126151865	126152365	Y	Fam227b (-111), Dtwd1 (-26)
chr9	76023552	76024052	Y	Hmgcll1 (+8947), Gfral (+189855)
chr9	121319468	121319968	Y	Trak1 (-47298), Ulk4 (-42521)
chr4	95684655	95685155	Y	Hook1 (-282335), Fggy (+127398)
chr1	179458212	179458712	Y	Smyd3 (+59572), Kif26b (+929337)
chr8	14321632	14322132	Y	Cln8 (-566229), Dlgap2 (+226017)
chr8	120295356	120295856	Y	Gse1 (-192841), Fam92b (-118140)
chr8	103814200	103814700	Y	Cdh5 (-287175)
chr12	68599845	68600345	Y	Rps29 (+559091)
chr19	45790570	45791070	Y	Mgea5 (-7300), Kcnip2 (+25241)
chr2	179687261	179687761	Y	Cdh4 (+245080), Taf4 (+289135)
chr8	22859202	22859702	Y	Kat6a (-97)
chr2	75613043	75613543	Y	Hnrnpa3 (-45968), Mtx2 (+787490)
chr12	82935213	82935713	Y	Rgs6 (+318518), Dpf3 (+552253)
chr9	102545818	102546318	Y	Ky (+40318), Cep63 (+80056)
chr14	25623634	25624134	Y	Ppif (-70286), Zmiz1 (+164660)
chr16	44629832	44630332	Y	Nepro (-94219), Boc (-71185)
chr11	110029154	110029654	Y	Abca8b (-33559), Abca8a (+66533)
chr15	40924060	40924560	Y	Oxr1 (-523172), Zfpm2 (+269268)
chr1	136577941	136578441	Y	Zfp281 (-46710), Kif14 (+110256)
chr17	11781068	11781568	Y	Agpat4 (-337966), Park2 (+940934)
chr2	50463661	50464161	Y	Mmadhc (-167194), Rnd3 (+685200)
chr2	173455034	173455534	Y	Pmepa1 (-178751), 1700021F07Rik (-67302)
chr4	40777030	40777530	Y	Smu1 (-19357), B4galt1 (+76725)
chr14	118851443	118851943	Y	Cldn10 (-3039)
chr17	66358493	66358993	Y	Mtcl1 (+91007), Ddx11 (+235223)
chr12	16139336	16139836	Y	Trib2 (-322801), Lpin1 (+450184)
chr19	32723741	32724241	Y	Pten (-33506), Atad1 (-11693)
chr2	157692336	157692836	Y	Blcap (-126225), Ctnnbl1 (-44815)
chr4	12003349	12003849	Y	Gm10604 (-22334), Tmem67 (+84358)
chr8	10925886	10926386	Y	Irs2 (+82322), Myo16 (+772168)
chr19	59464989	59465489	Y	Emx2 (+6867), Rab11fip2 (+478125)
chr10	14705339	14705839	Y	Vta1 (-29)
chr19	57123295	57123795	Y	Afap1l2 (-115335), Ablim1 (+92487)
chr2	145786391	145786891	Y	Rin2 (+525)
chr2	73277258	73277758	Y	Scrn3 (-35093), Sp9 (+5583)
chr12	73722079	73722579	Y	Hif1a (-185575), Prkch (+137532)
chr16	24295590	24296090	Y	Bcl6 (-306988), Lpp (-97510)
chr7	49488627	49489127	Y	Dbx1 (+147972), Nav2 (+242033)
chr14	58656369	58656869	Y	1700129C05Rik (+486274), Fgf9 (+583933)
chr13	12503396	12503896	Y	Lgals8 (-42151), Edaradd (+16792)
chr7	3150357	3150857	Y	AU018091 (+18596)
chr4	117943198	117943698	Y	Artn (-13685), St3gal3 (+191442)
chr1	74587840	74588340	Y	Bcs1l (-210), Zfp142 (-65)
chr17	32024458	32024958	Y	Sik1 (-168916), Hsf2bp (+9800)
chr5	92843588	92844088	Y	Shroom3 (+160403), Sowahb (+201184)
chr1	137373677	137374177	Y	Nr5a2 (-413479), Ptprc (+801340)
chr2	129903298	129903798	Y	Tgm3 (-108801), Stk35 (+103031)
chr10	17727712	17728212	Y	Txlnb (-68294), Cited2 (+4729)
chr8	128362313	128362813	Y	Itgb1 (-323091), Nrp1 (+3279)
chr4	121002253	121002753	Y	Zfp69 (-50804), Smap2 (+14744)
chr2	49770378	49770878	Y	Lypd6b (-17060), Kif5c (+151330)
chr13	112189525	112190025	Y	Map3k1 (-380782), Ankrd55 (-99045)
chr6	100709453	100709953	Y	Ppp4r2 (-123919), Gxylt2 (+4969)
chr8	86856226	86856726	Y	Siah1a (-110542), N4bp1 (+28782)
chr6	83456056	83456556	Y	Tet3 (+86)
chr19	55939409	55939909	Y	Habp2 (-348263), Tcf7l2 (+197849)
chr2	115538382	115538882	Y	Dph6 (-883668), BC052040 (-43084)
chr14	22813448	22813948	Y	Lrmda (+793986)
chr2	70471998	70472498	Y	Sp5 (-2675)
chr5	140502404	140502904	Y	Chst12 (-2896)
chr15	39042105	39042605	Y	Cthrc1 (-34577), Fzd6 (+36022)
chr1	167182349	167182849	Y	Uck2 (+102721), Fam78b (+181182)
chr10	44491383	44491883	Y	Prep (-575570), Prdm1 (-32946)
chr11	96408595	96409095	Y	Skap1 (-55748), Hoxb1 (+43093)
chr4	134659991	134660491	Y	Selenon (-108075), Man1c1 (+44049)
chr1	90231485	90231985	Y	Cops8 (-371246), Ackr3 (+27755)
chr9	57798865	57799365	Y	Clk3 (-33255), Arid3b (+37593)
chr4	125729422	125729922	Y	Csf3r (-294878), Grik3 (+238972)
chr13	21780232	21780732	Y	Hist1h1b (+143)
chr16	30983958	30984458	Y	Xxylt1 (+97224), Fam43a (+384485)
chr7	62419936	62420436	Y	Mkrn3 (-47)
chr15	61562308	61562808	Y	A1bg (-641288), Myc (-422833)
chr5	77383987	77384487	Y	Igfbp7 (+23803), Polr2b (+74090)
chr5	53102064	53102564	Y	Slc34a2 (+52962), Sel1l3 (+111138)
chr19	32319482	32319982	Y	Asah2 (-258263), Sgms1 (+29584)
chr16	49408321	49408821	Y	Ift57 (-290662), Gm5407 (-111177)
chr13	113981184	113981684	Y	Arl15 (+186929), Ndufs4 (+406824)
chr19	53421003	53421503	Y	Dusp5 (-107856), Smndc1 (-30680)
chr14	7842981	7843481	Y	Flnb (+25274), Dnase1l3 (+151342)
chr2	71790746	71791246	Y	Pdk1 (-82228), Itga6 (+4056)
chr13	104518003	104518503	Y	Adamts6 (+223763), Cwc27 (+298700)
chr19	58395854	58396354	Y	Gfra1 (+59294), Atrnl1 (+785070)
chr9	117453064	117453564	Y	Rbms3 (+176599)
chr15	31238678	31239178	Y	Dap (+14614), Ankrd33b (+128798)
chr9	113340308	113340808	Y	Pdcd6ip (+367686)
chr16	49774529	49775029	Y	Cd47 (-80839), Ift57 (+75546)
chr5	139081073	139081573	Y	Pdgfa (-86286), Prkar1b (+48436)
chr8	109725463	109725963	Y	Atxn1l (+12026), Zfp821 (+20164)
chr4	117651678	117652178	Y	Dmap1 (+30345), Eri3 (+101563)
chr11	62826164	62826664	Y	Fbxw10 (-20718), Trim16 (+6183)
chr3	96328261	96328761	Y	Fcgr1 (-34542), BC107364 (+123795)
chr10	128096535	128097035	Y	Baz2a (+5150), Rbms2 (+79694)
chr3	131501929	131502429	Y	Sgms2 (-157246), Papss1 (-62589)
chr11	76659072	76659572	Y	Abr (-149903), Bhlha9 (-13148)
chr2	169702633	169703133	Y	Tshz2 (+69207), Zfp217 (+428337)
chr1	163574748	163575248	Y	Gorab (-171329), Mettl11b (+150234)
chr6	51881474	51881974	Y	Skap2 (+130825), Snx10 (+357823)
chr2	75064730	75065230	Y	Hnrnpa3 (-594281), Mtx2 (+239177)
chr2	4546929	4547429	Y	Prpf18 (+104907), Frmd4a (+394307)
chr5	74961069	74961569	Y	Lnx1 (-275532), Chic2 (+83455)
chrX	12077302	12077802	Y	Bcor (+3001), H2al1j (+749730)
chr14	54233215	54233715	Y	Dad1 (+20449)
chr13	95999286	95999786	Y	Iqgap2 (-107614), Gm17190 (-82622)
chr1	156184183	156184683	Y	Tor1aip1 (-148006), Fam163a (+20593)
chr8	60755981	60756481	Y	Hpf1 (-134220), Mfap3l (+123371)
chr1	88559201	88559701	Y	Glrp1 (-49385), Arl4c (+142770)
chr16	57445259	57445759	Y	Filip1l (+92416), Cmss1 (+161316)
chr17	37074138	37074638	Y	Olfr90 (+14111), Gabbr1 (+28422)
chr15	3961832	3962332	Y	Ghr (-378852), Fbxo4 (+17491)
chr2	20291326	20291826	Y	Etl4 (+1663), Arhgap21 (+676145)
chr17	10702625	10703125	Y	Qk (-383514), Pacrg (+137436)
chr16	6100291	6100791	Y	Rbfox1 (-969294), Eef2kmt (-844558)
chr4	148030565	148031065	Y	Clcn6 (+7998), Nppa (+30093)
chr4	154781260	154781760	Y	Actrt2 (-113643), Ttc34 (-74690)
chr3	107345037	107345537	Y	Rbm15 (-11614), Kcnc4 (+114265)
chr7	34918977	34919477	Y	Pepd (+6848), Cebpg (+137346)
chr4	137128048	137128548	Y	Wnt4 (-149191), Zbtb40 (-79603)
chr13	45274111	45274611	Y	Mylip (-115381), Gm9817 (+195669)
chr8	18793060	18793560	Y	Agpat5 (-52967), Angpt2 (-51748)
chr14	105732269	105732769	Y	Gm10076 (+50691), Spry2 (+164300)
chr1	186261417	186261917	Y	Lyplal1 (-144357), Tgfb2 (+444033)
chr5	150031275	150031775	Y	Fry (-228242), Rxfp2 (+12850)
chr18	35933277	35933777	Y	Psd2 (-31303), Cxxc5 (+103709)
chr12	73708315	73708815	Y	Hif1a (-199339), Prkch (+123768)
chr4	150758420	150758920	Y	Slc45a1 (-106496), Errfi1 (-96403)
chr8	126698916	126699416	Y	Irf2bp2 (-105180), Tomm20 (+246674)
chr8	61316704	61317204	Y	Cbr4 (-170780), Sh3rf1 (+93082)
chr19	59458465	59458965	Y	Emx2 (+343)
chr14	54398814	54399314	Y	Slc7a7 (+18635), Oxa1l (+38223)
chr8	26747353	26747853	Y	Zfp703 (-229751), Thap1 (+589462)
chr11	96730859	96731359	Y	Snx11 (+46422), Skap1 (+266516)
chr7	6156814	6157314	Y	Zfp787 (-1093)
chr15	64155633	64156133	Y	Fam49b (-95435), Asap1 (+227036)
chr19	47387763	47388263	Y	Sh3pxd2a (+76398), Neurl1a (+209193)
chr11	87462229	87462729	Y	Gm11492 (-104174), Tex14 (+57414)
chr11	101231396	101231896	Y	Ramp2 (-14382), Ezh1 (-5196)
chr6	112495128	112495628	Y	Oxtr (-5435), Rad18 (+201292)
chr9	63716152	63716652	Y	Smad3 (+41592), Aagab (+113742)
chr2	91327910	91328410	Y	Arfgap2 (+62867), 1110051M20Rik (+116482)
chr6	36808260	36808760	Y	Ptn (+1710), Chrm2 (+420426)
chr14	76616160	76616660	Y	Serp2 (-59723), Lacc1 (+420231)
chr14	50981212	50981712	Y	Rnase10 (-26467), Pnp2 (+25470)
chr11	5129051	5129551	Y	Ewsr1 (-30035), Emid1 (+22956)
chr16	27388673	27389173	Y	Ccdc50 (+54)
chr19	6950637	6951137	Y	Bad (+9026), Plcb3 (+18872)
chr6	50819098	50819598	Y	Nfe2l3 (-613322), Npvf (-164909)
chr3	55887882	55888382	Y	Mab21l1 (+105622), Nbea (+295569)
chr10	93932905	93933405	Y	Metap2 (-43341), Vezt (+102662)
chr1	153140851	153141351	Y	Lamc2 (+45346), Nmnat2 (+186103)
chr14	27044861	27045361	Y	Arhgef3 (-192928), Il17rd (+6170)
chr17	29056803	29057303	Y	Cdkn1a (-36719), Srsf3 (+24380)
chr11	95575872	95576372	Y	Nxph3 (-61552), Ngfr (+11613)
chr18	55259774	55260274	Y	Zfp608 (-269844)
chr4	91399826	91400326	Y	Elavl2 (-23613), Izumo3 (+747145)
chr16	70563414	70563914	Y	Gbe1 (+249715)
chr2	93290360	93290860	Y	Tspan18 (+43877), Trp53i11 (+103062)
chr2	105036516	105037016	Y	Gm11060 (-55252), Eif3m (-19686)
chr14	72711658	72712158	Y	Fndc3a (-1905)
chr10	60248334	60248834	Y	Chst3 (-29324), Psap (-29044)
chr5	100798442	100798942	Y	Helq (-94), Mrps18c (+65)
chr15	62147277	62147777	Y	Myc (+162136)
chr7	71467455	71467955	Y	Gm10295 (-116220), Mctp2 (+838903)
chr15	84450555	84451055	Y	Ldoc1l (+107018), Parvg (+124686)
chr10	75156829	75157329	Y	Specc1l (-55311), Bcr (+96487)
chr7	71498191	71498691	Y	Gm10295 (-146956), Mctp2 (+808167)
chr6	113242801	113243301	Y	Cpne9 (-39256), Mtmr14 (+5208)
chr2	167712849	167713349	Y	Ptpn1 (-219228), Cebpb (+24184)
chr17	35301780	35302280	Y	H2-Q1 (-18528), H2-D1 (+39300)
chr1	153125366	153125866	Y	Lamc2 (+60831), Nmnat2 (+170618)
chr1	86487302	86487802	Y	Ptma (-39174), Tex44 (+61223)
chr18	55763715	55764215	Y	Zfp608 (-773785), Gramd3 (-668167)
chr9	69125363	69125863	Y	Ice2 (-272293), Rora (+471827)
chr1	162038045	162038545	Y	4930558K02Rik (-58659), Dnm3 (+439739)
chr1	191132638	191133138	Y	Fam71a (+31929), Batf3 (+34563)
chr16	85898503	85899003	Y	Adamts1 (-95640), Adamts5 (+2372)
chr5	136372726	136373226	Y	Sh2b2 (-128073), Cux1 (+194270)
chr6	136645653	136646153	Y	Plbd1 (+16025), Atf7ip (+127101)
chr5	103938777	103939277	Y	Klhl8 (-27768), Hsd17b13 (+38337)
chr2	154390059	154390559	Y	Cdk5rap1 (-17299), Snta1 (+17790)
chr7	139684618	139685118	Y	Cfap46 (-1051)
chr19	59592017	59592517	Y	Emx2 (+133895), Rab11fip2 (+351097)
chr5	67400861	67401361	Y	Bend4 (+27199), Slc30a9 (+94156)
chr17	49346786	49347286	Y	Mocs1 (-81374), Lrfn2 (+414657)
chr12	109749699	109750199	Y	Dio3 (-529119), Rtl1 (-149619)
chr2	101751136	101751636	Y	Prr5l (+46321), Traf6 (+72946)
chr2	179093881	179094381	Y	Cdh4 (-348300), Cdh26 (+663524)
chr5	121649097	121649597	Y	Acad12 (-30409), Acad10 (+11132)
chr10	39659464	39659964	Y	Rev3l (-72404), Traf3ip2 (+46780)
chr5	136861083	136861583	Y	Col26a1 (+21788), Myl10 (+168155)
chr13	89669793	89670293	Y	Vcan (+72466), Hapln1 (+130247)
chr14	61042295	61042795	Y	Tnfrsf19 (+3924), Mipep (+257972)
chr18	78238452	78238952	Y	Gm6133 (-111052), Slc14a2 (-29608)
chr6	39810747	39811247	Y	Mrps33 (-9)
chr19	25202997	25203497	Y	Kank1 (-33728), Dock8 (+203718)
chr5	131916877	131917377	Y	Auts2 (-440103)
chr9	114999672	115000172	Y	Osbpl10 (-67357), Rps27rt (-17183)
chr10	63024990	63025490	Y	Hnrnph3 (-1346), Pbld2 (+728)
chr6	50977086	50977586	Y	Nfe2l3 (-455334), Npvf (-322897)
chr1	189708609	189709109	Y	Cenpf (-20773), Ptpn14 (-19409)
chr18	62155857	62156357	Y	Adrb2 (+23852), Sh3tc2 (+203032)
chr7	109468014	109468514	Y	Stk33 (-29188), Trim66 (+39870)
chr14	58149934	58150434	Y	Fgf9 (+77498), 1700129C05Rik (+992709)
chr11	101658071	101658571	Y	Arl4d (-7220), Rdm1 (+30379)
chr17	17442144	17442644	Y	Lix1 (+39722), Lnpep (+182095)
chr14	22649555	22650055	Y	Lrmda (+630093)
chr12	79663175	79663675	Y	Rad51b (+366074), Zfp36l1 (+449588)
chr2	137243877	137244377	Y	Jag1 (-127483)
chr4	45464505	45465005	Y	Slc25a51 (-55989), Shb (+65575)
chr3	84200870	84201370	Y	Gm6525 (+27016), Trim2 (+69671)
chr4	5798115	5798615	Y	Ubxn2b (-392733), Fam110b (+154244)
chr9	122650178	122650678	Y	Topaz1 (-96918), Abhd5 (+298820)
chr1	57528649	57529149	Y	Spats2l (-245962), Tyw5 (-121798)
chr6	121112444	121112944	Y	Pex26 (-70973), Mical3 (-31085)
chr3	49908789	49909289	Y	Pcdh18 (-151723), Slc7a11 (+534572)
chr15	93635626	93636126	Y	Prickle1 (-116353), Adamts20 (+768382)
chr5	112859559	112860059	Y	Sez6l (-282834), Myo18b (+36553)
chr17	85748242	85748742	Y	Six2 (-60218), Srbd1 (+396683)
chr11	118404449	118404949	Y	Lgals3bp (-2607)
chr11	96261408	96261908	Y	Hoxb9 (-9799), Hoxb13 (+67342)
chr10	8213993	8214493	Y	Tab2 (-258013), Ust (+304582)
chr13	94143088	94143588	Y	Lhfpl2 (+85542), Scamp1 (+142491)
chr3	34330822	34331322	Y	Sox2 (-319333), Dnajc19 (-249760)
chr15	41311791	41312291	Y	Oxr1 (-135441), Zfpm2 (+656999)
chr11	98775526	98776026	Y	Nr1d1 (-443)
chr19	32712584	32713084	Y	Atad1 (-536)
chr4	107156911	107157411	Y	Tmem59 (-21238), Cdcp2 (+60270)
chr8	10606495	10606995	Y	Irs2 (+401713), Myo16 (+452777)
chr1	189727245	189727745	Y	Ptpn14 (-773)
chr11	24643764	24644264	Y	Bcl11a (+565841)
chr2	75114100	75114600	Y	Hnrnpa3 (-544911), Mtx2 (+288547)
chr15	86085732	86086232	Y	Gramd4 (+28287), Cerk (+100159)
chr4	125696144	125696644	Y	Csf3r (-328156), Grik3 (+205694)
chr1	136948317	136948817	Y	Nr5a2 (+11881), Zfp281 (+323666)
chr13	11099142	11099642	Y	Chrm3 (-738548)
chr9	35372113	35372613	Y	Cdon (-49195), Rpusd4 (+104498)
chr9	61370267	61370767	Y	Tle3 (-2868)
chr6	91298815	91299315	Y	Fbln2 (+86610), Wnt7a (+112298)
chr7	34745103	34745603	Y	Kctd15 (-89844), Chst8 (+67333)
chr5	115522156	115522656	Y	Rplp0 (-37061), Pxn (+15598)
chr4	118061777	118062277	Y	Artn (-132264), St3gal3 (+72863)
chr4	100101013	100101513	Y	Ube2u (-377586), Ror1 (+5472)
chr9	67876954	67877454	Y	Rora (-776582), Vps13c (+36808)
chr5	112273721	112274221	Y	Tpst2 (-2720)
chr9	27201140	27201640	Y	Igsf9b (-97838), Jam3 (-45997)
chr8	8994836	8995336	Y	Arglu1 (-304565), Fam155a (+776075)
chr9	94751676	94752176	Y	Slc9a9 (+82017), Chst2 (+654796)
chr4	54374602	54375102	Y	Zfp462 (-573124), Tmem38b (+548807)
chr6	93297782	93298282	Y	Adamts9 (-396591), Magi1 (+985290)
chr4	102840240	102840740	Y	Tctex1d1 (-148083), Sgip1 (+80127)
chr18	54906594	54907094	Y	Zfp608 (+83336)
chr4	86685945	86686445	Y	Dennd4c (-88060), Plin2 (-16135)
chr10	18055205	18055705	Y	Reps1 (-485)
chr6	87277598	87278098	Y	Antxr1 (+57916), D6Ertd527e (+173100)
chr11	96462309	96462809	Y	Skap1 (-2034)
chr1	186444505	186445005	Y	Lyplal1 (-327445), Tgfb2 (+260945)
chr17	7260298	7260798	Y	Tcp10a (-64119), Rps6ka2 (+90433)
chr7	112772623	112773123	Y	Rassf10 (-181089), Tead1 (+93553)
chr6	96587314	96587814	Y	1700123L14Rik (-421321), Fam19a4 (+472849)
chr9	51766363	51766863	Y	Arhgap20 (+1261), Fdx1 (+196933)
chr17	86405486	86405986	Y	Gm10309 (+99496), Prkce (+237951)
chr6	84166739	84167239	Y	Dysf (+147600), Cyp26b1 (+421649)
chr10	7955853	7956353	Y	Tab2 (+127)
chr8	64644181	64644681	Y	Tll1 (-438438), Cpe (+48623)
chr7	127925258	127925758	Y	Prss8 (+4596), Kat8 (+12992)
chr2	102034429	102034929	Y	Commd9 (+148426), Ldlrad3 (+151706)
chr10	50892725	50893225	Y	Sim1 (-2676)
chr12	108309062	108309562	Y	Cyp46a1 (-25069), Hhipl1 (+3042)
chr14	22807254	22807754	Y	Lrmda (+787792)
chr14	22589532	22590032	Y	Lrmda (+570070)
chr3	53102411	53102911	Y	Lhfp (+61133), Nhlrc3 (+360671)
chr8	120276502	120277002	Y	Gse1 (-211695), Fam92b (-99286)
chr10	70039744	70040244	Y	Ccdc6 (-57127), Ank3 (+506222)
chr10	122856367	122856867	Y	Ppm1h (+177835), Mon2 (+219888)
chr16	73097169	73097669	Y	Robo1 (+434270)
chr9	108227839	108228339	Y	Bsn (-37705), Dag1 (+35869)
chr6	50108899	50109399	Y	Mpp6 (-1092)
chr17	11211624	11212124	Y	Agpat4 (-907410), Park2 (+371490)
chr1	177710922	177711422	Y	1700016C15Rik (-18642), Zbtb18 (+266877)
chr17	66405264	66405764	Y	Mtcl1 (+44236), Ddx11 (+281994)
chr4	95038341	95038841	Y	Mysm1 (-59491), Jun (+13631)
chr10	5139336	5139836	Y	Gm10097 (+70394), Syne1 (+411106)
chr12	109424855	109425355	Y	Begain (-356888), Dlk1 (-27744)
chr11	103132721	103133221	Y	Hexim2 (-374)
chr1	165842710	165843210	Y	Cd247 (+54279), Pou2f1 (+159718)
chr12	17726429	17726929	Y	5730507C01Rik (-787831), Hpcal1 (+35823)
chr9	102714776	102715276	Y	Amotl2 (-2642)
chr11	55791411	55791911	Y	Glra1 (-183840), Nmur2 (+249349)
chr3	152403829	152404329	Y	Zzz3 (+8076), Ak5 (+264281)
chr14	70068325	70068825	Y	Egr3 (-8739), Pebp4 (+228155)
chr13	109914763	109915263	Y	Rab3c (+365137)
chr2	11363165	11363665	Y	Pfkfb3 (+138686), Prkcq (+191307)
chr16	30308755	30309255	Y	Lrrc15 (-25749), Gp5 (+1774)
chr3	52104822	52105322	Y	Maml3 (+4)
chr8	126662801	126663301	Y	Irf2bp2 (-69065), Tomm20 (+282789)
chr3	137288379	137288879	Y	Emcn (-52438), Ppp3ca (+617859)
chr5	135108925	135109425	Y	Tbl2 (-40482), Mlxipl (+2257)
chr9	55608711	55609211	Y	Isl2 (+67813), Scaper (+310644)
chr13	24620410	24620910	Y	Ripor2 (-17988), Cmah (+244577)
chr5	37828628	37829128	Y	Msx1 (-4295)
chr4	105347816	105348316	Y	Gm12728 (-441803), Plpp3 (+190719)
chr7	16571099	16571599	Y	Npas1 (-94569), Arhgap35 (+43644)
chr13	113880503	113881003	Y	Arl15 (+86248), Ndufs4 (+507505)
chr5	35686966	35687466	Y	Htra3 (-7434), Sh3tc1 (+42060)
chr11	81298943	81299443	Y	5530401A14Rik (-561486), Asic2 (-145872)
chr5	92692069	92692569	Y	Shroom3 (+8884), Sowahb (+352703)
chr8	11055605	11056105	Y	Col4a2 (-256950), Irs2 (-47397)
chr1	163898176	163898676	Y	Scyl3 (-31339), Kifap3 (+118843)
chr16	42190122	42190622	Y	Gap43 (+150279), Lsamp (+657514)
chr18	75391012	75391512	Y	Smad7 (+23733), Ctif (+306434)
chr2	74700805	74701305	Y	Hoxd8 (-3850), Hoxd13 (+32745)
chr19	46606667	46607167	Y	Wbp1l (+7803), Cyp17a1 (+66057)
chr12	31836699	31837199	Y	Gpr22 (-123023), Hbp1 (+113586)
chr2	172660999	172661499	Y	Tfap2c (+110258), Bmp7 (+279072)
chr2	166559450	166559950	Y	Sulf2 (-404037), Prex1 (+154132)
chr2	170469926	170470426	Y	Bcas1 (-42348), Cyp24a1 (+26969)
chr17	35175672	35176172	Y	Aif1 (+79)
chr2	29663541	29664041	Y	Rapgef1 (+44071), Gm13420 (+87894)
chr14	32950678	32951178	Y	Lrrc18 (-40454), Vstm4 (+94172)
chr2	49733073	49733573	Y	Lypd6b (-54365), Kif5c (+114025)
chr5	103376952	103377452	Y	Mapk10 (-165868), Ptpn13 (-48299)
chr5	66098256	66098756	Y	9130230L23Rik (-94221), Rbm47 (+74612)
chr1	156686069	156686569	Y	Tor3a (-11963), Fam20b (+32753)
chr1	193989815	193990315	Y	Plxna2 (-629760), Camk1g (-619767)
chr13	101439098	101439598	Y	Slc30a5 (-605921), Pik3r1 (+328869)
chr14	98626385	98626885	Y	Dach1 (-457092), Mzt1 (+419501)
chr8	48449427	48449927	Y	Tenm3 (+225013), Dctd (+339719)
chr18	14961063	14961563	Y	Kctd1 (+102269), Taf4b (+178068)
chr9	104612688	104613188	Y	Mrpl3 (-440301), Cpne4 (+43455)
chr3	37906841	37907341	Y	Gm5148 (-182762), Ankrd50 (+577753)
chr12	31269145	31269645	Y	Lamb1 (+4102), Dld (+82058)
chr18	13139386	13139886	Y	Hrh4 (+132646), Zfp521 (+833097)
chr16	95802215	95802715	Y	Ets2 (+100390), Psmg1 (+188495)
chr17	66960507	66961007	Y	Themis3 (-366136), Ptprm (+393630)
chr5	89218608	89219108	Y	Gc (+239040), Slc4a4 (+331559)
chr5	142367476	142367976	Y	Foxk1 (-33774)
chr2	167407403	167407903	Y	B4galt5 (-58470), Slc9a8 (-14059)
chr4	134354064	134354564	Y	Slc30a2 (+11108), Extl1 (+18244)
chr9	70863158	70863658	Y	Lipc (+71400), Adam10 (+184411)
chr12	71433562	71434062	Y	Daam1 (-397351), Dact1 (+123828)
chr14	29867226	29867726	Y	Cacna2d3 (-145612), Selenok (-100832)
chr4	81937356	81937856	Y	Mpdz (-494799), Nfib (+567702)
chr17	31789872	31790372	Y	Sik1 (+65670), Cryaa (+112189)
chr10	92079431	92079931	Y	Tmpo (-908103), Nedd1 (+642739)
chr4	126321507	126322007	Y	Adprhl2 (-54)
chr1	155030860	155031360	Y	Cacna1e (-304754), Ier5 (+68526)
chr18	69084406	69084906	Y	Tcf4 (-259833), 4930546C10Rik (-134515)
chr2	71788022	71788522	Y	Pdk1 (-84952), Itga6 (+1332)
chr12	27410484	27410984	Y	Sox11 (-68160)
chr4	59006146	59006646	Y	Gng10 (-28692), Gm20503 (+3186)
chr2	84721489	84721989	Y	Zdhhc5 (-6559), Clp1 (+5503)
chr6	82744363	82744863	Y	Pole4 (-91684), Hk2 (+29841)
chr19	6377673	6378173	Y	Pygm (-6476), Sf1 (+14233)
chr13	101427633	101428133	Y	Slc30a5 (-594456), Pik3r1 (+340334)
chr12	12581587	12582087	Y	Fam49a (+319698), Mycn (+360077)
chr5	136514023	136514523	Y	Sh2b2 (-269370), Cux1 (+52973)
chr8	124270846	124271346	Y	Galnt2 (+39705), Pgbd5 (+162840)
chr5	39076451	39076951	Y	Clnk (-199889), Hs3st1 (+678774)
chr10	98744232	98744732	Y	Atp2b1 (-170670)
chr11	76287202	76287702	Y	Glod4 (-43727), Nxn (+111688)
chr19	18188402	18188902	Y	Pcsk5 (-351020), Ostf1 (+443137)
chr16	76865849	76866349	Y	Nrip1 (-492272), Usp25 (-147970)
chr1	168392061	168392561	Y	Pbx1 (+39586), Lmx1a (+702754)
chr17	67125471	67125971	Y	Themis3 (-531100), Ptprm (+228666)
chr1	168383989	168384489	Y	Pbx1 (+47658), Lmx1a (+694682)
chr2	93592189	93592689	Y	Alx4 (-49945), Gm10803 (+31871)
chr7	139769114	139769614	Y	Cfap46 (-85547), Adgra1 (-64810)
chr1	69466733	69467233	Y	Erbb4 (-358924), Ikzf2 (+218838)
chr1	62766662	62767162	Y	Nrp2 (+63210), Ino80d (+347355)
chr3	30018047	30018547	Y	Mecom (-5141), Actrt3 (+581642)
chr1	153144016	153144516	Y	Lamc2 (+42181), Nmnat2 (+189268)
chr7	71960860	71961360	Y	Gm10295 (-609625), Mctp2 (+345498)
chr15	55557118	55557618	Y	Mtbp (-40), Mrpl13 (+380)
chr2	153168210	153168710	Y	Tm9sf4 (+7157), Tspyl3 (+56981)
chr4	45513907	45514407	Y	Slc25a51 (-105391), Shb (+16173)
chr1	35653114	35653614	Y	Hs6st1 (-415036), Plekhb2 (+803372)
chr15	78834534	78835034	Y	Card10 (-31742), Cdc42ep1 (-7863)
chr3	37896950	37897450	Y	Gm5148 (-172871), Ankrd50 (+587644)
chr3	97937429	97937929	Y	Notch2 (-75859), Sec22b (+36489)
chr11	33147787	33148287	Y	Fgf18 (-637)
chr9	46152288	46152788	Y	Apoa1 (-76042), Sik3 (+139718)
chr13	51970075	51970575	Y	Gadd45g (+123647), Diras2 (+560954)
chr5	125487497	125487997	Y	Tmem132b (-44640), Aacs (+11933)
chr13	76055778	76056278	Y	Gpr150 (+968)
chr3	156791133	156791633	Y	Zranb2 (-742777), Negr1 (+229589)
chr4	94810531	94811031	Y	Tek (+71481), Eqtn (+118013)
chr7	75499491	75499991	Y	Klhl25 (-348569), Akap13 (+44207)
chr11	84764446	84764946	Y	Lhx1 (-239161), Mrm1 (+54819)
chr2	174076030	174076530	Y	Stx16 (-642)
chr9	64960623	64961123	Y	Ints14 (-64)
chr11	116042562	116043062	Y	Unk (+12490), Unc13d (+35149)
chr6	114901434	114901934	Y	Vgll4 (+20137), Atg7 (+258572)
chr5	77545965	77546465	Y	Igfbp7 (-138175)
chr13	44795749	44796249	Y	Jarid2 (+64728), Dtnbp1 (+206148)
chr7	51754198	51754698	Y	Fancf (+107819), Slc17a6 (+132442)
chr13	97435367	97435867	Y	Enc1 (+194512), Gm10260 (+325015)
chr11	88471991	88472491	Y	Ccdc182 (+178183), Msi2 (+245860)
chr11	67558767	67559267	Y	Gas7 (-27519), Myh13 (+237359)
chr2	118532893	118533393	Y	Srp14 (-53432), Bmf (+16544)
chr18	35932818	35933318	Y	Psd2 (-31762), Cxxc5 (+103250)
chr2	4651958	4652458	Y	Prpf18 (-122)
chr14	40949125	40949625	Y	Tspan14 (-15054), Fam213a (+64413)
chr4	28542763	28543263	Y	Epha7 (-270118)
chr8	89283401	89283901	Y	Sall1 (-239489)
chr5	149998273	149998773	Y	Rxfp2 (-20152), B3glct (+320293)
chr13	25083047	25083547	Y	Dcdc2a (+27044), Nrsn1 (+186785)
chr10	128410920	128411420	Y	Nabp2 (-1442), Rnf41 (-487)
chr18	84073385	84073885	Y	Tshz1 (+12769)
chr7	6784171	6784671	Y	Aurkc (-210962), Usp29 (+53838)
chr8	89053964	89054464	Y	Sall1 (-10052)
chr5	100270524	100271024	Y	Tmem150c (-110966), Sec31a (+145460)
chr18	75375508	75376008	Y	Smad7 (+8229), Ctif (+321938)
chr11	87443172	87443672	Y	Gm11492 (-123231), Tex14 (+38357)
chr16	93818576	93819076	Y	Morc3 (-13295), Dopey2 (+106919)
chr5	28157396	28157896	Y	En2 (-8048), Insig1 (+86283)
chr6	31107815	31108315	Y	Mkln1 (-290670), Klf14 (-148987)
chr10	58652598	58653098	Y	Edar (+22806), Ccdc138 (+154900)
chr5	130938446	130938946	Y	A330070K13Rik (-554065), Wbscr17 (+369801)
chr7	36095248	36095748	Y	Tshz3 (-602620), Zfp507 (-292509)
chr11	98493009	98493509	Y	Grb7 (+46425), Ikzf3 (+52541)
chr11	101259970	101260470	Y	Wnk4 (-378)
chr2	170266627	170267127	Y	Zfp217 (-135657), Bcas1 (+160951)
chr5	100091597	100092097	Y	Enoph1 (+51862), Tmem150c (+67961)
chr18	62768867	62769367	Y	Apcdd1 (-153210), Spink13 (-27730)
chr14	77846107	77846607	Y	Gm1587 (-47493), Dnajc15 (+28560)
chr11	64500555	64501055	Y	Elac2 (-478233), Hs3st3a1 (+65473)
chr19	42017856	42018356	Y	Ankrd2 (-17932), Ubtd1 (+36343)
chr7	73618352	73618852	Y	Fam174b (-121700), Chd2 (-76856)
chr4	96330488	96330988	Y	Cyp2j7 (-94079), Cyp2j11 (+17924)
chr19	44834418	44834918	Y	Slf2 (-96451), Pax2 (+78623)
chr4	140665733	140666233	Y	Rcc2 (-34558), Arhgef10l (-17233)
chr14	27042014	27042514	Y	Arhgef3 (-195775), Il17rd (+3323)
chr4	137479642	137480142	Y	Hspg2 (+11089), Ldlrad2 (+94677)
chr18	82888406	82888906	Y	Zfp236 (-195773), Zfp516 (-22223)
chr16	70617600	70618100	Y	Gbe1 (+303901)
chr3	53101132	53101632	Y	Lhfp (+59854), Nhlrc3 (+361950)
chr2	116008824	116009324	Y	Meis2 (+55973), BC052040 (+427358)
chr3	37770556	37771056	Y	Gm5148 (-46477), Ankrd50 (+714038)
chr5	33488028	33488528	Y	Nkx1-1 (-54302), Fam53a (+141344)
chr11	96017905	96018405	Y	Igf2bp1 (-12215), Gip (-6390)
chr15	80132919	80133419	Y	Tab1 (+15)
chr17	71483713	71484213	Y	Smchd1 (-8620), Ndc80 (+42894)
chr5	67606981	67607481	Y	Shisa3 (-651)
chr5	112958114	112958614	Y	Myo18b (-62002), Grk3 (+57150)
chr4	149683350	149683850	Y	Pik3cd (+15108), Clstn1 (+96962)
chr12	103700136	103700636	Y	Serpina1f (-4857)
chr10	111377724	111378224	Y	Nap1l1 (-102643), Bbs10 (+79295)
chr7	96672453	96672953	Y	Nars2 (-278802), Tenm4 (+461032)
chr8	25294254	25294754	Y	Fgfr1 (-224255), Tacc1 (-92962)
chr9	41736414	41736914	Y	Ubash3b (-578602), Sorl1 (+387633)
chr12	86801058	86801558	Y	Lrrc74a (+66925), Irf2bpl (+83490)
chr1	135474977	135475477	Y	Ipo9 (-44728), Nav1 (+110478)
chr8	91948345	91948845	Y	Irx5 (-409154), Irx3 (-146680)
chr19	27176513	27177013	Y	Vldlr (-40594), Gm815 (+290838)
chr9	107723722	107724222	Y	Sema3f (-18416), Rbm5 (+47024)
chr7	139685251	139685751	Y	Cfap46 (-1684)
chr2	27321415	27321915	Y	Sardh (-74399), Vav2 (+105368)
chr10	120764113	120764613	Y	Hmga2 (-287894), Msrb3 (+134738)
chr12	73699296	73699796	Y	Hif1a (-208358), Prkch (+114749)
chr19	21833444	21833944	Y	Trpm3 (-305425), Tmem2 (+55352)
chr18	69794350	69794850	Y	Ccdc68 (-130866), Tcf4 (+450111)
chr1	86504090	86504590	Y	Ptma (-22386), Tex44 (+78011)
chr17	53689418	53689918	Y	Sgo1 (-335)
chr14	21994203	21994703	Y	Zfp503 (-4852)
chr16	92697313	92697813	Y	Runx1 (+128586), Clic6 (+199429)
chr13	36295984	36296484	Y	Lyrm4 (-178708), Nrn1 (+438243)
chr3	31159945	31160445	Y	Cldn11 (+10275), Slc7a14 (+150183)
chr12	79661227	79661727	Y	Rad51b (+364126), Zfp36l1 (+451536)
chr8	115234124	115234624	Y	Maf (+473420), Wwox (+794719)
chr11	116209125	116209625	Y	Acox1 (-10330), Evpl (+28702)
chr7	127478788	127479288	Y	Fbrs (-6183), Prr14 (+7548)
chr10	12518282	12518782	Y	Utrn (+343203)
chr14	100353133	100353633	Y	Klf12 (-203619), Prr30 (+846947)
chr14	21987611	21988111	Y	Comtd1 (-138884), Zfp503 (+1740)
chr19	24676418	24676918	Y	Tmem252 (+2660), Pgm5 (+185187)
chr7	69578940	69579440	Y	Arrdc4 (-829949), Nr2f2 (+781403)
chr11	5177063	5177563	Y	Emid1 (-25056), Kremen1 (+84245)
chr19	15615147	15615647	Y	Psat1 (+309662)
chr2	136050863	136051363	Y	Lamp5 (-6814), Plcb4 (+309283)
chr6	39373457	39373957	Y	Kdm7a (-166918), Slc37a3 (+3968)
chr6	50918316	50918816	Y	Nfe2l3 (-514104), Npvf (-264127)
chr13	60099933	60100433	Y	Zcchc6 (-277036), Gas1 (+76758)
chr2	113368420	113368920	Y	Fmn1 (+40888), Grem1 (+389976)
chr2	143806419	143806919	Y	Bfsp1 (+56274), Pcsk2 (+260513)
chr15	59010638	59011138	Y	Mtss1 (+71138), Ndufb9 (+77078)
chr3	133091616	133092116	Y	Gstcd (-41), Ints12 (+26)
chr2	93775543	93776043	N	Ext2 (+46775), Alx4 (+133409)
chr3	102997570	102998070	N	Csde1 (-22606), Sike1 (+2112)
chr7	135075721	135076221	N	Nps (-192668), Fam196a (-137541)
chr2	135752437	135752937	N	Lamp5 (-305240), Plcb4 (+10857)
chr12	72938810	72939310	N	Six6 (-832)
[truncated: 3,530 more rows]

## Sheet: 5 uM Lef1
chr14	16249167	16249667	Y	Ngly1 (+137), Oxsm (+391)
chr12	79664172	79664672	Y	Rad51b (+367071), Zfp36l1 (+448591)
chr11	62826054	62826554	Y	Fbxw10 (-20828), Trim16 (+6073)
chr4	142267741	142268241	Y	Kazn (-28590), Prdm2 (+944714)
chr6	29513348	29513848	Y	Irf5 (-15684), Kcp (-5648)
chr6	17171443	17171943	Y	Cav2 (-109492), Tes (+106544)
chr2	90554135	90554635	Y	Ptprj (+26262), Olfr1274-ps (+155702)
chr4	141420593	141421093	Y	Clcnkb (-4829), Hspb7 (+64)
chr2	66440132	66440632	Y	Scn1a (-30318), Scn9a (+194570)
chr7	115824196	115824696	Y	Sox6 (+170640)
chr2	164059786	164060286	Y	Tomm34 (+11066), Pabpc1l (+34586)
chr10	83069753	83070253	Y	Chst11 (+84505), Slc41a2 (+267879)
chr11	35324868	35325368	Y	Pank3 (-444366), Slit3 (+203894)
chr19	4093686	4094186	Y	Cdk2ap2 (-3246)
chr11	87725860	87726360	Y	Supt4a (-11442), Rnf43 (+63023)
chr9	96952357	96952857	Y	Pxylp1 (-63133), Spsb4 (+66236)
chr15	80137969	80138469	Y	Mgat3 (-35502), Tab1 (+5065)
chr8	11340068	11340568	Y	Col4a1 (-27492), Rab20 (+138392)
chr2	74705715	74706215	Y	Hoxd3 (-5962), Hoxd8 (+1060), Hoxd13 (+37655)
chr14	76623443	76623943	Y	Serp2 (-67006), Lacc1 (+412948)
chr9	79689720	79690220	Y	Col12a1 (+28548)
chr11	100472534	100473034	Y	Klhl11 (-43)
chr10	93932938	93933438	Y	Metap2 (-43374), Vezt (+102629)
chr6	148944697	148945197	Y	Fam60a (-1412)
chr3	65650289	65650789	Y	Lekr1 (-15689), Tiparp (+122129)
chr4	115963010	115963510	Y	Dmbx1 (-37622), Faah (+54666)
chr9	95511699	95512199	Y	U2surp (-55)
chr9	74938805	74939305	Y	Fam214a (-37056), Onecut1 (+77134)
chr16	91011318	91011818	Y	Synj1 (-260)
chr3	87130935	87131435	Y	Cd1d1 (-131744), Kirrel (+43562)
chr7	71392718	71393218	Y	Gm10295 (-41483), Mctp2 (+913640)
chr2	31239326	31239826	Y	Ncs1 (-6247), Gpr107 (+87260)
chr3	144720276	144720776	Y	Sh3glb1 (-203)
chr6	92869966	92870466	Y	Gm15737 (+859)
chr5	31811094	31811594	Y	Fosl2 (-324457), Babam2 (+113294)
chr2	84721576	84722076	Y	Zdhhc5 (-6646), Clp1 (+5416)
chr5	24444898	24445398	Y	Fastk (+139)
chr5	112242226	112242726	Y	Cryba4 (+10042), Mn1 (+825034)
chr17	50470522	50471022	Y	Dazl (-177173), Plcl2 (-38775)
chr19	26753525	26754025	Y	Gm815 (-132150), Smarca2 (+148723)
chr2	35979613	35980113	Y	Ttll11 (-239)
chr10	85510377	85510877	Y	Pwp1 (-361204), Btbd11 (+123813)
chr18	4368949	4369449	Y	Map3k8 (-16246), Mtpap (-6393)
chr7	114087840	114088340	Y	Rras2 (+29691), Spon1 (+322092)
chr9	35283512	35284012	Y	Cdon (-137796), Rpusd4 (+15897)
chr7	34745144	34745644	Y	Kctd15 (-89885), Chst8 (+67292)
chr7	84119191	84119691	Y	Cemip (-32939), Abhd17c (+32452)
chr1	152791216	152791716	Y	Ncf2 (-8728), Arpc5 (+24924)
chr4	8799460	8799960	Y	Clvs1 (-469607), Chd7 (+108345)
chr4	89524596	89525096	Y	Cdkn2b (-213814), Dmrta1 (-163352)
chr3	8310766	8311266	Y	Il7 (-697289), Stmn2 (-198344)
chr19	44743070	44743570	Y	Pax2 (-12725), Hif1an (+180470)
chr7	73618349	73618849	Y	Fam174b (-121703), Chd2 (-76853)
chr4	44247089	44247589	Y	Rnf38 (-79731), Melk (-53537)
chr5	30915824	30916324	Y	Khk (-5759), Emilin1 (+2672)
chr7	37319846	37320346	Y	Zfp536 (+449866), Tshz3 (+621978)
chr1	155213343	155213843	Y	BC034090 (+19147), Stx6 (+54878)
chr15	57695938	57696438	Y	Zhx2 (+1523), Derl1 (+196230)
chr5	111842635	111843135	Y	Cryba4 (+409633), Mn1 (+425443)
chr11	88161972	88162472	Y	Mrps23 (-42166), Cuedc1 (+63076)
chr11	88156310	88156810	Y	Mrps23 (-47828), Cuedc1 (+57414)
chr4	117682060	117682560	Y	Dmap1 (-37)
chr6	124756583	124757083	Y	Gm45234 (-812), Atn1 (-309)
chr14	72822223	72822723	Y	Fndc3a (-112470), Cysltr2 (+226641)
chr11	96065125	96065625	Y	Ube2z (+13)
chr11	95544181	95544681	Y	Nxph3 (-29861), Ngfr (+43304)
chr9	110532070	110532570	Y	Setd2 (-277)
chr4	105347944	105348444	Y	Gm12728 (-441675), Plpp3 (+190847)
chr1	182088784	182089284	Y	Enah (-69373), Srp9 (-35716)
chr18	58053347	58053847	Y	Fbn2 (+156329), Slc12a2 (+174919)
chr6	118984207	118984707	Y	Ankrd26 (-422231), Cacna1c (+123518)
chr11	88485612	88486112	Y	Ccdc182 (+191804), Msi2 (+232239)
chr8	109565703	109566203	Y	Dhx38 (-92), Txnl4b (+61)
chr15	73182329	73182829	Y	Ago2 (+2261), Chrac1 (+92187)
chr15	54278115	54278615	Y	Tnfrsf11b (+119)
chr1	131123411	131123911	Y	Mapkapk2 (-25835), Dyrk3 (+14679)
chr18	35927635	35928135	Y	Psd2 (-36945), Cxxc5 (+98067)
chr1	86487301	86487801	Y	Ptma (-39175), Tex44 (+61222)
chr7	96532317	96532817	Y	Nars2 (-418938), Tenm4 (+320896)
chr5	67607493	67607993	Y	Shisa3 (-139)
chr9	69681640	69682140	Y	Foxb1 (+79050), Anxa2 (+228270)
chr7	41632879	41633379	Y	Zfp788 (-402)
chr19	59469021	59469521	Y	Emx2 (+10899), Rab11fip2 (+474093)
chr7	3629725	3630225	Y	Tfpt (-46), Prpf31 (-10)
chr6	36808260	36808760	Y	Ptn (+1710), Chrm2 (+420426)
chr12	109749753	109750253	Y	Dio3 (-529065), Rtl1 (-149673)
chr3	104671319	104671819	Y	Slc16a1 (+32901), Fam19a3 (+105978)
chr17	29736414	29736914	Y	Ccdc167 (-19655), Mdga1 (+151218)
chr1	43163098	43163598	Y	Fhl2 (+613)
chr6	39347829	39348329	Y	Kdm7a (-141290), Slc37a3 (+29596)
chr17	29080800	29081300	Y	Cdkn1a (-12722), Srsf3 (+48377)
chr1	180313497	180313997	Y	Psen2 (-60609), Itpkb (-16738)
chr6	143260636	143261136	Y	Etnk1 (+93656), Sox5 (+948594)
chr5	99472572	99473072	Y	Gm35911 (-433494), Rasgef1b (-219895)
chr2	4554946	4555446	Y	Prpf18 (+96890), Frmd4a (+402324)
chr7	65394623	65395123	Y	Tarsl2 (-250025), Tjp1 (-23634)
chr5	146289869	146290369	Y	Wasf3 (-94866), Cdk8 (+58831)
chr7	112679781	112680281	Y	Tead1 (+711)
chr8	102784748	102785248	Y	Cdh11 (+644)
chr16	85898507	85899007	Y	Adamts1 (-95644), Adamts5 (+2368)
chr1	137973294	137973794	Y	Ptprc (+201723)
chr19	59457317	59457817	Y	Emx2 (-805)
chr1	75457773	75458273	Y	Asic4 (+7324), Chpf (+21248)
chr2	158570195	158570695	Y	Slc32a1 (-40322), Arhgap40 (+57649)
chr13	113880446	113880946	Y	Arl15 (+86191), Ndufs4 (+507562)
chr19	32181277	32181777	Y	Asah2 (-120058), Sgms1 (+167789)
chr4	45552492	45552992	Y	Aldh1b1 (-246280), Shb (-22412)
chr1	73168852	73169352	Y	Tnp1 (-153193), Tns1 (+955345)
chr8	73353504	73354004	Y	Large1 (-214)
chr14	32015018	32015518	Y	Ankrd28 (-184853), Galnt15 (-13721)
chr14	25208110	25208610	Y	Zmiz1 (-250864), Rps24 (+717642)
chr5	31563566	31564066	Y	Mrpl33 (-50123), Slc4a1ap (+36804)
chr11	88599362	88599862	Y	Msi2 (+118489), Ccdc182 (+305554)
chr6	146077364	146077864	Y	Sspn (+143492), Itpr2 (+424298)
chr9	108578663	108579163	Y	Wdr6 (-174)
chr4	59336271	59336771	Y	Susd1 (+102112), Ugcg (+147264)
chr10	68354651	68355151	Y	Arid5b (-76161), 1700040L02Rik (+186995)
chr2	84715567	84716067	Y	Zdhhc5 (-637)
chr2	24521199	24521699	Y	Pax8 (-45850), Cacna1b (+241598)
chr8	126662751	126663251	Y	Irf2bp2 (-69015), Tomm20 (+282839)
chr10	93345143	93345643	Y	Lta4h (-108018), Elk3 (-34258)
chr4	28542094	28542594	Y	Epha7 (-270787)
chr1	133397493	133397993	Y	Sox13 (+26634), Etnk2 (+34171)
chr10	60934281	60934781	Y	Pcbd1 (-154828), Unc5b (-102950)
chr2	59599628	59600128	Y	Tanc1 (-12166), Dapl1 (+115225)
chr1	130737522	130738022	Y	Fcamr (-63130), AA986860 (+5796)
chr10	98913962	98914462	Y	Atp2b1 (-940)
chr1	182670622	182671122	Y	Ccdc185 (+78308), Capn8 (+105860)
chr17	56469925	56470425	Y	Ptprs (+6308), Kdm4b (+144101)
chr14	27391881	27392381	Y	Fam208a (-36703), Arhgef3 (+154092)
chr1	182520701	182521201	Y	Capn2 (-3427)
chr8	13869372	13869872	Y	Champ1 (-19)
chr18	70564502	70565002	Y	Mbd2 (-3437)
chr8	123477737	123478237	Y	Afg3l1 (+84)
chr6	126939626	126940126	Y	Rad51ap1 (-289), D6Wsu163e (-90)
chr18	36416491	36416991	Y	Pfdn1 (+37754), Cystm1 (+67967)
chr4	125932396	125932896	Y	Csf3r (-91904), Grik3 (+441946)
chr1	38496812	38497312	Y	Rev1 (-367400), Aff3 (+130123)
chr10	30327839	30328339	Y	Cenpw (-127529), Trmt11 (+272660)
chr15	78920022	78920522	Y	Lgals1 (-6453), Sh3bp1 (+20504)
chr10	120476916	120477416	Y	Hmga2 (-697)
chr9	102545852	102546352	Y	Ky (+40352), Cep63 (+80022)
chr2	180085059	180085559	Y	Mtg2 (+13516), Hrh3 (+19179)
chr1	165594682	165595182	Y	Mpzl1 (+39597), Adcy10 (+109749)
chr14	76926280	76926780	Y	Serp2 (-369843), Lacc1 (+110111)
chr4	114822150	114822650	Y	Gm12830 (+678)
chr2	12019635	12020135	Y	Ankrd16 (+241394), Itga8 (+282037)
chr14	54399026	54399526	Y	Slc7a7 (+18423), Oxa1l (+38435)
chr8	91515036	91515536	Y	Fto (+201761), Irx3 (+286629)
chr5	149998245	149998745	Y	Rxfp2 (-20180), B3glct (+320265)
chr16	93832066	93832566	Y	Morc3 (+195)
chr14	51148945	51149445	Y	Rnase1 (-2428)
chr11	98446120	98446620	Y	Grb7 (-464)
chr1	89474662	89475162	Y	Agap1 (+20106), Gbx2 (+456267)
chr2	157808471	157808971	Y	Vstm2l (-105932), Ctnnbl1 (+71320)
chr18	55259728	55260228	Y	Zfp608 (-269798)
chr17	56425382	56425882	Y	Ptprs (+50851), Kdm4b (+99558)
chr9	118842156	118842656	Y	Ctdspl (-84047), Itga9 (+235716)
chr12	107996444	107996944	Y	Bcl11b (+6908), 3110018I06Rik (+508062)
chr4	88236850	88237350	Y	Focad (+142470), Hacd4 (+201826)
chr15	95793427	95793927	Y	A130051J06Rik (-2035)
chr11	76255767	76256267	Y	Glod4 (-12292), Nxn (+143123)
chr16	25059294	25059794	Y	Tprg (-227273), Lpp (+666194)
chr4	45499437	45499937	Y	Slc25a51 (-90921), Shb (+30643)
chr4	137791484	137791984	Y	Alpl (+4650), Rap1gap (+110981)
chr10	91181524	91182024	Y	Tmpo (-10196)
chr2	179093861	179094361	Y	Cdh4 (-348320), Cdh26 (+663504)
chr1	191881158	191881658	Y	Slc30a1 (-25359), Nek2 (+59964)
chr9	46610413	46610913	Y	Gm4791 (-388078), 4931429L15Rik (-290677)
chr5	53257969	53258469	Y	Sel1l3 (-44767), Smim20 (-8919)
chr11	58302254	58302754	Y	Zfp692 (-4565)
chr8	124780987	124781487	Y	Fam89a (-29405), Trim67 (-11855)
chr4	154781223	154781723	Y	Actrt2 (-113606), Ttc34 (-74727)
chr8	35633796	35634296	Y	Gm19410 (-131744), Mfhas1 (+46248)
chr11	103095369	103095869	Y	Plcd3 (+6039), Nmt1 (+67273)
chr1	132085175	132085675	Y	Mfsd4a (-17462), Cdk18 (+54259)
chr14	22813446	22813946	Y	Lrmda (+793984)
chr4	133754208	133754708	Y	Arid1a (-847)
chr3	97254427	97254927	Y	Bcl9 (-27313), Olfr1402 (+167343)
chr9	61697918	61698418	Y	Rplp1 (+216374), Tle3 (+324783)
chr6	52219073	52219573	Y	Hoxa7 (-1818)
chr2	152693249	152693749	Y	Id1 (-42752), Mcts2 (+6464)
chr19	44311736	44312236	Y	Scd4 (-21106), Scd2 (+18310)
chr2	105027562	105028062	Y	Gm11060 (-64206), Eif3m (-10732)
chr5	66543777	66544277	Y	Apbb2 (+74644), Nsun7 (+283715)
chr15	27997977	27998477	Y	Fam105a (-316685), Trio (+27621)
chr5	102032534	102033034	Y	Wdfy3 (+37137), Cds1 (+267654)
chr3	35753886	35754386	Y	Atp11b (+2)
chr3	97928818	97929318	Y	Notch2 (-84470), Sec22b (+27878)
chr18	54174831	54175331	Y	Csnk1g3 (+312968), Zfp608 (+815099)
chr12	27342147	27342647	Y	Sox11 (+177)
chr8	8994925	8995425	Y	Arglu1 (-304654), Fam155a (+775986)
chr10	18318992	18319492	Y	Nhsl1 (-88433), Ccdc28a (-84246)
chr3	37859956	37860456	Y	Gm5148 (-135877), Ankrd50 (+624638)
chr16	59604272	59604772	Y	Crybg3 (-48770), Arl6 (+34869)
chr15	12452506	12453006	Y	Golph3 (+131260), Pdzd2 (+139800)
chr9	107452517	107453017	Y	Tmem115 (-81178), Cacna2d2 (+53155)
chr6	72051623	72052123	Y	St3gal5 (-45719), Polr1a (+142812)
chr7	16792979	16793479	Y	Strn4 (-22660), Slc1a5 (+11889)
chr11	36677618	36678118	Y	Wwc1 (-697341), Tenm2 (+558014)
chr18	67723882	67724382	Y	Ptpn2 (+463)
chr14	55822962	55823462	Y	Nfatc4 (-1583)
chr19	41981431	41981931	Y	Mms19 (-524), Ubtd1 (-82)
chr3	119947076	119947576	Y	Ptbp2 (-163938)
chr6	140666818	140667318	Y	Gm11077 (-62216), Aebp2 (+43379)
chr10	39659467	39659967	Y	Rev3l (-72401), Traf3ip2 (+46783)
chr9	119322684	119323184	Y	Oxsr1 (-507)
chr10	62173664	62174164	Y	Neurog3 (+40824), Tspan15 (+57337)
chr5	142904265	142904765	Y	Fbxl18 (-9277), Actb (+2239)
chr4	33924350	33924850	Y	Cnr1 (-32)
chr7	126667173	126667673	Y	Sult1a1 (+8934), Sgf29 (+18114)
chr17	40807104	40807604	Y	Rhag (-3772)
chr4	136911268	136911768	Y	C1qa (-12715), Epha8 (+45298)
chr10	45066900	45067400	Y	Prep (-53)
chr7	82240739	82241239	Y	Adamtsl3 (-94743), Sh3gl3 (+66193)
chr4	132038013	132038513	Y	Epb41 (+33834), Tmem200b (+116492)
chr4	110351537	110352037	Y	Elavl4 (-64898), Agbl4 (-46004)
chr13	51101142	51101642	Y	Spin1 (+512)
chr17	71094368	71094868	Y	Lpin2 (-110058), Myom1 (+75050)
chr17	66358567	66359067	Y	Mtcl1 (+90933), Ddx11 (+235297)
chr6	84166648	84167148	Y	Dysf (+147509), Cyp26b1 (+421740)
chr10	94943939	94944439	Y	Plxnc1 (+646)
chr5	115534154	115534654	Y	Rplp0 (-25063), Pxn (+27596)
chr17	62607401	62607901	Y	Efna5 (+273666)
chr8	121892763	121893263	Y	Klhdc4 (-63444), Slc7a5 (+14681)
chr16	8491869	8492369	Y	Abat (-21310), Mettl22 (+21331)
chr15	99802877	99803377	Y	Cers5 (-30526), Lima1 (+72301)
chr6	134035289	134035789	Y	Etv6 (-161)
chr12	69892289	69892789	Y	Atl1 (-566), Map4k5 (+661)
chr5	92877003	92877503	Y	Sowahb (+167769), Shroom3 (+193818)
chr10	86685067	86685567	Y	Syn3 (-186461), Hsp90b1 (+20192)
chr7	31150435	31150935	Y	Gramd1a (+397)
chr3	52196240	52196740	Y	Maml3 (-91414), Foxo1 (-71846)
chr8	13352923	13353423	Y	Tfdp1 (+14422), Atp4b (+43652)
chr6	96457479	96457979	Y	1700123L14Rik (-291486), Fam19a4 (+602684)
chr10	63025089	63025589	Y	Hnrnph3 (-1445), Pbld2 (+827)
chr18	14511334	14511834	Y	Gm5160 (+86716), Ss18 (+171330)
chr12	27410468	27410968	Y	Sox11 (-68144)
chr12	112588329	112588829	Y	Inf2 (-205)
chr10	61662414	61662914	Y	Sar1a (-17646), Ppa1 (+14112)
chr11	19531158	19531658	Y	Meis1 (-512439), Spred2 (-393034)
chr17	35725534	35726034	Y	Ier3 (-95900), Ddr1 (-21185)
chr9	60940220	60940720	Y	Tle3 (-432915), Uaca (+145922)
chr2	151973041	151973541	Y	Fam110a (+644)
chr12	29050749	29051249	Y	Myt1l (-477385), Tssc1 (+299196)
chr8	94214280	94214780	Y	Nup93 (-71)
chr16	33834024	33834524	Y	Itgb5 (+4597), Umps (+132764)
chr5	35494658	35495158	Y	Cpz (+30790), Hmx1 (+105791)
chr18	35872785	35873285	Y	Psd2 (-91795), Cxxc5 (+43217)
chr2	172977230	172977730	Y	Spo11 (-2369)
chr1	37720640	37721140	Y	2010300C02Rik (-805)
chr8	70598322	70598822	Y	Isyna1 (+4091), Ssbp4 (+9742)
chr2	126302948	126303448	Y	Dtwd1 (+151057), Atp8b4 (+196649)
chr10	92243162	92243662	Y	Nedd1 (+479008)
chr17	63076621	63077121	Y	Efna5 (-195554), Fbxl17 (+423146)
chr12	55387905	55388405	Y	Ppp2r3c (-85157), Psma6 (-10620)
chr14	67071886	67072386	Y	Ppp2r2a (+308)
chr4	152274728	152275228	Y	Gpr153 (+616)
chr8	84978444	84978944	Y	Junb (+24)
chr14	46388653	46389153	Y	Bmp4 (+1766), Gm15217 (+9436)
chr10	69720473	69720973	Y	Ccdc6 (-376398), Ank3 (+186951)
chr12	111038609	111039109	Y	Rcor1 (-939)
chr16	11176127	11176627	Y	Zc3h7a (+16)
chr9	79759518	79760018	Y	Cox7a2 (+110)
chr8	80835161	80835661	Y	Smarca5 (-95914), Gab1 (+45108)
chr2	131210064	131210564	Y	Ap5s1 (-126)
chr14	70068311	70068811	Y	Egr3 (-8753), Pebp4 (+228141)
chr5	114537429	114537929	Y	Fam222a (-30337), Mvk (+93393)
chr12	3806183	3806683	Y	Dnmt3a (-597)
chr13	76810389	76810889	Y	Mctp1 (+230965), Slf1 (+324834)
chr12	8673894	8674394	Y	Pum2 (-537)
chr14	31891274	31891774	Y	Galnt15 (-137465), Ankrd28 (-61109)
chr10	41711365	41711865	Y	Ccdc162 (-105020), Cep57l1 (+97998)
chr12	99009373	99009873	Y	Ttc8 (+89011), Foxn3 (+384174)
chr16	20701483	20701983	Y	Fam131a (+6825), Clcn2 (+14384)
chr13	109914797	109915297	Y	Rab3c (+365103)
chr13	93191922	93192422	Y	Papd4 (+111)
chr17	46782267	46782767	Y	Rpl7l1 (+139)
chr9	42029152	42029652	Y	Ubash3b (-871340), Sorl1 (+94895)
chr9	20384898	20385398	Y	Zfp560 (+29)
chr5	107900277	107900777	Y	Rpl5 (+25)
chr17	46678429	46678929	Y	Rrp36 (-4424), Mea1 (-2458)
chr4	11918234	11918734	Y	Pdp1 (+47497), Cdh17 (+160337)
chr2	93314112	93314612	Y	Tspan18 (+20125), Trp53i11 (+126814)
chr7	74372021	74372521	Y	St8sia2 (-358597), Slco3a1 (+182343)
chr13	73041730	73042230	Y	Irx4 (-218517), Irx2 (+413160)
chr1	41389433	41389933	Y	Tmem182 (+584082)
chr4	134436598	134437098	Y	Stmn1 (-31472), Pafah2 (+39377)
chr15	99351525	99352025	Y	Fmnl3 (+18707), Prpf40b (+56504)
chr12	17881232	17881732	Y	5730507C01Rik (-633028), Hpcal1 (+190626)
chr3	31016736	31017236	Y	Skil (-78075), Prkci (+21239)
chr8	120544147	120544647	Y	Gins2 (+44907), Gse1 (+55950)
chr14	27048076	27048576	Y	Arhgef3 (-189713), Il17rd (+9385)
chr17	71178532	71179032	Y	Lpin2 (-25894), Myom1 (+159214)
chr16	97510558	97511058	Y	Fam3b (-5872), Tmprss2 (+100387)
chr5	124353770	124354270	Y	Cdk2ap1 (+651)
chr2	49827622	49828122	Y	Lypd6 (-238592), Lypd6b (+40184)
chr4	98105084	98105584	Y	E130114P18Rik (-327286), Tm2d1 (+277972)
chr4	133007928	133008428	Y	Ahdc1 (-3328)
chr17	4994193	4994693	Y	Arid1b (-631)
chr4	135570689	135571189	Y	Grhl3 (+2691), Stpg1 (+74952)
chr1	127442965	127443465	Y	Tmem163 (+236333), Mgat5 (+238197)
chr2	173406517	173407017	Y	Pmepa1 (-130234), 1700021F07Rik (-115819)
chr15	77358688	77359188	Y	Rbfox2 (-51885), Apol7a (+40172)
chr1	54438793	54439293	Y	Gtf3c3 (-72)
chr16	24281344	24281844	Y	Bcl6 (-292742), Lpp (-111756)
chr19	36918736	36919236	Y	Fgfbp3 (+629)
chr10	57743468	57743968	Y	Fabp7 (-41163), Pkib (+111737)
chr9	62839100	62839600	Y	Cln6 (+565)
chr19	47464758	47465258	Y	Sh3pxd2a (-597)
chr5	103420603	103421103	Y	Ptpn13 (-4648)
chr1	167104961	167105461	Y	Fam78b (+103794), Uck2 (+180109)
chr1	62766700	62767200	Y	Nrp2 (+63248), Ino80d (+347317)
chr19	55742750	55743250	Y	Habp2 (-544922), Tcf7l2 (+1190)
chr13	112196795	112197295	Y	Map3k1 (-388052), Ankrd55 (-91775)
chr13	52025140	52025640	Y	Gadd45g (+178712), Diras2 (+505889)
chr12	98574291	98574791	Y	Kcnk10 (+3769), Gpr65 (+305906)
chr7	139415710	139416210	Y	Inpp5a (+26850), Nkx6-2 (+166830)
chr5	28209757	28210257	Y	Cnpy1 (+15)
chr10	116950282	116950782	Y	Rab3ip (-152)
chr12	56345638	56346138	Y	Mbip (+6)
chr12	44210143	44210643	Y	Dnajb9 (-67)
chr6	51332468	51332968	Y	Npvf (-678279), Nfe2l3 (-99952)
chr6	113740523	113741023	Y	Sec13 (-30)
chr9	63720795	63721295	Y	Smad3 (+36949), Aagab (+118385)
chr7	127470694	127471194	Y	Prr14 (-546)
chr9	8901658	8902158	Y	Gm16485 (-69883), Pgr (+2075)
chr3	127525760	127526260	Y	Ank2 (-116951), Larp7 (+27339)
chr2	102223587	102224087	Y	Ldlrad3 (-37452), Trim44 (+177063)
chr3	30018151	30018651	Y	Mecom (-5245), Actrt3 (+581538)
chr3	152114826	152115326	Y	Ptgfr (-277446), Gipc2 (+51154)
chr15	80255323	80255823	Y	Atf4 (+389)
chr4	116557117	116557617	Y	Tmem69 (-1431), Gpbp1l1 (-291)
chr13	52211435	52211935	Y	Diras2 (+319594), Gadd45g (+365007)
chr14	76695360	76695860	Y	Serp2 (-138923), Lacc1 (+341031)
chr5	128617750	128618250	Y	Piwil1 (-118174), Fzd10 (+17156)
chr10	126940918	126941418	Y	Atp23 (-39820), Ctdsp2 (-37549)
chr2	137099204	137099704	Y	Jag1 (+17190), Slx4ip (+207286)
chr19	10101672	10102172	Y	Fads2 (-419)
chr8	89323338	89323838	Y	Sall1 (-279426)
chr10	13107958	13108458	Y	Plagl1 (+17420), Zc2hc1b (+69815)
chr4	133660940	133661440	Y	Zdhhc18 (-27721), Pigv (+11457)
chr2	164961688	164962188	Y	Slc12a5 (-6045), Mmp9 (+13719)
chr2	70064342	70064842	Y	Sp5 (-410331), Myo3b (+25466)
chr9	69468790	69469290	Y	Anxa2 (+15420), Foxb1 (+291900)
chr10	121520739	121521239	Y	Rassf3 (-44642), Tbk1 (+65798)
chr7	142563981	142564481	Y	Mrpl23 (+31219), Igf2 (+95258)
chr13	54602365	54602865	Y	Cltb (+8677), Higd2a (+12408)
chr19	44642163	44642663	Y	Pax2 (-113632), Hif1an (+79563)
chr4	107803317	107803817	Y	Magoh (-76188), Lrp8 (+1154)
chr11	55077322	55077822	Y	Ccdc69 (+535)
chr6	35177347	35177847	Y	Nup205 (+167)
chr13	62887694	62888194	Y	Fbp1 (+338)
chr3	87885598	87886098	Y	Prcc (-240)
chr11	119964846	119965346	Y	Baiap2 (+22333), Aatk (+81974)
chr7	100699683	100700183	Y	Plekhb1 (-37519), Fam168a (-6769)
chr1	165113754	165114254	Y	Xcl1 (-178477), Tbx19 (+46769)
chr13	97600944	97601444	Y	Gm10260 (+159438), Enc1 (+360089)
chr11	67558735	67559235	Y	Gas7 (-27551), Myh13 (+237327)
chr11	63952384	63952884	Y	Hs3st3b1 (-30344), Cox10 (+126832)
chr5	139585315	139585815	Y	Uncx (+42071), Micall2 (+150771)
chr11	120697535	120698035	Y	Cenpx (+15947), Aspscr1 (+24793)
chr4	136144694	136145194	Y	E2f2 (-27450), Id3 (+1447)
chr13	94069347	94069847	Y	Lhfpl2 (+11801), Scamp1 (+216232)
chr19	17385613	17386113	Y	Gcnt1 (-29196), Rfk (-8180)
chr7	24507078	24507578	Y	Zfp428 (+198)
chr4	57301642	57302142	Y	Ptpn3 (-55)
chr16	70239490	70239990	Y	Speer2 (-375996), Gbe1 (-74209)
chr4	98109426	98109926	Y	E130114P18Rik (-331628), Tm2d1 (+273630)
chr11	80080705	80081205	Y	Crlf3 (+36)
chr11	16507647	16508147	Y	Sec61g (+587)
chr14	52343534	52344034	Y	Sall2 (-15022), Olfr1513 (+12624)
chr8	84180676	84181176	Y	Nanos3 (-4374)
chr7	127712855	127713355	Y	Bcl7c (-4466), Ctf1 (+369)
chr15	80132862	80133362	Y	Tab1 (-42)
chr15	61562341	61562841	Y	A1bg (-641321), Myc (-422800)
chr8	88450785	88451285	Y	Brd7 (-88841), Nkd1 (-70319)
chr10	82985019	82985519	Y	Chst11 (-229)
chr12	100538672	100539172	Y	Ttc7b (-18096), Rps6ka5 (+186106)
chr6	125193951	125194451	Y	Ncapd2 (-2500), Mrpl51 (+2036)
chr2	127890517	127891017	Y	Bcl2l11 (-235272), Acoxl (+36139)
chr18	80669131	80669631	Y	Ctdp1 (-199686), Nfatc1 (+43690)
chr17	70707349	70707849	Y	Tgif1 (+144135), Dlgap1 (+282805)
chr1	35653181	35653681	Y	Hs6st1 (-414969), Plekhb2 (+803439)
chr7	134671141	134671641	Y	Dock1 (+704)
chr10	52258273	52258773	Y	Dcbld1 (+24904), Gopc (+123552)
chr6	125089682	125090182	Y	Chd4 (-6049), Lpar5 (+18655)
chr17	31855770	31856270	Y	Sik1 (-228)
chr16	37867872	37868372	Y	Lrrc58 (-267)
chr1	38129869	38130369	Y	Rev1 (-457)
chr11	60031773	60032273	Y	Rasd1 (-67079), Pemt (+14458)
chr8	83177960	83178460	Y	Ucp1 (-112142), Tbc1d9 (+12350)
chr4	46087864	46088364	Y	Tmod1 (+49179), Tstd2 (+50361)
chr1	82476248	82476748	Y	Col4a4 (+110351), Rhbdd1 (+137449)
chr6	53939910	53940410	Y	Tril (-119330), Cpvl (+38502)
chr15	36496550	36497050	Y	Ankrd46 (-9)
chr11	96730846	96731346	Y	Snx11 (+46435), Skap1 (+266503)
chr18	36348589	36349089	Y	Cystm1 (+65)
chr16	30818732	30819232	Y	Fam43a (+219259), Xxylt1 (+262450)
chr13	43765511	43766011	Y	Cd83 (-19014), Rnf182 (+150051)
chr11	98492976	98493476	Y	Grb7 (+46392), Ikzf3 (+52574)
chr4	53439924	53440424	Y	Slc44a1 (-239)
chr16	44629837	44630337	Y	Nepro (-94214), Boc (-71190)
chr2	12419171	12419671	Y	Mindy3 (+49)
chr17	43077111	43077611	Y	Adgrf1 (-192968), Tnfrsf21 (+60806)
chr1	139454666	139455166	Y	Aspm (+141)
chr9	114999614	115000114	Y	Osbpl10 (-67415), Rps27rt (-17125)
chr15	93161983	93162483	Y	Gxylt1 (+112918), Pdzrn4 (+765318)
chr2	71643984	71644484	Y	Itga6 (-142706), Dlx2 (-97480)
chr15	102377213	102377713	Y	Sp1 (-28917), Sp7 (-11138)
chr13	98358716	98359216	Y	Foxd1 (+4724), Gm10320 (+133035)
chr13	29349909	29350409	Y	Sox4 (-396446), Cdkal1 (+505515)
chr14	25711850	25712350	Y	Ppif (+17930), Zcchc24 (+56939)
chr5	131537660	131538160	Y	Auts2 (-60886)
chr19	15615127	15615627	Y	Psat1 (+309682)
chr3	122540855	122541355	Y	Fnbp1l (+78448), Bcar3 (+121327)
chr9	46702370	46702870	Y	4931429L15Rik (-382634), Gm4791 (-296121)
chr1	163355764	163356264	Y	Prrx1 (-42304), Gorab (+47655)
chr10	58652539	58653039	Y	Edar (+22865), Ccdc138 (+154841)
chr17	83222567	83223067	Y	Eml4 (-128114), Pkdcc (+7525)
chr1	88559118	88559618	Y	Glrp1 (-49302), Arl4c (+142853)
chr14	58656339	58656839	Y	1700129C05Rik (+486304), Fgf9 (+583903)
chr3	137322345	137322845	Y	Emcn (-18472), Ppp3ca (+651825)
chr6	94592692	94593192	Y	Slc25a26 (+92611), Lrig1 (+107195)
chr11	96319185	96319685	Y	Hoxb3 (-3891)
chr6	53818879	53819379	Y	Tril (+1701), Creb5 (+531859)
chr15	103502150	103502650	Y	Pde1b (-898)
chr19	56396756	56397256	Y	Casp7 (-123)
chr9	64089150	64089650	Y	Smad6 (-67341), Lctl (-27747)
chr1	157458246	157458746	Y	BC026585 (-84)
chr4	59036702	59037202	Y	Gng10 (+1864), AI481877 (+102031)
chr8	115185304	115185804	Y	Maf (+522240), Wwox (+745899)
chr16	32538447	32538947	Y	Tfrc (-70223), Zdhhc19 (+42432)
chr1	153143954	153144454	Y	Lamc2 (+42243), Nmnat2 (+189206)
chr1	193989830	193990330	Y	Plxna2 (-629745), Camk1g (-619782)
chr8	107293126	107293626	Y	Nfat5 (-94)
chr8	34806334	34806834	Y	Dusp4 (-713)
chr2	178121720	178122220	Y	Phactr3 (-53379), Zfp931 (-43545)
chr8	88570539	88571039	Y	Nkd1 (+49435), Snx20 (+65339)
chr19	25286097	25286597	Y	Dmrt1 (-219271), Kank1 (+49372)
chr1	72236824	72237324	Y	Mreg (-24767), Pecr (+47240)
chr3	138824092	138824592	Y	Tspan5 (+82147), Rap1gds1 (+250859)
chr6	113654632	113655132	Y	Tatdn2 (-42682), Irak2 (+16415)
chr4	40155376	40155876	Y	Aco1 (+12545), Ddx58 (+84202)
chr6	17806591	17807091	Y	St7 (+112809), Wnt2 (+223744)
chr6	51469338	51469838	Y	Cbx3 (-942), Hnrnpa2b1 (+257)
chr13	60069002	60069502	Y	Zcchc6 (-246105), Gas1 (+107689)
chr13	63815189	63815689	Y	Ercc6l2 (+136)
chr1	131909936	131910436	Y	Nucks1 (-370)
chr2	144195047	144195547	Y	Mgme1 (-75603), Banf2 (+162238)
chr7	143783956	143784456	Y	Mrgpre (+294)
chr11	120437367	120437867	Y	Nploc4 (+91)
chr2	169634545	169635045	Y	Tshz2 (+1119), Zfp217 (+496425)
chr3	122376148	122376648	Y	Bcar3 (-43380), Dnttip2 (+102010)
chr19	32599037	32599537	Y	Papss2 (-20718), Minpp1 (+113518)
chr9	21003053	21003553	Y	Mrpl4 (+565)
chr4	56639091	56639591	Y	Actl7b (+102102)
chr3	88563943	88564443	Y	Ssr2 (-15478), Ubqln4 (+10435)
chrX	12080257	12080757	Y	Bcor (+46)
chr14	75845079	75845579	Y	Tpt1 (+236)
chr2	6547212	6547712	Y	Usp6nl (+194729), Celf2 (+337534)
chr11	69803623	69804123	Y	Fgf11 (-2016)
chr8	89054027	89054527	Y	Sall1 (-10115)
chr11	109809513	109810013	Y	Fam20a (-87507), 1700012B07Rik (+18283)
chr14	103475303	103475803	Y	Mycbp2 (-128753), Scel (-37788)
chr1	90424027	90424527	Y	Cops8 (-178704), Ackr3 (+220297)
chr14	24806961	24807461	Y	Zmiz1 (-652013), Rps24 (+316493)
chr11	89186711	89187211	Y	Gm525 (+113120), Nog (+115371)
chr13	12503431	12503931	Y	Lgals8 (-42186), Edaradd (+16757)
chr19	28925935	28926435	Y	Plpp6 (-37768), Slc1a1 (+91111)
chr11	96271826	96272326	Y	Hoxb9 (+619)
chr8	124070369	124070869	Y	Galnt2 (-160772), Urb2 (+47225)
chr4	150758324	150758824	Y	Slc45a1 (-106400), Errfi1 (-96499)
chr11	8569538	8570038	Y	Tns3 (+94747)
chr13	44416902	44417402	Y	Jarid2 (-314119), Cd83 (+632377)
chr9	103654038	103654538	Y	Bfsp2 (-173868), Tmem108 (+38519)
chr5	120685609	120686109	Y	Dtx1 (+26068), Rasal1 (+36671)
chr8	36688942	36689442	Y	6430573F11Rik (+231618), Dlc1 (+263250)
chr10	60115558	60116058	Y	Spock2 (+9589), Chst3 (+103452)
chr1	191445936	191446436	Y	Ppp2r5a (-49145), Dtl (+129358)
chr4	150371533	150372033	Y	Rere (+90137), Slc45a1 (+280391)
chr5	123138221	123138721	Y	Setd1b (-3722)
chr2	51139236	51139736	Y	Mmadhc (-842769), Rnd3 (+9625)
chr17	15195089	15195589	Y	Ermard (+153698), Dll1 (+180637)
chr14	27428675	27429175	Y	Fam208a (+91)
chr12	107758378	107758878	Y	Bcl11b (+244974), 3110018I06Rik (+269996)
chr7	112187882	112188382	Y	Mical2 (-83167), Dkk3 (-29075)
chrX	162105364	162105864	Y	Nhs (+54116), Rai2 (+387987)
chr12	11265978	11266478	Y	Gen1 (-462), Smc6 (+342)
chr19	59630714	59631214	Y	Emx2 (+172592), Rab11fip2 (+312400)
chr1	153031247	153031747	Y	Nmnat2 (+76499), Lamc2 (+154950)
chr8	61702622	61703122	Y	Palld (+199797), Cbr4 (+215138)
chr11	120660567	120661067	Y	Notum (-211)
chr1	128359245	128359745	Y	Mcm6 (+169)
chr19	5559689	5560189	Y	Ovol1 (+636)
chr6	81965625	81966125	Y	Mrpl19 (+83)
chr13	96010787	96011287	Y	Iqgap2 (-119115), Gm17190 (-71121)
chr16	73647217	73647717	Y	Robo2 (+763522), Robo1 (+984318)
chr8	77267537	77268037	Y	Arhgap10 (+250166), Nr3c2 (+368015)
chr2	75147918	75148418	Y	Hnrnpa3 (-511093), Mtx2 (+322365)
chr3	105806715	105807215	Y	Tmigd3 (-63942), Rap1a (-5629)
chr2	170400691	170401191	Y	Zfp217 (-269721), Bcas1 (+26887)
chr2	105132200	105132700	Y	Them7 (-91870), Wt1 (+5921)
chr14	34548859	34549359	Y	9230112D13Rik (-26308), Ldb3 (+39572)
chr3	130867182	130867682	Y	Lef1 (-243039), Rpl34 (-137095)
chr10	96184920	96185420	Y	Btg1 (-431836), Gm5426 (+48567)
chr4	139767111	139767611	Y	Pax7 (+66167), Tas1r2 (+113823)
chr12	80790491	80790991	Y	Susd6 (+182)
chr3	131110266	131110766	Y	Lef1 (+45)
chr15	28114236	28114736	Y	Dnah5 (-89266), Trio (-88638)
chr1	59483856	59484356	Y	Gm973 (-32158), Fzd7 (+1682)
chr2	181679945	181680445	Y	Tcea2 (-115)
chr10	59899647	59900147	Y	Dnajb12 (+20322), Ddit4 (+51937)
chr6	38381154	38381654	Y	Ttc26 (-65)
chr1	161463595	161464095	Y	Tnfsf18 (-30810), Tnfsf4 (+68436)
chr1	98056986	98057486	Y	Ppip5k2 (-286825), Pam (+38396)
chr5	139080987	139081487	Y	Pdgfa (-86200), Prkar1b (+48522)
chr3	121200654	121201154	Y	Rwdd3 (-29210), Tmem56 (+62410)
chr19	44280577	44281077	Y	Scd2 (-12849), Scd3 (+77539)
chr11	88620028	88620528	Y	Msi2 (+97823), Ccdc182 (+326220)
chr11	102218885	102219385	Y	Hdac5 (+10989), G6pc3 (+29466)
chr1	91685656	91686156	Y	Twist2 (-115564), Asb1 (+145362)
chr5	135491582	135492082	Y	Pom121 (-97286), Hip1 (+53283)
chr17	35175733	35176233	Y	Aif1 (+18)
chr7	99236838	99237338	Y	Dgat2 (-54369), Mogat2 (+1531)
chr12	86801068	86801568	Y	Lrrc74a (+66935), Irf2bpl (+83480)
chr15	99031013	99031513	Y	Prph (-23911), Tuba1c (+1372)
chr10	54074274	54074774	Y	Fam184a (-323401), Man1a (+1272)
chr13	42048949	42049449	Y	Hivep1 (-2822)
chr15	77834581	77835081	Y	Apol8 (-79602), Myh9 (+7344)
chr7	133124037	133124537	Y	Ctbp2 (-109039), Tex36 (+477871)
chr15	41155276	41155776	Y	Oxr1 (-291956), Zfpm2 (+500484)
chr17	84217845	84218345	Y	Zfp36l2 (-30148), Thada (+248101)
chr2	33628875	33629375	Y	Zbtb43 (-166772), Lmx1b (+11386)
chr6	88901865	88902365	Y	Mcm2 (-3335), Tpra1 (-136)
chr4	119539301	119539801	Y	Foxj3 (-110)
chr5	64739376	64739876	Y	Klf3 (-63762), Tbc1d1 (+580175)
chr6	5029191	5029691	Y	Ppp1r9a (+126121), Pon1 (+164505)
chr12	51720465	51720965	Y	Strn3 (-28828), Hectd1 (+108821)
chr14	121129538	121130038	Y	Farp1 (+94224), Stk24 (+249546)
chr14	80176370	80176870	Y	Olfm4 (+176318)
chr13	52676683	52677183	Y	Syk (+93760), Auh (+252728)
chr5	118459417	118459917	Y	Med13l (-101072), 2410131K14Rik (+214440)
chr2	38643774	38644274	Y	Psmb7 (+63)
chr15	57812891	57813391	Y	Derl1 (+79277), Zhx2 (+118476)
chr9	109095655	109096155	Y	Plxnb1 (+516)
chr5	111025607	111026107	Y	Pitpnb (-304950), Ttc28 (+146054)
chr12	77739199	77739699	Y	Gm6657 (-454793), Fut8 (+500384)
chr6	51657975	51658475	Y	Snx10 (+134324), Skap2 (+354324)
chr11	105125937	105126437	Y	Mettl2 (-238)
chr2	52624092	52624592	Y	Arl5a (-199441), Cacnb4 (+52489)
chr13	39266020	39266520	Y	Slc35b3 (-305395)
chr15	60141619	60142119	Y	4933412E24Rik (-125251), Fam84b (+683211)
chr10	81285693	81286193	Y	Tjp3 (+5324), Apba3 (+18983)
chr12	108249451	108249951	Y	Ccdc85c (+25724), Ccnk (+70122)
chr19	53413864	53414364	Y	Dusp5 (-114995), Smndc1 (-23541)
chr9	73113090	73113590	Y	Rsl24d1 (-108)
chr19	6910015	6910515	Y	Prdx5 (-159), Trmt112 (+518)
chr14	25607528	25608028	Y	Ppif (-86392), Zmiz1 (+148554)
chr9	94295178	94295678	Y	1190002N15Rik (+242653)
chr9	66123840	66124340	Y	Fam96a (-2521), Snx1 (+796)
chr7	133933555	133934055	Y	Fank1 (+156944), Adam12 (+291292)
chr11	103360124	103360624	Y	Arhgap27 (+526)
chr3	144556621	144557121	Y	Lmo4 (-351651), Hs2st1 (+13310)
chr7	19562094	19562594	Y	Ppp1r37 (+732)
chr4	140690785	140691285	Y	Arhgef10l (-42285), Rcc2 (-9506)
chr18	54911221	54911721	Y	Zfp608 (+78709)
chr8	115850553	115851053	Y	Dynlrb2 (-654212), Maf (-143009)
chr14	87416316	87416816	Y	Tdrd3 (-73)
chr13	107056298	107056798	Y	Smim15 (-987941), Kif2a (-34434)
chr17	33929142	33929642	Y	Rgl2 (-190)
chr12	79648735	79649235	Y	Rad51b (+351634), Zfp36l1 (+464028)
chr18	61554620	61555120	Y	Csnk1a1 (-404)
chr7	112743637	112744137	Y	Rassf10 (-210075), Tead1 (+64567)
chr16	85151521	85152021	Y	Atp5j (-316146), App (+21936)
chr12	109437663	109438163	Y	Begain (-369696), Dlk1 (-14936)
chr1	185216609	185217109	Y	Rab3gap2 (+12742), Iars2 (+112537)
chr10	12792111	12792611	Y	Utrn (+69374)
chr10	86778575	86779075	Y	Nt5dc3 (-180)
chr16	49803956	49804456	Y	Cd47 (-51412), Ift57 (+104973)
chr16	92654062	92654562	Y	Clic6 (+156178), Runx1 (+171837)
chr15	82968332	82968832	Y	Tcf20 (-56448), Nfam1 (+64724)
chr8	26973980	26974480	Y	Zfp703 (-3124)
chr6	142870031	142870531	Y	Sult6b2 (-65815), St8sia1 (+94171)
chr2	94010631	94011131	Y	Alkbh3 (-151)
chr13	43159263	43159763	Y	Tbc1d7 (+11971), Phactr1 (+449932)
chr4	45513964	45514464	Y	Slc25a51 (-105448), Shb (+16116)
chr11	99230563	99231063	Y	Smarce1 (+204)
chr12	26533185	26533685	Y	Cmpk2 (+64231), Sox11 (+809139)
chr6	146170539	146171039	Y	Sspn (+236667), Itpr2 (+331123)
chr8	117314546	117315046	Y	Plcg2 (-183495), Cmip (+57732)
chr5	128684522	128685022	Y	Piwil1 (-51402), Fzd10 (+83928)
chr5	147782188	147782688	Y	Pomp (-78023), Flt1 (-56427)
chr1	180702777	180703277	Y	Acbd3 (-23016), Mixl1 (-5993)
chr16	43572665	43573165	Y	Tigit (+91269), Zbtb20 (+665263)
chr18	54125555	54126055	Y	Csnk1g3 (+263692), Zfp608 (+864375)
chr1	75786255	75786755	Y	Slc4a3 (+240239)
chr1	156558742	156559242	Y	Abl2 (-57)
chr8	26961237	26961737	Y	Zfp703 (-15867), Thap1 (+803346)
chr13	23298940	23299440	Y	Vmn1r223 (+49952), Zfp322a (+70018)
chr15	73060138	73060638	Y	Trappc9 (+816)
chr7	79920394	79920894	Y	Ap3s2 (+5)
chr7	12803335	12803835	Y	Zscan18 (-22931), Zfp329 (+15273)
chr9	109806752	109807252	Y	Fbxw27 (-16352), Spink8 (-9542)
chr2	70961582	70962082	Y	Tlk1 (-136104), Mettl8 (+93751)
chr5	136428522	136429022	Y	Sh2b2 (-183869), Cux1 (+138474)
chr19	44834337	44834837	Y	Slf2 (-96532), Pax2 (+78542)
chr10	34019562	34020062	Y	Rwdd1 (-188)
chr6	120364030	120364530	Y	Kdm5a (+156)
chr1	25830329	25830829	Y	Adgrb3 (-872)
chr19	32319474	32319974	Y	Asah2 (-258255), Sgms1 (+29592)
chr12	71258378	71258878	Y	Dact1 (-51356), 2700049A03Rik (+121780)
chr2	93625010	93625510	Y	Alx4 (-17124), Gm10803 (+64692)
chr14	12099835	12100335	Y	3830406C13Rik (-184088), Ptprg (+546553)
chr4	24899080	24899580	Y	Gpr63 (-74089), Ndufaf4 (+1247)
chr7	71409702	71410202	Y	Gm10295 (-58467), Mctp2 (+896656)
chr19	24521135	24521635	Y	Fam122a (-44029), Pip5k1b (+34487)
chr8	124949273	124949773	Y	Egln1 (-199)
chr7	70796215	70796715	Y	Nr2f2 (-435872), Gm10295 (+555020)
chr4	43025623	43026123	Y	Pigo (-117)
chr11	102774690	102775190	Y	Adam11 (+13501), Gjc1 (+29961)
chr9	112123546	112124046	Y	Stac (-433448), Arpp21 (+63970)
chr10	98744205	98744705	Y	Atp2b1 (-170697)
chr11	76406907	76407407	Y	Timm22 (+14)
chr15	93744095	93744595	Y	Prickle1 (-224822), Adamts20 (+659913)
chr12	108309067	108309567	Y	Cyp46a1 (-25064), Hhipl1 (+3047)
chr4	155694405	155694905	Y	Fndc10 (+313)
chr16	70617579	70618079	Y	Gbe1 (+303880)
chr8	126584454	126584954	Y	Tarbp1 (-109639), Irf2bp2 (+9282)
chr18	74539074	74539574	Y	Acaa2 (-239873), Myo5b (+96787)
chr3	8717375	8717875	Y	Hey1 (-50369), Mrps28 (+206293)
chr1	181231269	181231769	Y	Cnih3 (-121109), Wdr26 (-19967)
chr7	46615756	46616256	Y	Sergef (+23801), Kcnc1 (+218358)
chr7	98584049	98584549	Y	Emsy (+72480), Lrrc32 (+94602)
chr7	130964933	130965433	Y	Dmbt1 (-66897), Htra1 (+28980)
chr19	45789380	45789880	Y	Mgea5 (-6110), Kcnip2 (+26431)
chr5	130120939	130121439	Y	Kctd7 (-23672), Tpst1 (+41819)
chr4	87785474	87785974	Y	Slc24a2 (-557761), Mllt3 (+247640)
chr4	129334966	129335466	Y	Zbtb8os (-479), Rbbp4 (+154)
chr2	27321354	27321854	Y	Sardh (-74338), Vav2 (+105429)
chr8	39005813	39006313	Y	Tusc3 (+196)
chr4	59388495	59388995	Y	Susd1 (+49888), Ugcg (+199488)
chr5	37826674	37827174	Y	Msx1 (-2341)
chr10	8392189	8392689	Y	Tab2 (-436209), Ust (+126386)
chr11	52318248	52318748	Y	Vdac1 (-42362), Tcf7 (-35927)
chr4	142222233	142222733	Y	Tmem51 (-138179), Kazn (+16918)
chr5	20681075	20681575	Y	Phtf2 (+200799)
chr10	110879515	110880015	Y	Csrp2 (-40024), E2f7 (+134297)
chr7	79272354	79272854	Y	Abhd2 (-595)
chr14	21987626	21988126	Y	Comtd1 (-138899), Zfp503 (+1725)
chr10	121243837	121244337	Y	Tbc1d30 (+67102), Wif1 (+210127)
chr7	75296611	75297111	Y	Slco3a1 (-742247), Sv2b (+12401)
chr11	88313534	88314034	Y	Ccdc182 (+19726), Msi2 (+404317)
chr15	83025006	83025506	Y	Tcf20 (-113122), Nfam1 (+8050)
chr6	114913459	114913959	Y	Vgll4 (+8112), Atg7 (+270597)
chr4	134477980	134478480	Y	Paqr7 (-18774), Stmn1 (+9910)
chr13	112025295	112025795	Y	Ankrd55 (-263275), Map3k1 (-216552)
chr14	58071838	58072338	Y	Fgf9 (-598)
chr11	87422709	87423209	Y	Gm11492 (-143694), Tex14 (+17894)
chr14	21903725	21904225	Y	Comtd1 (-54998), Zfp503 (+85626)
chr9	56244611	56245111	Y	Tspan3 (-83804), Peak1 (+173206)
chr1	136694839	136695339	Y	Zfp281 (+70188), Nr5a2 (+265359)
chr17	25881027	25881527	Y	Wfikkn1 (-972)
chr10	86878641	86879141	Y	Nt5dc3 (+99886), Stab2 (+129134)
chr9	70678568	70679068	Y	Adam10 (-179)
chr17	31790748	31791248	Y	Sik1 (+64794), Cryaa (+113065)
chr5	146205387	146205887	Y	1700001J03Rik (-20333), Rnf6 (+15918)
chr4	117943140	117943640	Y	Artn (-13627), St3gal3 (+191500)
chr6	87980462	87980962	Y	H1fx (+925)
chr4	96330488	96330988	Y	Cyp2j7 (-94079), Cyp2j11 (+17924)
chr7	139685080	139685580	Y	Cfap46 (-1513)
chr1	165193271	165193771	Y	Sft2d2 (+917)
chr8	11557035	11557535	Y	Ing1 (+1219), Ankrd10 (+78469)
chr5	4867701	4868201	Y	Fzd1 (-109916), Cdk14 (+512246)
chr9	50854218	50854718	Y	Ppp2r1b (-2456)
chr7	81112852	81113352	Y	Slc28a1 (-1748)
chr4	152042196	152042696	Y	Tas1r1 (-3878), Nol9 (+3119)
chr7	73541519	73542019	Y	Chd2 (-23)
chr4	136071328	136071828	Y	Id3 (-71919), Rpl11 (-18185)
chr4	144949375	144949875	Y	Dhrs3 (+56548), Vps13d (+245380)
chr19	53052357	53052857	Y	Add3 (-87838), Xpnpep1 (-12393)
chr15	79545871	79546371	Y	Ddx17 (+620)
chr18	55623799	55624299	Y	Gramd3 (-808083), Zfp608 (-633869)
chr2	157913318	157913818	Y	Vstm2l (-1085)
chr1	186137711	186138211	Y	Lyplal1 (-20651), Tgfb2 (+567739)
chr11	77840830	77841330	Y	Gm10277 (-53333), Pipox (+53016)
chr16	90676889	90677389	Y	Mis18a (+50265), Hunk (+290742)
chr13	21259588	21260088	Y	Gpx5 (+32893), Trim27 (+80393)
chr1	152576822	152577322	Y	Rgl1 (+48145), Colgalt2 (+177242)
chr3	159885859	159886359	Y	Wls (+46437)
chr18	4923922	4924422	Y	Svil (+3632), Zfp438 (+410267)
chr4	130557741	130558241	Y	Nkain1 (+16182), Snrnp40 (+197859)
chr12	29958621	29959121	Y	Pxdn (+20835), Tpo (+173753)
chr2	30784529	30785029	Y	1700001O22Rik (+16928), Cstad (+189739)
chr5	122114212	122114712	Y	Myl2 (+13479), Ccdc63 (+23600)
chr6	51173182	51173682	Y	Npvf (-518993), Nfe2l3 (-259238)
chr1	151975591	151976091	Y	1700025G04Rik (+114284), Edem3 (+220467)
chr19	46624264	46624764	Y	Wbp1l (+25400), Cyp17a1 (+48460)
chr5	119795275	119795775	Y	Tbx5 (-39138), Tbx3 (+124507)
chr10	99229413	99229913	Y	Phxr2 (-103338), Dusp6 (-33568)
chr2	163623186	163623686	Y	Ttpal (+21122), Serinc3 (+21695)
chr2	113538309	113538809	Y	Fmn1 (+210777), Grem1 (+220087)
chr17	27565492	27565992	Y	Hmga1 (+9122), Nudt3 (+57723)
chr14	60429597	60430097	Y	Spata13 (-204882), Amer2 (+52155)
chr17	12513430	12513930	Y	Slc22a2 (-70509), Slc22a3 (-5976)
chr9	14199981	14200481	Y	Sesn3 (-76070), Fam76b (+372515)
chr1	155244101	155244601	Y	BC034090 (-11611), Xpr1 (+172978)
chr17	24850002	24850502	Y	Hagh (-238), Fahd1 (+50)
chr3	96328241	96328741	Y	Fcgr1 (-34522), BC107364 (+123815)
chr5	112121636	112122136	Y	Cryba4 (+130632), Mn1 (+704444)
chr5	92692019	92692519	Y	Shroom3 (+8834), Sowahb (+352753)
chr1	156454270	156454770	Y	Axdnd1 (-34092), Soat1 (+19811)
chr12	7749709	7750209	Y	Apob (-227689)
chr12	108880428	108880928	Y	Wars (+12519), Slc25a47 (+29549)
chr11	83753528	83754028	Y	Heatr6 (+82)
chr8	69901455	69901955	Y	Tssk6 (-479), Ndufa13 (+853)
chr16	10374504	10375004	Y	Emp2 (-60786), Tekt5 (+20736)
chr12	79959883	79960383	Y	Zfp36l1 (+152880), Rad51b (+662782)
chr15	86067475	86067975	Y	Gramd4 (+10030), Cerk (+118416)
chr11	33148399	33148899	Y	Fgf18 (-1249)
chr10	60741161	60741661	Y	Cdh23 (-44921), Slc29a3 (+11371)
chr11	5297035	5297535	Y	Kremen1 (-35727), Znrf3 (+147562)
chr12	99011017	99011517	Y	Ttc8 (+90655), Foxn3 (+382530)
chr10	94623602	94624102	Y	Cep83 (-64802), Tmcc3 (+108995)
chr12	106479004	106479504	Y	Vrk1 (+448537)
chr15	98609961	98610461	Y	Adcy6 (-2578)
chr11	19036411	19036911	Y	Spred2 (-887781), Meis1 (-17692)
chr13	3694939	3695439	Y	Asb13 (+61157), Calml3 (+109127)
chr17	7168784	7169284	Y	Rps6ka2 (-1081)
chr16	35813198	35813698	Y	Hspbap1 (+43062), Parp14 (+58096)
chr14	52045212	52045712	Y	Olfr221 (-5607), Hnrnpc (+58566)
chr3	68554383	68554883	Y	Il12a (-136791), Schip1 (+489831)
chr18	35887689	35888189	Y	Psd2 (-76891), Cxxc5 (+58121)
chr8	122635861	122636361	Y	Pabpn1l (-13372), Cbfa2t3 (+62998)
chr14	21052676	21053176	Y	Ap3m1 (-476), Adk (+352)
chr9	7902173	7902673	Y	Birc3 (-29399), Yap1 (+102173)
chr10	75173041	75173541	Y	Specc1l (-39099), Bcr (+112699)
chr14	59625045	59625545	Y	Shisa2 (-13)
chr17	29056744	29057244	Y	Cdkn1a (-36778), Srsf3 (+24321)
chr4	89177960	89178460	Y	Mtap (+41088), Cdkn2a (+116443)
chr3	27725853	27726353	Y	Fndc3b (-15705), Tmem212 (+170265)
chr3	95315289	95315789	Y	Cers2 (+455)
chr4	139131592	139132092	Y	Minos1 (-729)
chr18	54482474	54482974	Y	Zfp608 (+507456), Csnk1g3 (+620611)
chr14	28332402	28332902	Y	Wnt5a (-172098), Erc2 (+710210)
chr1	161070824	161071324	Y	Dars2 (-416), Cenpl (+307)
chr3	96427967	96428467	Y	Fcgr1 (-134248), BC107364 (+24089)
chr7	111083210	111083710	Y	Eif4g2 (-430)
chr12	8499608	8500108	Y	Rhob (+151)
chr12	31248142	31248642	Y	Lamb1 (-16901), ENSMUSG00000112187 (+7622)
chr11	96531818	96532318	Y	Skap1 (+67475), Snx11 (+245463)
chr14	66771546	66772046	Y	Dpysl2 (+96892), Adra1a (+136455)
chr10	93282285	93282785	Y	Elk3 (+28600), Cdk17 (+121645)
chr8	92070388	92070888	Y	Irx5 (-287111), Irx3 (-268723)
chr19	42169426	42169926	Y	Zfyve27 (-891)
chr3	69177485	69177985	Y	Kpna4 (-50643), Arl14 (-44684)
chr17	30197301	30197801	Y	Zfand3 (+192464), Btbd9 (+378736)
chr5	114926663	114927163	Y	Oasl1 (+3649), Hnf1a (+44154)
chr5	52539861	52540361	Y	Ccdc149 (-68590), Lgi2 (+26351)
chr2	158595130	158595630	Y	Slc32a1 (-15387), Arhgap40 (+82584)
chr14	31909405	31909905	Y	Galnt15 (-119334), Ankrd28 (-79240)
chr18	35933241	35933741	Y	Psd2 (-31339), Cxxc5 (+103673)
chr11	35151583	35152083	Y	Pank3 (-617651), Slit3 (+30609)
chr9	108227804	108228304	Y	Bsn (-37670), Dag1 (+35904)
chr2	155381683	155382183	Y	Trp53inp2 (+119)
chr13	45872261	45872761	Y	Atxn1 (+92466), Gmpr (+365067)
chr1	155030854	155031354	Y	Cacna1e (-304748), Ier5 (+68532)
chr6	115676383	115676883	Y	Raf1 (+2)
chr11	3288877	3289377	Y	Patz1 (-1312)
chr13	23698033	23698533	Y	Hist1h4c (+171)
chr6	43665919	43666419	Y	Tpk1 (+109)
chr1	89816824	89817324	Y	Gbx2 (+114105), Agap1 (+362268)
chr8	18899178	18899678	Y	Xkr5 (+51547), Agpat5 (+53151)
chr4	95093524	95094024	Y	Fggy (-463733), Jun (-41552)
chr7	74303400	74303900	Y	St8sia2 (-289976), Slco3a1 (+250964)
chr3	96221342	96221842	Y	Hist2h2ac (-712), Hist2h2be (+473)
chr14	121108769	121109269	Y	Farp1 (+73455), Stk24 (+270315)
chr16	52451265	52451765	Y	Alcam (+2559), Cblb (+419966)
chr15	67227753	67228253	Y	St3gal1 (-114011)
chr17	8801174	8801674	Y	Pde10a (-321)
chr1	177740755	177741255	Y	1700016C15Rik (+11191), Adss (+55506)
chr2	3641161	3641661	Y	Fam107b (-72047), Cdnf (+128346)
chr8	94702810	94703310	Y	Ccl22 (-42530), Pllp (-6782)
chr4	142588672	142589172	Y	Kazn (-349521), Prdm2 (+623783)
chr1	162094312	162094812	Y	4930558K02Rik (-114926), Dnm3 (+383472)
chr5	115158297	115158797	Y	Mlec (-368)
chr6	83108834	83109334	Y	Mrpl53 (+44)
chr10	81561033	81561533	Y	Tle2 (-14249), Aes (+1789)
chr8	71702454	71702954	Y	B3gnt3 (-915)
chr10	75170547	75171047	Y	Specc1l (-41593), Bcr (+110205)
chr13	51103184	51103684	Y	Nxnl2 (-67588), Spin1 (+2554)
chr15	80784708	80785208	Y	Adsl (-163532), Tnrc6b (+73639)
chr9	102249197	102249697	Y	Ephb1 (+105246), 9630041A04Rik (+310966)
chr17	9169346	9169846	Y	1700010I14Rik (+181263), Pabpc6 (+500108)
chr9	101073600	101074100	Y	Msl2 (-912)
chr12	95746837	95747337	Y	Flrt2 (+54861)
chr2	129801092	129801592	Y	Stk35 (+825)
chr7	28338416	28338916	Y	Supt5 (+40)
chr5	53148427	53148927	Y	Sel1l3 (+64775), Slc34a2 (+99325)
chr2	152105812	152106312	Y	Srxn1 (+538)
chr11	52283160	52283660	Y	Tcf7 (-839)
chr2	110017668	110018168	Y	Ccdc34 (+101)
chr3	94701718	94702218	Y	Selenbp2 (+8412), Cgn (+84524)
chr2	71790818	71791318	Y	Pdk1 (-82156), Itga6 (+4128)
chr11	88588561	88589061	Y	Msi2 (+129290), Ccdc182 (+294753)
chr11	98202810	98203310	Y	Cdk12 (-275)
chr14	22760330	22760830	Y	Lrmda (+740868)
chr8	11256265	11256765	Y	Irs2 (-248057), Col4a2 (-56290)
chr4	116221413	116221913	Y	Pik3r3 (+2)
chr2	158683109	158683609	Y	Fam83d (-84734), Ppp1r16b (+17961)
chr13	21222093	21222593	Y	Trim27 (+42898), Gpx5 (+70388)
chr3	144614644	144615144	Y	Selenof (+44468), Sh3glb1 (+105429)
chr17	47877217	47877717	Y	Mdfi (-42776), Foxp4 (+46968)
chr14	51088455	51088955	Y	Olfr750 (-14270), Ang (-7295)
chr18	16808407	16808907	Y	Cdh2 (+589)
chr1	86526307	86526807	Y	Ptma (-169)
chr7	69578983	69579483	Y	Arrdc4 (-829992), Nr2f2 (+781360)
chr17	3244755	3245255	Y	Tiam2 (-81568), Scaf8 (+130033)
chr16	93807798	93808298	Y	Morc3 (-24073), Dopey2 (+96141)
chr2	24562425	24562925	Y	Pax8 (-87076), Cacna1b (+200372)
chr2	36211673	36212173	Y	Rbm18 (-75150), Ptgs1 (-18503)
chr9	42702989	42703489	Y	Tbcel (-230981), Grik4 (+241254)
chr2	119546908	119547408	Y	Chp1 (-539), Exd1 (+469)
chr11	103102602	103103102	Y	Plcd3 (-1194), Acbd4 (+1164)
chr7	16571175	16571675	Y	Npas1 (-94645), Arhgap35 (+43568)
chr7	114070416	114070916	Y	Rras2 (+47115), Spon1 (+304668)
chr18	40068307	40068807	Y	Yipf5 (+150842), Pabpc2 (+295060)
chr14	48452041	48452541	Y	Tmem260 (+5909), Otx2 (+215222)
chr12	85195433	85195933	Y	Eif2b2 (-23798), Pgf (-18387)
chr2	130274229	130274729	Y	Nop56 (+49)
chr5	99979229	99979729	Y	Hnrnpd (-541), 4930524J08Rik (+418)
chr8	125568597	125569097	Y	Sipa1l2 (+961)
chr2	116066644	116067144	Y	Meis2 (-1847)
chr8	114707260	114707760	Y	Wwox (+267855)
chr7	144051971	144052471	Y	Shank2 (-123308), Gm498 (+185372)
chr10	91124392	91124892	Y	Slc25a3 (-583)
chr16	23270353	23270853	Y	Rtp1 (-158530), BC106179 (-45235)
chr7	44868966	44869466	Y	Ptov1 (+572)
chr19	6377714	6378214	Y	Pygm (-6435), Sf1 (+14274)
chr13	104517847	104518347	Y	Adamts6 (+223607), Cwc27 (+298856)
chr2	165788098	165788598	Y	Zmynd8 (+90089), Eya2 (+133050)
chr6	127150701	127151201	Y	Ccnd2 (+109)
chr9	46230691	46231191	Y	Apoa1 (+2361), Apoc3 (+4319)
chr6	52190692	52191192	Y	Hoxa4 (+811)
chr3	87154380	87154880	Y	Cd1d1 (-155189), Kirrel (+20117)
chr11	56727364	56727864	Y	Nmur2 (-686604), Gria1 (-284196)
chr10	7076366	7076866	Y	Ipcef1 (-96905), Cnksr3 (+135621)
chr10	70484999	70485499	Y	Fam13c (+44323), Phyhipl (+114042)
chr9	49570706	49571206	Y	Ttc12 (-84731), Ncam1 (+227916)
chr4	132212043	132212543	Y	Ythdf2 (+10)
chr11	46847639	46848139	Y	Timd4 (+37089), Sgcd (+531633)
chr4	59331595	59332095	Y	Susd1 (+106788), Ugcg (+142588)
chr19	4741148	4741648	Y	Rbm4b (-15173), Sptbn2 (+30190)
chr10	50892692	50893192	Y	Sim1 (-2709)
chr5	123820264	123820764	Y	Hcar2 (+44985), Kntc1 (+70788)
chr5	72855794	72856294	Y	Txk (-119442), Tec (+12400)
chr11	60416808	60417308	Y	Gid4 (-204), Atpaf2 (-7)
chr2	20380788	20381288	Y	Etl4 (+91125), Arhgap21 (+586683)
chr17	28951974	28952474	Y	Kctd20 (-375)
chr2	49451676	49452176	Y	Epc2 (+440)
chr9	100545618	100546118	Y	Nck1 (+266)
chr14	21822605	21823105	Y	Vdac2 (-8414), Samd8 (+72324)
chr6	113024850	113025350	Y	Srgap3 (-77834), Thumpd3 (-21125)
chr1	74802999	74803499	Y	Cdk5r2 (-51685), Wnt10a (+11733)
chr5	112958177	112958677	Y	Myo18b (-62065), Grk3 (+57087)
chr12	36717727	36718227	Y	Meox2 (-390563), D630036H23Rik (-335796)
chr4	117210676	117211176	Y	Kif2c (-28287), Gm1661 (+40991)
chr8	3225315	3225815	Y	Insr (+54052)
chr7	28375125	28375625	Y	Plekhg2 (-3142)
chr2	153528136	153528636	Y	Nol4l (+1585), 4930404H24Rik (+35596)
chr19	26748213	26748713	Y	Gm815 (-137462), Smarca2 (+143411)
chr4	46451321	46451821	Y	Anp32b (+669)
chr19	44284703	44285203	Y	Scd2 (-8723), Scd3 (+81665)
chr4	32041781	32042281	Y	Bach2 (-196773), Map3k7 (+77934)
chr2	127335900	127336400	Y	Dusp2 (-9)
chr8	10972810	10973310	Y	Irs2 (+35398), Myo16 (+819092)
chr2	75643150	75643650	Y	Hnrnpa3 (-15861), Mtx2 (+817597)
chr11	84869848	84870348	Y	Ggnbp2 (+691)
chr16	6100164	6100664	Y	Rbfox1 (-969421), Eef2kmt (-844431)
chr6	52682154	52682654	Y	Hibadh (-42015), Tax1bp1 (-31325)
chr4	151538695	151539195	Y	Camta1 (+322801), Gm13090 (+449375)
chr13	109837341	109837841	Y	Rab3c (+442559)
chr2	144010065	144010565	Y	Rrbp1 (+948)
chr9	62415367	62415867	Y	Anp32a (+74288), Coro2b (+121427)
chr1	182368714	182369214	Y	Trp53bp2 (-40208), Fbxo28 (-27346)
chr9	40783910	40784410	Y	Hspa8 (-16824), Clmp (+98148)
chr7	84018728	84019228	Y	Cemip (+67524), Mesd (+126978)
chr17	26054333	26054833	Y	Capn15 (-68787), Rab11fip3 (+14594)
chr13	59769718	59770218	Y	Isca1 (-158)
chr3	101902245	101902745	Y	Mab21l3 (-66272), Slc22a15 (+21898)
chr8	83652295	83652795	Y	Gipc1 (-132)
chr4	72946556	72947056	Y	Aldoart1 (-94172), Gm11487 (+458266)
chr15	55440804	55441304	Y	Mtbp (-116354), Col14a1 (+133304)
chr16	30875220	30875720	Y	Xxylt1 (+205962), Fam43a (+275747)
chr13	49652564	49653064	Y	Nol8 (-264), Cenpp (-29)
chr6	30174597	30175097	Y	Nrf1 (+126816), Ube2h (+129692)
chr15	74925889	74926389	Y	2010109I03Rik (-44435), Ly6e (-28932)
chr19	6630554	6631054	Y	Slc22a12 (-87785), Rps6ka4 (+209797)
chr5	134313485	134313985	Y	Ncf1 (-84110), Gtf2i (+1025)
chr19	32293154	32293654	Y	Asah2 (-231935), Sgms1 (+55912)
chr7	27688926	27689426	Y	Zfp607b (-164)
chr2	154223440	154223940	Y	Bpifb5 (-52)
chr13	58046241	58046741	Y	Spock1 (-138216), Klhl3 (+55937)
chr10	17366847	17367347	Y	Cited2 (-356136)
[truncated: 11,085 more rows]

## Sheet: 5 uM Tcf7
chr9	35283494	35283994	Y	Cdon (-137814), Rpusd4 (+15879)
[truncated: 3,763 more rows]

[truncated: 2 more sheets: 5 uM Tcf7l1, 5 uM Tcf7l2]
